# Supplementary material for: Smed454 dataset: unravelling the transcriptome of Schmidtea mediterranea
Source: BMC Genomics. 2010 Dec 31;11:731. doi: 10.1186/1471-2164-11-731 (PMC3022928; doi:10.1186/1471-2164-11-731)
Supplement: Additional file 1 — GO annotation for 90e contigs not mapping onto the WUSL 3.1 genome assembly. 8,831 90e contigs were not found in the genome. 3,480 had a BLASTX hit to a sequence of NCBI NRprot; yet only 2,401 had a hit to a protein functionally annotated in the GO database. This file contains the description of the best HSP for 71 of those annotated contigs, after filtering out as described above. (Header: CONTIG ID = Smed454 sequence identifier, E-VALUE = BLASTX HSP E-value, ALN_SCORE = HSP alignment score, IDENTITIES = number of identical amino acids, POSITIVES = number of similar amino acids, SEQUENCE ID = Protein sequence identifier, ACCESSION NUMBER = Protein sequence full accession number, SEQUENCE DESCRIPTION = Full protein GenBank description). [file 1471-2164-11-731-S1.XLS]

## Sheet: supp_table_1
CONTIG ID	E-VALUE	ALN_SCORE	IDENTITIES	POSITIVES	SEQUENCE ID	ACCESSION NUMBER	SEQUENCE DESCRIPTION	GO ANNOTATION
Contig_Planarian_90e_12544	4.82193e-27	125.176	62	112	XP_002536482	gi|255596184|ref|XP_002536482.1|	conserved hypothetical protein [Ricinus communis] &gt;gi|223519553|gb|EEF25901.1| conserved hypothetical protein [Ricinus communis]	no
Contig_Planarian_90e_14553	9.2868e-28	127.872	62	80	XP_002536173	gi|255594832|ref|XP_002536173.1|	conserved hypothetical protein [Ricinus communis] &gt;gi|223520595|gb|EEF26209.1| conserved hypothetical protein [Ricinus communis]	no
Contig_Planarian_90e_19549	7.38825e-25	117.087	53	132	XP_790066	gi|115738268|ref|XP_790066.2|	PREDICTED: hypothetical protein [Strongylocentrotus purpuratus] &gt;gi|115960942|ref|XP_001178234.1| PREDICTED: hypothetical protein [Strongylocentrotus purpuratus]	no
Contig_Planarian_90e_37454	3.55455e-25	100.523	48	73	CAM91789	gi|146189575|emb|CAM91789.1|	hypothetical protein [Platynereis dumerilii]	no
Contig_Planarian_90e_42995	2.06034e-25	84.3445	48	104	XP_002167291	gi|221126793|ref|XP_002167291.1|	PREDICTED: similar to predicted protein [Hydra magnipapillata] &gt;gi|221130008|ref|XP_002168075.1| PREDICTED: similar to predicted protein [Hydra magnipapillata]	no
Contig_Planarian_90e_47116	4.23271e-25	117.472	51	61	CAM91789	gi|146189575|emb|CAM91789.1|	hypothetical protein [Platynereis dumerilii]	no
Contig_Planarian_90e_53301	8.14519e-25	67.781	27	30	XP_002601937	gi|260814468|ref|XP_002601937.1|	hypothetical protein BRAFLDRAFT_114976 [Branchiostoma floridae] &gt;gi|229287240|gb|EEN57949.1| hypothetical protein BRAFLDRAFT_114976 [Branchiostoma floridae]	no
Contig_Planarian_90e_12343	4.54826e-53	211.846	124	312	XP_002572203	gi|256071753|ref|XP_002572203.1|	RNA lariat debranching enzyme [Schistosoma mansoni] &gt;gi|238657357|emb|CAZ28434.1| RNA lariat debranching enzyme, putative [Schistosoma mansoni]	no
Contig_Planarian_90e_27572	5.10302e-47	115.546	55	66	XP_002536575	gi|255596590|ref|XP_002536575.1|	short-chain dehydrogenase, putative [Ricinus communis] &gt;gi|223519240|gb|EEF25808.1| short-chain dehydrogenase, putative [Ricinus communis]	no
Contig_Planarian_90e_17542	4.91926e-29	130.568	61	106	Q1GWT3	gi|118574098|sp|Q1GWT3.2|Y165_SPHAL	RecName: Full=UPF0301 protein Sala_0165	no
Contig_Planarian_90e_20250	7.88746e-56	219.55	113	166	NP_932338	gi|37620202|ref|NP_932338.1|	5-methyltetrahydrofolate-homocysteine methyltransferase [Danio rerio] &gt;gi|20977255|gb|AAM33342.1|AF506733_1 methionine synthase [Danio rerio] &gt;gi|28279621|gb|AAH45477.1| 5-methyltetrahydrofolate-homocysteine methyltransferase [Danio rerio]	no
Contig_Planarian_90e_30508	5.33548e-52	206.838	108	111	EER15353	gi|239896054|gb|EER15353.1|	Ubiquitin D, putative [Perkinsus marinus ATCC 50983]	no
Contig_Planarian_90e_8374	7.30638e-31	137.502	66	132	AAT27466	gi|47420861|gb|AAT27466.1|	IFT20 [Danio rerio]	no
Contig_Planarian_90e_28642	9.32121e-25	117.472	67	131	AAX25073	gi|76153445|gb|AAX25073.2|	SJCHGC04698 protein [Schistosoma japonicum]	no
Contig_Planarian_90e_6840	5.65062e-50	202.601	120	312	CAX74443	gi|226486732|emb|CAX74443.1|	Major facilitator superfamily [Schistosoma japonicum]	no
Contig_Planarian_90e_9034	5.60168e-30	91.2781	40	94	XP_002578611	gi|256084794|ref|XP_002578611.1|	matrix metallopeptidase-9 (M10 family) [Schistosoma mansoni] &gt;gi|238663990|emb|CAZ34849.1| matrix metallopeptidase-9 (M10 family) [Schistosoma mansoni]	no
Contig_Planarian_90e_6705	8.43002e-35	150.214	71	122	NP_001040389	gi|114051175|ref|NP_001040389.1|	signal recognition particle 19 kDa protein [Bombyx mori] &gt;gi|95102718|gb|ABF51300.1| signal recognition particle 19 kDa protein [Bombyx mori]	no
Contig_Planarian_90e_4470	8.22485e-35	152.91	90	289	YP_164440	gi|56693046|ref|YP_164440.1|	nonstructural polyprotein [Solenopsis invicta virus 1] &gt;gi|52631963|gb|AAU85375.1| nonstructural polyprotein [Solenopsis invicta virus 1]	no
Contig_Planarian_90e_10651	0	669.078	335	643	ZP_05338470	gi|255259111|ref|ZP_05338470.1|	DNA methylase N-4/N-6 domain protein [Sideroxydans lithotrophicus ES-1] &gt;gi|255109670|gb|EET52301.1| DNA methylase N-4/N-6 domain protein [Sideroxydans lithotrophicus ES-1]	no
Contig_Planarian_90e_10912	2.56977e-94	348.591	156	189	XP_002051147	gi|195384894|ref|XP_002051147.1|	GJ14593 [Drosophila virilis] &gt;gi|194147604|gb|EDW63302.1| GJ14593 [Drosophila virilis]	no
Contig_Planarian_90e_8725	7.53681e-127	290.426	131	179	ZP_05338452	gi|255259093|ref|ZP_05338452.1|	phosphoadenosine phosphosulfate reductase [Sideroxydans lithotrophicus ES-1] &gt;gi|255109652|gb|EET52283.1| phosphoadenosine phosphosulfate reductase [Sideroxydans lithotrophicus ES-1]	no
Contig_Planarian_90e_9867	7.16577e-33	145.206	88	265	AAH05883	gi|38196980|gb|AAH05883.2|	MIOS protein [Homo sapiens]	no
Contig_Planarian_90e_18566	2.7188e-28	128.642	64	108	CAX69920	gi|226468486|emb|CAX69920.1|	Elongin B [Schistosoma japonicum]	no
Contig_Planarian_90e_26612	5.66426e-27	67.781	29	56	XP_002002048	gi|195114986|ref|XP_002002048.1|	GI17168 [Drosophila mojavensis] &gt;gi|193912623|gb|EDW11490.1| GI17168 [Drosophila mojavensis]	no
Contig_Planarian_90e_14350	2.15979e-69	213.001	103	170	XP_002402690	gi|241569543|ref|XP_002402690.1|	vacuolar sorting protein VPS28, putative [Ixodes scapularis] &gt;gi|215500079|gb|EEC09573.1| vacuolar sorting protein VPS28, putative [Ixodes scapularis]	no
Contig_Planarian_90e_5913	1.1814e-26	125.561	78	174	AAX25073	gi|76153445|gb|AAX25073.2|	SJCHGC04698 protein [Schistosoma japonicum]	no
Contig_Planarian_90e_37933	2.35643e-27	73.1738	30	34	P00544	gi|125357|sp|P00544.1|FGR_FSVGR	RecName: Full=Tyrosine-protein kinase transforming protein Fgr	yes
Contig_Planarian_90e_37569	1.86016e-37	151.754	69	69	P00544	gi|125357|sp|P00544.1|FGR_FSVGR	RecName: Full=Tyrosine-protein kinase transforming protein Fgr	yes
Contig_Planarian_90e_33838	6.43151e-74	279.641	139	148	XP_002090100	gi|195475656|ref|XP_002090100.1|	GE19434 [Drosophila yakuba] &gt;gi|194176201|gb|EDW89812.1| GE19434 [Drosophila yakuba]	yes
Contig_Planarian_90e_52160	1.61233e-25	90.5077	42	42	P00544	gi|125357|sp|P00544.1|FGR_FSVGR	RecName: Full=Tyrosine-protein kinase transforming protein Fgr	yes
Contig_Planarian_90e_53228	6.68093e-41	112.849	52	53	P00544	gi|125357|sp|P00544.1|FGR_FSVGR	RecName: Full=Tyrosine-protein kinase transforming protein Fgr	yes
Contig_Planarian_90e_16639	6.87193e-78	210.305	93	93	1XSI_A	gi|56554703|pdb|1XSI|A	Chain A, Structure Of A Family 31 Alpha Glycosidase &gt;gi|56554704|pdb|1XSI|B Chain B, Structure Of A Family 31 Alpha Glycosidase &gt;gi|56554705|pdb|1XSI|C Chain C, Structure Of A Family 31 Alpha Glycosidase &gt;gi|56554706|pdb|1XSI|D Chain D, Structure Of A Family 31 Alpha Glycosidase &gt;gi|56554707|pdb|1XSI|E Chain E, Structure Of A Family 31 Alpha Glycosidase &gt;gi|56554708|pdb|1XSI|F Chai…	yes
Contig_Planarian_90e_36952	2.73362e-31	91.6633	45	50	XP_002031326	gi|195329254|ref|XP_002031326.1|	GM24109 [Drosophila sechellia] &gt;gi|194120269|gb|EDW42312.1| GM24109 [Drosophila sechellia]	yes
Contig_Planarian_90e_33582	3.72862e-50	197.208	107	152	CAR66235	gi|269938184|emb|CAR66235.1|	mortalin-like protein [Dugesia japonica]	yes
Contig_Planarian_90e_34644	5.86225e-69	112.464	49	67	XP_002002048	gi|195114986|ref|XP_002002048.1|	GI17168 [Drosophila mojavensis] &gt;gi|193912623|gb|EDW11490.1| GI17168 [Drosophila mojavensis]	yes
Contig_Planarian_90e_8486	9.67848e-96	353.599	172	245	CAM56285	gi|126632423|emb|CAM56285.1|	novel protein similar to vertebrate GTP binding protein 1 (GTPBP1) [Danio rerio]	yes
Contig_Planarian_90e_35376	4.40199e-35	132.88	64	122	XP_002572232	gi|256071811|ref|XP_002572232.1|	leukotriene A4 hydrolase (M01 family) [Schistosoma mansoni] &gt;gi|238657386|emb|CAZ28463.1| leukotriene A4 hydrolase (M01 family) [Schistosoma mansoni]	yes
Contig_Planarian_90e_6586	4.42805e-73	253.447	123	216	XP_002430133	gi|242019368|ref|XP_002430133.1|	proteasome subunit alpha type 7-1, putative [Pediculus humanus corporis] &gt;gi|212515224|gb|EEB17395.1| proteasome subunit alpha type 7-1, putative [Pediculus humanus corporis]	yes
Contig_Planarian_90e_50043	2.16594e-45	145.976	69	71	P00544	gi|125357|sp|P00544.1|FGR_FSVGR	RecName: Full=Tyrosine-protein kinase transforming protein Fgr	yes
Contig_Planarian_90e_14968	1.95419e-39	90.5077	45	54	XP_001967107	gi|194770040|ref|XP_001967107.1|	GF21692 [Drosophila ananassae] &gt;gi|190618196|gb|EDV33720.1| GF21692 [Drosophila ananassae]	yes
Contig_Planarian_90e_8261	7.25941e-29	132.109	72	191	ACX31461	gi|260100440|gb|ACX31461.1|	zinc finger protein [Lorius garrulus] &gt;gi|260100452|gb|ACX31467.1| zinc finger protein [Psittaculirostris desmarestii] &gt;gi|260100454|gb|ACX31468.1| zinc finger protein [Psittaculirostris edwardsii]	yes
Contig_Planarian_90e_4126	6.65271e-59	231.876	116	291	AAH96883	gi|66910298|gb|AAH96883.1|	Si:dkey-276i5.1 protein [Danio rerio]	yes
Contig_Planarian_90e_45928	8.83923e-27	112.849	52	53	P00544	gi|125357|sp|P00544.1|FGR_FSVGR	RecName: Full=Tyrosine-protein kinase transforming protein Fgr	yes
Contig_Planarian_90e_21028	1.11168e-37	119.013	51	88	XP_317624	gi|119112468|ref|XP_317624.2|	AGAP007868-PA [Anopheles gambiae str. PEST] &gt;gi|116123367|gb|EAA12921.2| AGAP007868-PA [Anopheles gambiae str. PEST]	yes
Contig_Planarian_90e_16681	3.9794e-31	137.502	69	105	NP_001039078	gi|113931262|ref|NP_001039078.1|	ClpX caseinolytic peptidase X homolog [Xenopus (Silurana) tropicalis] &gt;gi|89273895|emb|CAJ83484.1| ClpX caseinolytic protease X homolog [Xenopus tropicalis]	yes
Contig_Planarian_90e_13604	4.57222e-74	252.292	131	150	CAR66235	gi|269938184|emb|CAR66235.1|	mortalin-like protein [Dugesia japonica]	yes
Contig_Planarian_90e_5116	6.30408e-157	544.658	291	367	CAR66235	gi|269938184|emb|CAR66235.1|	mortalin-like protein [Dugesia japonica]	yes
Contig_Planarian_90e_20568	1.92743e-38	161.77	70	103	NP_001139067	gi|224496014|ref|NP_001139067.1|	L-2-hydroxyglutarate dehydrogenase [Danio rerio] &gt;gi|220678868|emb|CAX12784.1| novel protein similar to H.sapiens L2HGDH, L-2-hydroxyglutarate dehydrogenase (L2HGDH) [Danio rerio] &gt;gi|220678985|emb|CAX14690.1| novel protein similar to H.sapiens L2HGDH, L-2-hydroxyglutarate dehydrogenase (L2HGDH) [Danio rerio]	yes
Contig_Planarian_90e_51086	3.23278e-30	93.9745	43	47	XP_002013173	gi|195144378|ref|XP_002013173.1|	GL23535 [Drosophila persimilis] &gt;gi|194102116|gb|EDW24159.1| GL23535 [Drosophila persimilis]	yes
Contig_Planarian_90e_41097	7.89223e-49	147.517	69	73	AAR09669	gi|38047533|gb|AAR09669.1|	similar to Drosophila melanogaster Act57B [Drosophila yakuba]	yes
Contig_Planarian_90e_35941	3.83187e-42	142.51	65	83	AAW27025	gi|56757769|gb|AAW27025.1|	SJCHGC02793 protein [Schistosoma japonicum]	yes
Contig_Planarian_90e_15515	1.2262e-43	155.606	78	140	XP_002575909	gi|256079265|ref|XP_002575909.1|	histidine acid phosphatase [Schistosoma mansoni] &gt;gi|238661163|emb|CAZ32144.1| histidine acid phosphatase, putative [Schistosoma mansoni]	yes
Contig_Planarian_90e_33671	4.34812e-63	183.341	79	149	NP_001094560	gi|155371911|ref|NP_001094560.1|	L-2-hydroxyglutarate dehydrogenase, mitochondrial precursor [Bos taurus] &gt;gi|187609603|sp|A7MBI3.1|L2HDH_BOVIN RecName: Full=L-2-hydroxyglutarate dehydrogenase, mitochondrial; AltName: Full=Duranin; Flags: Precursor &gt;gi|154425822|gb|AAI51578.1| L2HGDH protein [Bos taurus]	yes
Contig_Planarian_90e_51755	5.37684e-30	101.679	45	45	P00544	gi|125357|sp|P00544.1|FGR_FSVGR	RecName: Full=Tyrosine-protein kinase transforming protein Fgr	yes
Contig_Planarian_90e_46105	1.10855e-49	199.134	97	125	XP_002013173	gi|195144378|ref|XP_002013173.1|	GL23535 [Drosophila persimilis] &gt;gi|194102116|gb|EDW24159.1| GL23535 [Drosophila persimilis]	yes
Contig_Planarian_90e_15407	8.52321e-70	267.7	131	232	XP_001971522	gi|194865624|ref|XP_001971522.1|	GG15016 [Drosophila erecta] &gt;gi|190653305|gb|EDV50548.1| GG15016 [Drosophila erecta]	yes
Contig_Planarian_90e_47652	5.35801e-37	150.214	68	68	P00544	gi|125357|sp|P00544.1|FGR_FSVGR	RecName: Full=Tyrosine-protein kinase transforming protein Fgr	yes
Contig_Planarian_90e_43511	3.05611e-39	164.466	83	154	AAW27025	gi|56757769|gb|AAW27025.1|	SJCHGC02793 protein [Schistosoma japonicum]	yes
Contig_Planarian_90e_22804	1.09376e-45	152.91	74	133	ABR87133	gi|150981862|gb|ABR87133.1|	large subunit ribosomal protein 1 [Pristionchus aerivorus]	yes
Contig_Planarian_90e_18783	2.40816e-80	302.753	151	239	AAA27756	gi|155764|gb|AAA27756.1|	potassium channel [Aplysia californica]	yes
Contig_Planarian_90e_22293	2.92159e-48	109.768	54	63	AAM29410	gi|21064361|gb|AAM29410.1|	RE12057p [Drosophila melanogaster]	yes
Contig_Planarian_90e_33794	3.41487e-41	135.576	66	71	XP_002031326	gi|195329254|ref|XP_002031326.1|	GM24109 [Drosophila sechellia] &gt;gi|194120269|gb|EDW42312.1| GM24109 [Drosophila sechellia]	yes
Contig_Planarian_90e_48981	9.60849e-33	84.7297	40	48	XP_002031055	gi|195328705|ref|XP_002031055.1|	GM24236 [Drosophila sechellia] &gt;gi|194119998|gb|EDW42041.1| GM24236 [Drosophila sechellia]	yes
Contig_Planarian_90e_6792	1.67191e-37	160.614	112	313	XP_002580415	gi|256088596|ref|XP_002580415.1|	hydroxymethylbilane synthase; porphobilinogen deaminase [Schistosoma mansoni] &gt;gi|238665988|emb|CAZ36654.1| hydroxymethylbilane synthase; porphobilinogen deaminase, putative [Schistosoma mansoni]	yes
Contig_Planarian_90e_15566	3.95302e-50	201.445	101	197	XP_002575077	gi|256077573|ref|XP_002575077.1|	fimbrin [Schistosoma mansoni] &gt;gi|238660303|emb|CAZ31310.1| fimbrin, putative [Schistosoma mansoni]	yes
Contig_Planarian_90e_53257	2.75878e-42	104.76	46	46	P00544	gi|125357|sp|P00544.1|FGR_FSVGR	RecName: Full=Tyrosine-protein kinase transforming protein Fgr	yes
Contig_Planarian_90e_8991	1.34198e-81	236.498	110	163	XP_002009245	gi|195129603|ref|XP_002009245.1|	GI13931 [Drosophila mojavensis] &gt;gi|193920854|gb|EDW19721.1| GI13931 [Drosophila mojavensis]	yes
Contig_Planarian_90e_35471	1.84337e-34	113.62	54	80	AAH49611	gi|29437296|gb|AAH49611.1|	Actg2 protein [Mus musculus]	yes
Contig_Planarian_90e_18048	4.27622e-50	185.652	96	117	AAD28720	gi|4741829|gb|AAD28720.1|AF112361_1	opsin [Schmidtea mediterranea]	yes
Contig_Planarian_90e_33538	2.20254e-76	268.47	128	129	XP_002090100	gi|195475656|ref|XP_002090100.1|	GE19434 [Drosophila yakuba] &gt;gi|194176201|gb|EDW89812.1| GE19434 [Drosophila yakuba]	yes
Contig_Planarian_90e_29069	4.63596e-45	139.813	66	111	XP_001653323	gi|157119253|ref|XP_001653323.1|	zinc finger protein, putative [Aedes aegypti] &gt;gi|108875377|gb|EAT39602.1| zinc finger protein, putative [Aedes aegypti]	yes
