# Supplementary material for: Smed454 dataset: unravelling the transcriptome of Schmidtea mediterranea
Source: BMC Genomics. 2010 Dec 31;11:731. doi: 10.1186/1471-2164-11-731 (PMC3022928; doi:10.1186/1471-2164-11-731)
Supplement: Additional file 2 — Splice sites for a subset of Smed454 sequences mapped onto the Schmidtea mediterranea genome. (Header: GID = Genomic contig IDentifier from WUSLv3.1 genome assembly--including the start and end nucleotide coordinates for the complete match--, CIG=90e contig IDentifier, INTNUM = Intron number within the 90e contig, EXO = splice signals found by exonerate, ORI = sequence orientation--here -1 means that the match was found on the reverse strand of the genomic contig--, CEXO = corrected splice site signals after reverse complementing the genomic sequence when required, ILEN = Intron length in bp, IORI = Intron start--relative to the match coordinates--, IEND = Intron end--relative to the match coordinates--, STRAND, SSSEQ = Splice sites sequences--where a point separates three nucleotides from the 5' and 3' exons, and the three dots in the middle denote intron sequence not shown for clarity--). [file 1471-2164-11-731-S2.TBL]

# GID                          CIG                         INTNUM    EXO    ORI    CEXO      ILEN   IORI   IEND STRAND  SSSEQ
Contig0:374794-375486          Contig_Planarian_90e_7888        1 "AC"<-"CT" -1 "GT"<-"AG"     54    397    450     + ATA.GTAATGAA...CATATATTTATTCATTTTAG.CAT
Contig0:374794-375486          Contig_Planarian_90e_7888        2 "AC"<-"CT" -1 "GT"<-"AG"     58     88    145     + GAA.GTAAACAG...ATTTGTAAATTAAACTGAAG.GCT
Contig0:374794-375486          Contig_Planarian_90e_7888        3 "GT"->"AG" +1 "GT"->"AG"     54    397    450     + ATA.GTAATGAA...CATATATTTATTCATTTTAG.CAT
Contig0:396551-397731          Contig_Planarian_90e_26734       1 "GT"->"TG" +1 "GT"->"TG"    597    120    716     + ATG.GTCTTTTC...AAACTCGTCGGGTTTGAGTG.GTC
Contig0:422523-423523          Contig_Planarian_90e_6598        1 "AC"<-"CT" -1 "GT"<-"AG"     58    682    739     + CAA.GTGAATTT...CATTTTTTTCTATGTTCCAG.ACA
Contig0:422523-423523          Contig_Planarian_90e_6598        2 "AC"<-"CT" -1 "GT"<-"AG"    179    359    537     + TGT.GTGAGTTT...AGTTTGTAATGCTTGTTTAG.GAC
Contig0:422523-423523          Contig_Planarian_90e_6598        3 "AC"<-"CT" -1 "GT"<-"AG"     48    262    309     + GGA.GTAAATCC...ACCAAACTGATTGTCAATAG.TTA
Contig0:422523-423523          Contig_Planarian_90e_6598        4 "AC"<-"CT" -1 "GT"<-"AG"     60     65    124     + TCG.GTGAATTT...TGATCGTCATTATTATGCAG.CGT
Contig0:542082-542403          Contig_Planarian_90e_13575       1 "GT"->"AG" +1 "GT"->"AG"     81    215    135     - TCG.GTATGCAT...ATTTCTTATTTTTATTCTAG.AGG
Contig0:637621-638364          Contig_Planarian_90e_277         1 "AC"<-"CT" -1 "GT"<-"AG"     55    106    160     + TGG.GTTTGATA...TATTATATTTAATTTGTTAG.ATA
Contig0:637646-638367          Contig_Planarian_90e_18317       1 "AC"<-"CT" -1 "GT"<-"AG"     55     81    135     + TGG.GTTTGATA...TATTATATTTAATTTGTTAG.ATA
Contig0:646690-647442          Contig_Planarian_90e_17824       1 "AC"<-"CT" -1 "GT"<-"AG"     49     61    109     - CCC.GTTAGATT...ATGATATAAATTTTCCGTAG.GAT
Contig10023:16179-16691        Contig_Planarian_90e_26088       1 "GT"->"AG" +1 "GT"->"AG"     54    287    340     + AGC.GTGAGTAT...CGCTTTTAATAGCGATTTAG.GAT
Contig1002:44142-45755         Contig_Planarian_90e_17639       1 "GT"->"AG" +1 "GT"->"AG"    736    861    126     - TAC.GTAAGCTA...ATATATTTCAACTTTTTCAG.ATC
Contig1004:19803-28159         Contig_Planarian_90e_13812       1 "AC"<-"CT" -1 "GT"<-"AG"   7782    397   8178     - TAG.GTATTTAT...ATTGAAATTATTGTTCATAG.ATA
Contig100:47281-47619          Contig_Planarian_90e_30715       1 "AC"<-"CT" -1 "GT"<-"AG"     49    186    234     - AAA.GTTACTTT...ATTTTTCAAATTTATTTCAG.GAG
Contig10066:7931-13295         Contig_Planarian_90e_17321       1 "GT"->"AG" +1 "GT"->"AG"     59    124    182     + TTG.GTGAGCTC...ATTGTCTTGTATTTCGTCAG.CAA
Contig10066:7931-13295         Contig_Planarian_90e_17321       2 "GT"->"AG" +1 "GT"->"AG"   4944    310   5253     + AAC.GTATTATT...ATTATTATTTTATATATCAG.TAC
Contig10076:5831-8653          Contig_Planarian_90e_10365       1 "GT"->"AG" +1 "GT"->"AG"   2310   2655    346     - AAC.GTAAGATC...AATAATAACTCGTGTTTTAG.GTA
Contig1011:39129-40892         Contig_Planarian_90e_1081        1 "AC"<-"CT" -1 "GT"<-"AG"     52     53    104     + AAA.GTAATATT...TTTTAATTTTTTATTTATAG.TGA
Contig10114:11768-17571        Contig_Planarian_90e_3972        1 "GT"->"AG" +1 "GT"->"AG"   5499   5596     98     - AAG.GTGAACTT...TATAATTTAAATATATTTAG.GTA
Contig10:125408-201433         Contig_Planarian_90e_14049       1 "AC"<-"GT" -1 "GT"<-"AC"   3951  71992  75942     + ATG.GTATGGTC...TAAATTCACAAAATCTTTAC.AGG
Contig10:125408-201433         Contig_Planarian_90e_14049       2 "AC"<-"CT" -1 "GT"<-"AG"   2916  68911  71826     + CAG.GTAATTAA...AATGATGTGTTAATCGATAG.TTA
Contig10:125408-201433         Contig_Planarian_90e_14049       3 "AC"<-"CT" -1 "GT"<-"AG"     51  68728  68778     + GAA.GTAAAAGT...GATAATAAATAATTTACCAG.AAA
Contig10:125408-201433         Contig_Planarian_90e_14049       4 "AC"<-"CT" -1 "GT"<-"AG"     87  68482  68568     + GAT.GTTGTTAT...ATATATTTAAATTTCATTAG.ATG
Contig10:125408-201433         Contig_Planarian_90e_14049       5 "AA"<-"AT" -1 "TT"<-"AT"   2211  32184  34394     - ATT.TTAAATTT...CTAACTATTTAATTACGCAT.TGG
Contig1014:52241-65315         Contig_Planarian_90e_5245        1 "GT"->"AG" +1 "GT"->"AG"  12143     58  12200     + CCT.GTAAGATT...GTAAATATTTTCTTTTACAG.GAT
Contig1014:52241-65315         Contig_Planarian_90e_5245        2 "AA"<-"AT" -1 "TT"<-"AT"     46   5712   5757     - AAA.TTTATTTT...CTTTTTAGTAATTTTAACAT.TAT
Contig1014:52241-65315         Contig_Planarian_90e_5245        3 "AC"<-"CT" -1 "GT"<-"AG"    810   5932   6741     - TGT.GTGCTATA...TTTAAATGTAGTTGCTTTAG.ATT
Contig1014:52241-65315         Contig_Planarian_90e_5245        4 "GC"<-"CA" -1 "GC"<-"TG"   6100   6797  12896     - AAA.GCAAATTT...ACCAAGAAAAAATTATTTTG.TAA
Contig1014:75133-76929         Contig_Planarian_90e_975         1 "TA"->"AG" +1 "TA"->"AG"     48    270    317     + AAG.TAAATTTC...TAATTGATTTTTCTAATTAG.GGA
Contig1014:75133-76929         Contig_Planarian_90e_975         2 "GT"->"AG" +1 "GT"->"AG"    639    621   1259     + CAG.GTTACTTT...CATCCTATAATTTGTTACAG.TTT
Contig1017:59583-70510         Contig_Planarian_90e_11190       1 "GT"->"AG" +1 "GT"->"AG"    746  10836  10091     - CAA.GTTAGTTT...GACACTGTTTTTAAATATAG.GTA
Contig1017:59583-70510         Contig_Planarian_90e_11190       2 "GT"->"AG" +1 "GT"->"AG"     50   9819   9770     - GCA.GTAAATTC...CATATTACATTTGTTTGCAG.GTT
Contig1017:59583-70510         Contig_Planarian_90e_11190       3 "GT"->"AG" +1 "GT"->"AG"   6768   9691   2924     - TCG.GTGAGGTT...TAATGTATTTTATTTTTCAG.ATC
Contig1017:59583-70510         Contig_Planarian_90e_11190       4 "GT"->"AG" +1 "GT"->"AG"   2682   2819    138     - AAA.GTTTATAG...AATTTTTATTTAAAAAATAG.AAA
Contig1017:59583-70510         Contig_Planarian_90e_11190       5 "AT"<-"TT" -1 "AT"<-"AA"     50   7331   7380     - ATT.ATAAGTCA...TTCAGATAGCGGCACCATAA.CGG
Contig1017:72550-82564         Contig_Planarian_90e_18014       1 "GT"->"AG" +1 "GT"->"AG"   4420   9945   5526     - TGG.GTATGTCT...AAAGTTTGATTTACTTTTAG.CAT
Contig1017:72550-82564         Contig_Planarian_90e_18014       2 "GT"->"AG" +1 "GT"->"AG"   2898   5412   2515     - AAA.GTATGTTA...TTTTATTAATAATTTTTTAG.TCA
Contig1017:72550-82564         Contig_Planarian_90e_18014       3 "GT"->"AG" +1 "GT"->"AG"   1001   2344   1344     - ACA.GTAATTAT...TATTTGTAAACATGCTTTAG.GAT
Contig1017:72550-82564         Contig_Planarian_90e_18014       4 "GT"->"AG" +1 "GT"->"AG"   1211   1274     64     - CAG.GTAATTAA...ATTTATTATTTTAAAAATAG.ATC
Contig10190:7808-14809         Contig_Planarian_90e_5570        1 "AC"<-"CT" -1 "GT"<-"AG"     63   6761   6823     + GAG.GTTTCAAT...TATACTTTGTTCAATTTCAG.ATT
Contig10190:7808-14809         Contig_Planarian_90e_5570        2 "AC"<-"CT" -1 "GT"<-"AG"   2644   3882   6525     + CAG.GTACGTCT...ATACTCATTATTCATTTTAG.GCG
Contig10190:7808-14809         Contig_Planarian_90e_5570        3 "AC"<-"CT" -1 "GT"<-"AG"   3603    160   3762     + GAT.GTAAGCTA...ATTTTCATGTCCTTATTTAG.TTG
Contig10197:10667-11616        Contig_Planarian_90e_7748        1 "GT"->"AG" +1 "GT"->"AG"    207    563    769     + CCG.GTAATGAT...ATGGTGTTTCCCTTTTCCAG.ACT
Contig10197:10667-11616        Contig_Planarian_90e_7748        2 "AG"<-"CA" -1 "CT"<-"TG"     39     84    122     - CCT.CTTCAATT...CTTTTGCTCTTCGTCTATTG.GAA
Contig10197:660-11749          Contig_Planarian_90e_17866       1 "GT"->"AG" +1 "GT"->"AG"   5603     86   5688     + AAG.GTTTGAGC...AATTTTATTTTATCTAACAG.GGA
Contig10197:660-11749          Contig_Planarian_90e_17866       2 "GT"->"AG" +1 "GT"->"AG"   1980   5728   7707     + GAA.GTGAGTAA...TAAAATAAATTATTTTATAG.AAA
Contig10197:660-11749          Contig_Planarian_90e_17866       3 "GT"->"AG" +1 "GT"->"AG"   1205   7759   8963     + GAG.GTTAGTAA...ACTTTAAATTGTTGTTTCAG.ATT
Contig10197:660-11749          Contig_Planarian_90e_17866       4 "GT"->"AG" +1 "GT"->"AG"    125   9000   9124     + CAG.GTTTGTGT...AAATTTTTGAAAATATACAG.ATA
Contig10197:660-11749          Contig_Planarian_90e_17866       5 "GT"->"AG" +1 "GT"->"AG"   1496   9281  10776     + AAA.GTAACGAA...ATGGTGTTTCCCTTTTCCAG.ACT
Contig10197:660-11749          Contig_Planarian_90e_17866       6 "TC"->"TT" +1 "TC"->"TT"    766   5799   6564     + ATG.TCGAATTG...GAAAACCACCGTTATTTTTT.AAT
Contig102:140357-143353        Contig_Planarian_90e_8515       10 "AC"<-"CT" -1 "GT"<-"AG"     54    278    331     + GAG.GTAAAAAG...ATCAATGTCATTATAAATAG.TGG
Contig102:140357-143353        Contig_Planarian_90e_8515        1 "AC"<-"CT" -1 "GT"<-"AG"     54   2779   2832     + GAA.GTTATAAC...ACTATTACATTAATATATAG.GGA
Contig102:140357-143353        Contig_Planarian_90e_8515        2 "AC"<-"CT" -1 "GT"<-"AG"     56   2603   2658     + GAA.GTTATTTT...GATCTTGTAAAATTCTGTAG.CCA
Contig102:140357-143353        Contig_Planarian_90e_8515        3 "AC"<-"CT" -1 "GT"<-"AG"     63   2216   2278     + TTG.GTGAGTCA...CCCCTCACTGACAAATTCAG.GAC
Contig102:140357-143353        Contig_Planarian_90e_8515        4 "AC"<-"CT" -1 "GT"<-"AG"     59   1676   1734     + AAT.GTAACGTA...AATTTTGTTTATTATGATAG.AAA
Contig102:140357-143353        Contig_Planarian_90e_8515        5 "AC"<-"CT" -1 "GT"<-"AG"    346   1214   1559     + ATG.GTATGGTT...TCGATCTCTTATGGCAACAG.GTC
Contig102:140357-143353        Contig_Planarian_90e_8515        6 "AC"<-"CT" -1 "GT"<-"AG"     72    914    985     + AAA.GTAAGCCA...TATTATTTTTTCGTATTTAG.GAA
Contig102:140357-143353        Contig_Planarian_90e_8515        7 "AC"<-"CT" -1 "GT"<-"AG"     62    760    821     + TAA.GTATATAG...CAGCATTATTTTTTTTCCAG.ATG
Contig102:140357-143353        Contig_Planarian_90e_8515        8 "AC"<-"CT" -1 "GT"<-"AG"     51    651    701     + AGA.GTGAGTCG...ACAAATTACGAGCATCCTAG.GAA
Contig102:140357-143353        Contig_Planarian_90e_8515        9 "AC"<-"CT" -1 "GT"<-"AG"     54    438    491     + CGG.GTGAAATT...ATATTAATTCCATCATTTAG.GAT
Contig102:14535-17483          Contig_Planarian_90e_10034       1 "GT"->"AG" +1 "GT"->"AG"     57   2875   2819     - TTT.GTAAATAG...ATTTCTGATGGTAATTTCAG.AGC
Contig102:14535-17483          Contig_Planarian_90e_10034       2 "GT"->"AG" +1 "GT"->"AG"   2222   2695    474     - GGA.GTAAATTT...CGGATATGTTTAATTTTTAG.AAT
Contig102:14535-17483          Contig_Planarian_90e_10034       3 "GT"->"AG" +1 "GT"->"AG"     54    395    342     - ATG.GTAGAGTT...TGAAACATGCATCTTTCTAG.GAG
Contig102:25088-132589         Contig_Planarian_90e_15377       1 "AC"<-"CT" -1 "GT"<-"AG"     59 106898 106956     + TCG.GTATAAAA...TTATTTTTGAAAAAATTAAG.GAT
Contig102:25088-132589         Contig_Planarian_90e_15377       2 "AC"<-"CT" -1 "GT"<-"AG"     57 106775 106831     + CCT.GTTAGTCT...TATTAAAATATTGTATTTAG.ACC
Contig102:25088-132589         Contig_Planarian_90e_15377       3 "AC"<-"CT" -1 "GT"<-"AG"  11379  95357 106735     + CAA.GTAAAATT...TTCCACCTATCAAAATTCAG.GTT
Contig102:25088-132589         Contig_Planarian_90e_15377       4 "AA"<-"TT" -1 "TT"<-"AA"    193  95084  95276     + AAA.TTGAAATG...TGAGCATGCACAAATGACAA.AAG
Contig102:25088-132589         Contig_Planarian_90e_15377       5 "TC"->"AA" +1 "TC"->"AA"    193     86    278     + CTT.TCATCATT...CAATCATTAGGACATTTCAA.TTT
Contig102:25088-132589         Contig_Planarian_90e_15377       6 "AA"<-"CT" -1 "TT"<-"AG"  10713  79249  89961     - TTT.TTGATTTA...TGAAGTGAATCGCGAAACAG.AGT
Contig102:25088-132589         Contig_Planarian_90e_15377       7 "AG"->"AG" +1 "AG"->"AG"   6511  83426  89936     + TAA.AGAATTTT...AATTAATAAATCAATAAAAG.TTC
Contig1024:98348-99279         Contig_Planarian_90e_26187       1 "AC"<-"CT" -1 "GT"<-"AG"     49    713    761     + AAG.GTTGATTG...TCTTAATTAAATTTAATTAG.AGC
Contig1025:18844-32085         Contig_Planarian_90e_5249        1 "TA"<-"CT" -1 "TA"<-"AG"   9881    374  10254     - AGG.TAAAAATA...TTGATAGTAAAATATTATAG.ATT
Contig1025:18844-32085         Contig_Planarian_90e_5249        2 "AC"<-"CT" -1 "GT"<-"AG"   2286  10726  13011     - CAG.GTATGTAC...TAATTTTTAATTATTTTGAG.GAC
Contig1025:18894-29187         Contig_Planarian_90e_15042       1 "AC"<-"CT" -1 "GT"<-"AG"   9882    324  10205     - GAG.GTAAAAAT...TTGATAGTAAAATATTATAG.ATT
Contig10263:7064-8934          Contig_Planarian_90e_23528       1 "TT"->"AG" +1 "TT"->"AG"   1526    267   1792     + TGG.TTTGTATT...ATTTCATTTTGTTTTTTCAG.GCG
Contig10:281997-282914         Contig_Planarian_90e_8759        1 "TC"<-"CT" -1 "GA"<-"AG"     57    566    622     - TCT.GAAAGTTT...TATAATAAATAAATTTATAG.GTT
Contig10:281997-282914         Contig_Planarian_90e_8759        2 "AC"<-"CT" -1 "GT"<-"AG"     51    709    759     - ATG.GTTAAAGT...TTAATTTTAAATTTAAACAG.GTA
Contig1028:78500-79611         Contig_Planarian_90e_16389       1 "AC"<-"CT" -1 "GT"<-"AG"     58    274    331     - CAA.GTATTGGC...TTCAATATCTATATTAATAG.GCA
Contig1029:52354-56492         Contig_Planarian_90e_18123       1 "AC"<-"CT" -1 "GT"<-"AG"   3488    591   4078     - AAA.GTAAATAT...TTTAAAATTTCATTATACAG.AGC
Contig1030:35073-35838         Contig_Planarian_90e_15251       1 "AT"<-"CT" -1 "AT"<-"AG"     51     75    125     - TTA.ATAAATTT...TTATTTATCTCATGCAATAG.GAA
Contig1030:35073-35838         Contig_Planarian_90e_15251       2 "AC"<-"CT" -1 "GT"<-"AG"     52    489    540     - GTG.GTATACAA...TTATGATGTTGAGTATCCAG.GAT
Contig1030:77298-88193         Contig_Planarian_90e_20247       1 "GT"->"AG" +1 "GT"->"AG"  10518  10774    257     - TAT.GTAAGTTT...TTTCTATTCATGTACCACAG.TAT
Contig103:135152-135788        Contig_Planarian_90e_13154       1 "GT"->"AG" +1 "GT"->"AG"     48    179    226     + CCG.GTTAGAAA...GCATTTTAAATTTATATTAG.TGT
Contig103:135152-135788        Contig_Planarian_90e_13154       2 "GT"->"AG" +1 "GT"->"AG"     54    358    411     + CGA.GTAAAACT...TCTGAAAAGTAATATTTTAG.ATG
Contig1031:43524-46702         Contig_Planarian_90e_11274       1 "AC"<-"CT" -1 "GT"<-"AG"   2677    363   3039     + TCG.GTAAGTAA...CTTTTAATTTTTCCTTTAAG.GTG
Contig10315:1-16269            Contig_Planarian_90e_5064        1 "GT"->"AC" +1 "GT"->"AC"     37   5823   5787     - TTG.GTGGGTTG...TAATGTCGATATCCAGTAAC.TTT
Contig1031:57003-66048         Contig_Planarian_90e_11579       1 "GT"->"AG" +1 "GT"->"AG"   2504    108   2611     + GAT.GTAAGTTT...GATAAATACAATCTTTTCAG.ACT
Contig1031:57003-66048         Contig_Planarian_90e_11579       2 "GT"->"AG" +1 "GT"->"AG"     56   2657   2712     + TCA.GTATTTCC...TTGGCCAATCAAATTTCCAG.GCG
Contig1031:57003-66048         Contig_Planarian_90e_11579       3 "GT"->"AG" +1 "GT"->"AG"     68   2769   2836     + ATG.GTCAGTCA...TTGGTTTTCTTTTATTTCAG.TCT
Contig1031:57003-66048         Contig_Planarian_90e_11579       4 "GT"->"AG" +1 "GT"->"AG"   5700   2930   8629     + ATG.GTGAGATT...TCCTTTATCATTTAATGCAG.GGT
Contig1031:57003-66048         Contig_Planarian_90e_11579       5 "GT"->"AG" +1 "GT"->"AG"     53   8675   8727     + AGG.GTTAGTGA...AGTTCATTTGACACGTTTAG.ATG
Contig1031:57003-66048         Contig_Planarian_90e_11579       6 "GT"->"AG" +1 "GT"->"AG"     51   8768   8818     + GAT.GTACGTCT...TTTTTGATTTTTATTTCCAG.AAT
Contig1031:57003-66048         Contig_Planarian_90e_11579       7 "GT"->"AG" +1 "GT"->"AG"     56   8933   8988     + TTG.GTATGCTG...TTTATATTTAATTCTATCAG.GCT
Contig10316:16500-17382        Contig_Planarian_90e_10378       1 "AC"<-"CT" -1 "GT"<-"AG"    266     79    344     - AAT.GTAAGCTA...AATCTAATGATTTCTGTTAG.GAT
Contig10316:16500-17382        Contig_Planarian_90e_10378       2 "AC"<-"CT" -1 "GT"<-"AG"     63    442    504     - TAG.GTAAGACA...GAAACCGAAACTTTTATTAG.CCA
Contig103:196500-196804        Contig_Planarian_90e_24856       1 "GT"->"AG" +1 "GT"->"AG"     54     99    152     + AAA.GTAAATTT...AATAATGGTAATAATATCAG.GAA
Contig1032:72412-73209         Contig_Planarian_90e_2311        1 "GT"->"AG" +1 "GT"->"AG"     56    255    310     + CAA.GTAGTAAT...TTATACATGATAATTTTTAG.GTT
Contig1032:72428-72782         Contig_Planarian_90e_27830       1 "AC"<-"CT" -1 "GT"<-"AG"     56    239    294     + CAA.GTAGTAAT...TTATACATGATAATTTTTAG.GTT
Contig1032:72428-72782         Contig_Planarian_90e_27830       2 "AC"<-"CT" -1 "GT"<-"AG"     51     68    118     + TGG.GTACAGGG...TGTTATTTTTAATATTTTAG.GAG
Contig1033:36558-43834         Contig_Planarian_90e_6113        1 "AC"<-"CT" -1 "GT"<-"AG"   2459    323   2781     - AGC.GTAAGTAT...CTATCTATTTTAATGTTCAG.AAA
Contig1033:36558-43834         Contig_Planarian_90e_6113        2 "AC"<-"CT" -1 "GT"<-"AG"     50   3060   3109     - TCG.GTTTTATA...TTTTATTTTTATTTTATTAG.GTT
Contig1033:36558-43834         Contig_Planarian_90e_6113        3 "AC"<-"CT" -1 "GT"<-"AG"   3912   3210   7121     - AAA.GTAAAATA...TTTTTTCAATAATTTTGTAG.AGC
Contig10337:999-16813          Contig_Planarian_90e_14458       1 "GT"->"AG" +1 "GT"->"AG"  15464  15598    135     - TTG.GTAAAAAA...ATTATTATTTTTTATTTTAG.CCA
Contig1035:82792-83286         Contig_Planarian_90e_19194       1 "GT"->"AG" +1 "GT"->"AG"     53    241    189     - AAA.GTATAATA...TTTTACTATAATAATTATAG.CTA
Contig1038:82612-83100         Contig_Planarian_90e_25649       1 "GT"->"AG" +1 "GT"->"AG"     58    121     64     - TGA.GTTGGTTA...TCTATTCGAATTGATTGTAG.GCT
Contig1040:102377-103864       Contig_Planarian_90e_6591        1 "GT"->"AG" +1 "GT"->"AG"    754    338   1091     + CAA.GTATGAAA...GATATTGTATTTTTATTTAG.TCT
Contig1040:102377-103864       Contig_Planarian_90e_6591        2 "GT"->"AA" +1 "GT"->"AA"     56   1184   1129     - ACC.GTGATTGT...CCCTTCCCCGCTTATGTAAA.ACC
Contig1040:82137-83901         Contig_Planarian_90e_2549        1 "GT"->"AG" +1 "GT"->"AG"    203    793    995     + TCG.GTAAAGAT...CAAAATTAAAATTAATTTAG.CAC
Contig1040:82137-83901         Contig_Planarian_90e_2549        2 "GT"->"AG" +1 "GT"->"AG"     57   1188   1244     + TCT.GTTAGATA...TGATTTTGTCTCAAATATAG.AAG
Contig104:156280-157033        Contig_Planarian_90e_17763       1 "GT"->"AG" +1 "GT"->"AG"     51    562    512     - AAT.GTAATTTA...AAATAAAAACCTTTTGTCAG.GAA
Contig104:156280-157033        Contig_Planarian_90e_17763       2 "GT"->"AG" +1 "GT"->"AG"     53    241    189     - AAA.GTATCGAA...AGTTTTTGGTTTTCTCTTAG.TGC
Contig104:156280-157033        Contig_Planarian_90e_17763       3 "GT"->"AG" +1 "GT"->"AG"     60    158     99     - TAG.GTGAATTA...TATATATATTTGAAATGTAG.ATC
Contig104:219683-226466        Contig_Planarian_90e_4878        1 "GT"->"AG" +1 "GT"->"AG"     62   6694   6633     - TTA.GTTAGTCA...CTGAATTGAATATTTTGCAG.TTA
Contig104:219683-226466        Contig_Planarian_90e_4878        2 "GT"->"AG" +1 "GT"->"AG"   5352   5888    537     - TGG.GTGAGCAA...TTTTATAAAAATAATTCTAG.GTA
Contig104:219683-226466        Contig_Planarian_90e_4878        3 "GT"->"AG" +1 "GT"->"AG"     48    293    246     - AAG.GTTTTCAA...ATTTATTTATCGAATAATAG.AAA
Contig104:219697-226367        Contig_Planarian_90e_1387        1 "AA"<-"CT" -1 "TT"<-"AG"     47    232    278     - AGG.TTTTCAAA...ATTTATTTATCGAATAATAG.AAA
Contig104:219697-226367        Contig_Planarian_90e_1387        2 "AC"<-"CT" -1 "GT"<-"AG"   5352    523   5874     - TGG.GTGAGCAA...TTTTATAAAAATAATTCTAG.GTA
Contig104:219697-226367        Contig_Planarian_90e_1387        3 "AC"<-"CT" -1 "GT"<-"AG"     54   6118   6171     - CAG.GTTTGGTA...ACTTAAGCTAACAAGTTAAG.GTT
Contig104:219759-220222        Contig_Planarian_90e_34056       1 "AC"<-"CT" -1 "GT"<-"AG"     48    170    217     - AAG.GTTTTCAA...ATTTATTTATCGAATAATAG.AAA
Contig1042:30979-36447         Contig_Planarian_90e_10743       1 "GT"->"AG" +1 "GT"->"AG"     53   5385   5333     - TGG.GTAATTGA...TTTAATTTTTAAATTTAAAG.AGT
Contig1042:30979-36447         Contig_Planarian_90e_10743       2 "GT"->"AG" +1 "GT"->"AG"     56   4992   4937     - CAA.GTGAGGCG...AATTAAACAAATTCCACAAG.GTC
Contig1042:30979-36447         Contig_Planarian_90e_10743       3 "GT"->"AG" +1 "GT"->"AG"   4660   4804    145     - CAC.GTAAGTAA...ATAATATTTTTGAATGATAG.ATA
Contig10426:2152-6547          Contig_Planarian_90e_23445       1 "AC"<-"CT" -1 "GT"<-"AG"   3976    179   4154     + CAG.GTATTTGA...GTAAACAATTATTATTTTAG.ATT
Contig1043:50764-55512         Contig_Planarian_90e_8806        1 "GT"->"AG" +1 "GT"->"AG"   3950   4086    137     - AAG.GTAAATTT...TAATTTTTATTTTTATTAAG.AAT
Contig10441:19836-20595        Contig_Planarian_90e_23170       1 "GT"->"AG" +1 "GT"->"AG"    132    668    537     - AAG.GTAATTAA...CGACAAAGAAACCGAAGAAG.GTA
Contig10442:19280-20466        Contig_Planarian_90e_15381       1 "GT"->"AG" +1 "GT"->"AG"    959   1087    129     - CAG.GTACAAAT...AATAATTATTTTAATTAAAG.GAA
Contig10471:16131-19366        Contig_Planarian_90e_29610       1 "AC"<-"CT" -1 "GT"<-"AG"   2951    227   3177     - GAA.GTAAACAT...AGATATTTACTAAATAATAG.CTC
Contig10471:6512-6960          Contig_Planarian_90e_19442       1 "GT"->"AG" +1 "GT"->"AG"     57    376    320     - GTC.GTAAATTT...TCACAATGGATAAATTTTAG.ATC
Contig10471:6512-6960          Contig_Planarian_90e_19442       2 "GT"->"AG" +1 "GT"->"AG"     57    202    146     - AAA.GTAGACTT...TGTTTTTTAATAATTTTCAG.TTT
Contig1047:59344-60048         Contig_Planarian_90e_3312        1 "GT"->"AG" +1 "GT"->"AG"     49    284    332     + GAG.GTTTAAAA...AGGATATATTTCAATTTTAG.ACC
Contig1048:1871-11723          Contig_Planarian_90e_3619       10 "GT"->"AG" +1 "GT"->"AG"     57   3215   3159     - CAA.GTAAATTT...ATTGAGTTGATGTTCTGTAG.AAA
Contig1048:1871-11723          Contig_Planarian_90e_3619       11 "GT"->"AG" +1 "GT"->"AG"    616   2949   2334     - ACC.GTAATTTC...GATTTTTTTTCGTATTTTAG.GCT
Contig1048:1871-11723          Contig_Planarian_90e_3619       12 "GT"->"AG" +1 "GT"->"AG"   1986   2269    284     - ATG.GTAATTTT...CTAAAATCTCTCATTTTTAG.ATA
Contig1048:1871-11723          Contig_Planarian_90e_3619       13 "GC"->"AA" +1 "GC"->"AA"     60   8370   8311     - CAT.GCGATTTG...CTTGATTACTCTTGATGAAA.AAA
Contig1048:1871-11723          Contig_Planarian_90e_3619       14 "GC"->"AG" +1 "GC"->"AG"     37   7989   7953     - ATT.GCATAAAC...GTTTAATAATTATTGTAAAG.TAT
Contig1048:1871-11723          Contig_Planarian_90e_3619       15 "CT"->"GG" +1 "CT"->"GG"     39   4262   4300     + GAA.CTAATTTC...AGACCCGACGACACTTACGG.GAA
Contig1048:1871-11723          Contig_Planarian_90e_3619       16 "GC"->"TC" +1 "GC"->"TC"     38   4364   4401     + CCA.GCACTTTT...ATGGAATAAAATCATTAATC.ATC
Contig1048:1871-11723          Contig_Planarian_90e_3619       17 "AC"->"TG" +1 "AC"->"TG"     38   4555   4592     + TAA.ACAGTACA...TTGTCATTTACTCATTTTTG.TTA
Contig1048:1871-11723          Contig_Planarian_90e_3619       18 "AT"->"TT" +1 "AT"->"TT"   3750   4747   8496     + AAT.ATTATTAT...ATGGAATTCGGGGGTTATTT.TTT
Contig1048:1871-11723          Contig_Planarian_90e_3619        1 "GT"->"AG" +1 "GT"->"AG"     74   9712   9639     - CCG.GTAATTTA...CTTTTTTTTGTTGAAAACAG.TTT
Contig1048:1871-11723          Contig_Planarian_90e_3619        2 "GT"->"AG" +1 "GT"->"AG"    128   9350   9223     - GAA.GTAAATAA...ATAATATATTGCATAATTAG.GTT
Contig1048:1871-11723          Contig_Planarian_90e_3619        3 "GT"->"AG" +1 "GT"->"AG"   2053   9120   7068     - AAA.GTAATTAT...TTATAAATTTGTTGTCTCAG.ATC
Contig1048:1871-11723          Contig_Planarian_90e_3619        4 "GT"->"AG" +1 "GT"->"AG"     56   6861   6806     - GGT.GTAATGAT...TTCAGCTTGATATTTCCCAG.GCT
Contig1048:1871-11723          Contig_Planarian_90e_3619        5 "GT"->"AG" +1 "GT"->"AG"   1087   6633   5547     - TAA.GTAAGTAT...AATTAATTATTAATTACCAG.AAA
Contig1048:1871-11723          Contig_Planarian_90e_3619        6 "GT"->"AG" +1 "GT"->"AG"     52   5390   5339     - ACC.GTTGGTGA...TTATGATTCAATAATTCTAG.GAA
Contig1048:1871-11723          Contig_Planarian_90e_3619        7 "GT"->"AG" +1 "GT"->"AG"    622   5161   4540     - AAG.GTAAATTG...ACTGTTTATTTATTTAATAG.GTA
Contig1048:1871-11723          Contig_Planarian_90e_3619        8 "GT"->"AG" +1 "GT"->"AG"     53   4450   4398     - AAG.GTTTTTAA...TTTTATATCAAACTGTATAG.ATG
Contig1048:1871-11723          Contig_Planarian_90e_3619        9 "GT"->"AG" +1 "GT"->"AG"    677   4201   3525     - CAA.GTAAGAAT...ATTTTTATTACAATTTCCAG.CTT
Contig1048:50127-55612         Contig_Planarian_90e_3267        1 "GT"->"AG" +1 "GT"->"AG"   3600   5382   1783     - CGG.GTTATTAT...ACAACTCTATGTGAATACAG.GAA
Contig1048:50127-55612         Contig_Planarian_90e_3267        2 "GT"->"AG" +1 "GT"->"AG"   1074   1562    489     - CAG.GTTGGTTA...AATGGTCATTTTGGATTTAG.ATT
Contig1048:50127-55612         Contig_Planarian_90e_3267        3 "GT"->"AG" +1 "GT"->"AG"     54    284    231     - GAA.GTAATAGC...AAATAATAATTCAATTCTAG.GTC
Contig1048:50208-59835         Contig_Planarian_90e_6014       10 "GT"->"AG" +1 "GT"->"AG"   1074   1481    408     - CAG.GTTGGTTA...AATGGTCATTTTGGATTTAG.ATT
Contig1048:50208-59835         Contig_Planarian_90e_6014       11 "GT"->"AG" +1 "GT"->"AG"     54    203    150     - GAA.GTAATAGC...AAATAATAATTCAATTCTAG.GTC
Contig1048:50208-59835         Contig_Planarian_90e_6014        1 "GT"->"AG" +1 "GT"->"AG"     51   9217   9167     - ACA.GTAATTTT...TTTTCTTAATTGAAATATAG.ATT
Contig1048:50208-59835         Contig_Planarian_90e_6014        2 "GT"->"AG" +1 "GT"->"AG"     55   9055   9001     - GAA.GTTGAAAA...TAGAAGTTAATTAATTTCAG.ACA
Contig1048:50208-59835         Contig_Planarian_90e_6014        3 "GT"->"AG" +1 "GT"->"AG"     55   8813   8759     - AAA.GTAAATAT...AAATCAAATCGTTTAAATAG.AGT
Contig1048:50208-59835         Contig_Planarian_90e_6014        4 "GT"->"AG" +1 "GT"->"AG"     50   8659   8610     - CAA.GTAACTGA...AATTTCCTAATTTATAATAG.GAC
Contig1048:50208-59835         Contig_Planarian_90e_6014        5 "GT"->"AG" +1 "GT"->"AG"   2391   8542   6152     - AAA.GTAAGAAT...TTGAAATAGTAAAATTTTAG.ATA
Contig1048:50208-59835         Contig_Planarian_90e_6014        6 "GT"->"AG" +1 "GT"->"AG"     54   6040   5987     - GAG.GTGGTTCT...TTAACAAGCGTATATTCTAG.AGA
Contig1048:50208-59835         Contig_Planarian_90e_6014        7 "GT"->"AG" +1 "GT"->"AG"     53   5750   5698     - CAG.GTCCGTTT...TTTATCTTGTTAGGCTTTAG.TTA
Contig1048:50208-59835         Contig_Planarian_90e_6014        8 "GT"->"AG" +1 "GT"->"AG"     51   5474   5424     - CAG.GTTTGGTT...TGTATACGTATATAATTTAG.ACG
Contig1048:50208-59835         Contig_Planarian_90e_6014        9 "GT"->"AG" +1 "GT"->"AG"   3600   5301   1702     - CGG.GTTATTAT...ACAACTCTATGTGAATACAG.GAA
Contig10495:13800-15028        Contig_Planarian_90e_14985       1 "GT"->"AG" +1 "GT"->"AG"     56    257    312     + GAA.GTAGGATA...TGTATACGCAATTATTTCAG.GAT
Contig10495:7549-13604         Contig_Planarian_90e_23839       1 "GT"->"AG" +1 "GT"->"AG"   5630    253   5882     + AAA.GTAATAAT...TTATTGCCCTTTTCTTTTAG.GCT
Contig10496:7001-8269          Contig_Planarian_90e_2029        1 "GT"->"AG" +1 "GT"->"AG"     47    916    870     - GAA.GTTAGTTT...AACTTTTATTGAATGGAAAG.GTT
Contig10496:7001-8269          Contig_Planarian_90e_2029        2 "GT"->"AG" +1 "GT"->"AG"     57    621    565     - AAA.GTATAATT...TCTATTTTTAAAATAAAAAG.AAT
Contig10496:7001-8269          Contig_Planarian_90e_2029        3 "GT"->"AG" +1 "GT"->"AG"     63    302    240     - GAG.GTAAACTT...CTTCGTTGTCGCTATTCCAG.AGA
Contig10512:11771-20750        Contig_Planarian_90e_7022        1 "AC"<-"CT" -1 "GT"<-"AG"     44    334    377     - TGA.GTAAATTT...TTTCATCATTATTTTTCTAG.CTT
Contig10512:11771-20750        Contig_Planarian_90e_7022        2 "AC"<-"CT" -1 "GT"<-"AG"   3066    460   3525     - CAG.GTTCATAT...TGTACTTTGTTTCAATTAAG.ATA
Contig10512:11771-20750        Contig_Planarian_90e_7022        3 "AC"<-"CT" -1 "GT"<-"AG"   1011   3776   4786     - TAC.GTAATTTT...TGGATTGTATACGATGTTAG.AAT
Contig10512:11771-20750        Contig_Planarian_90e_7022        4 "AC"<-"CT" -1 "GT"<-"AG"   3818   4866   8683     - TCG.GTAATGGA...TAAAATCAAATAATTTTCAG.GGT
Contig10512:11771-20750        Contig_Planarian_90e_7022        5 "CG"<-"CT" -1 "CG"<-"AG"     70   8802   8871     - GAG.CGCTGTAT...TTGGTCATTTAATGGTAGAG.CAA
Contig1051:35279-36940         Contig_Planarian_90e_30947       1 "AC"<-"CT" -1 "GT"<-"AG"   1207    226   1432     - CAA.GTAGTTAT...TAAATTAATTATATATTTAG.ATA
Contig1053:39885-40746         Contig_Planarian_90e_20532       1 "AC"<-"CT" -1 "GT"<-"AG"     46    597    642     + AAG.GTAAATTT...TTGGTATTATTTATTCTTAG.CCT
Contig1053:39885-40746         Contig_Planarian_90e_20532       2 "AC"<-"CT" -1 "GT"<-"AG"    270    251    520     + AAA.GTAAGTTA...TTTTATATTTTATTTAATAG.TTT
Contig1053:39885-40746         Contig_Planarian_90e_20532       3 "AC"<-"CT" -1 "GT"<-"AG"     45     54     98     + CGA.GTTAGTTT...ACAAATTATTATTCATATAG.TTC
Contig1055:6353-9045           Contig_Planarian_90e_4150        1 "GT"->"AG" +1 "GT"->"AG"     50    185    234     + AAG.GTTTTATA...TTTTTATATTAAATAAACAG.TTA
Contig1055:6353-9045           Contig_Planarian_90e_4150        2 "GT"->"AG" +1 "GT"->"AG"     46    315    360     + GAA.GTAATAAA...TTTTGTAATACTTGTATCAG.AAA
Contig1055:6353-9045           Contig_Planarian_90e_4150        3 "GT"->"AG" +1 "GT"->"AG"   1835    458   2292     + CAT.GTAATTTA...ATCGATCGATATATTTCCAG.GTT
Contig1055:7434-8266           Contig_Planarian_90e_26405       1 "AA"<-"AT" -1 "TT"<-"AT"     51    676    726     + CAT.TTAAACAA...TTTATAATCACTTCACTTAT.AAA
Contig1055:7434-8266           Contig_Planarian_90e_26405       2 "AT"<-"TG" -1 "AT"<-"CA"     38    521    558     + AAA.ATCATTTC...ACAAATTAAAAATCATTTCA.TTA
Contig1055:7434-8266           Contig_Planarian_90e_26405       3 "TT"<-"CT" -1 "AA"<-"AG"    104    243    346     + ATG.AAAGCAAT...AACACAAATAATTTTCACAG.GTG
Contig1055:7434-8266           Contig_Planarian_90e_26405       4 "TG"->"AG" +1 "TG"->"AG"     59    680    622     - AAA.TGACATTA...TAATTTTTAATATTATTAAG.TGA
Contig1055:8837-9209           Contig_Planarian_90e_22669       1 "AC"<-"CT" -1 "GT"<-"AG"     97    167    263     + AAT.GTTTGTTA...TTGATTTTTCATTTATTTAG.TAA
Contig1058:26421-38688         Contig_Planarian_90e_4675        1 "GT"->"AG" +1 "GT"->"AG"   4838  12062   7225     - GAG.GTAATAAT...TTTATTGAGCGCAATTTTAG.AAT
Contig1058:26421-38688         Contig_Planarian_90e_4675        2 "GT"->"AG" +1 "GT"->"AG"    407   6944   6538     - CGG.GTAGATAT...TAAAATATTTAACATTCTAG.GAC
Contig1058:26421-38688         Contig_Planarian_90e_4675        3 "GT"->"AG" +1 "GT"->"AG"   3247   6412   3166     - GGA.GTTAGTAT...TTGAATTTTTATTTCTTTAG.GAA
Contig1058:26421-38688         Contig_Planarian_90e_4675        4 "GT"->"AG" +1 "GT"->"AG"   2656   3053    398     - CAG.GTAAAAGC...GTATTTTTGTTGCCATTCAG.GTT
Contig10606:2906-17699         Contig_Planarian_90e_3441        1 "GT"->"AG" +1 "GT"->"AG"     53  14672  14620     - AAG.GTTGACTA...GAGTTATTGTTGGAATTTAG.ATG
Contig10606:2906-17699         Contig_Planarian_90e_3441        2 "GT"->"AG" +1 "GT"->"AG"   3514  14418  10905     - AAG.GTTAGTTA...TAAATGGGGTTATATTTCAG.ATT
Contig10606:2906-17699         Contig_Planarian_90e_3441        3 "GT"->"AG" +1 "GT"->"AG"     55  10763  10709     - CAG.GTCGGTAT...TTGGATTTATCATTTTACAG.ACA
Contig10606:2906-17699         Contig_Planarian_90e_3441        4 "GT"->"AG" +1 "GT"->"AG"  10032  10414    383     - TTG.GTAAATCA...AATTTATAATTCAATTTCAG.ACA
Contig10622:18783-19947        Contig_Planarian_90e_24146       1 "TT"->"TC" +1 "TT"->"TC"    600    158    757     + TCA.TTACTTTA...TTGAGTGTTAAAACAAACTC.ATT
Contig10622:18783-19947        Contig_Planarian_90e_24146       2 "GT"->"AA" +1 "GT"->"AA"     53    824    876     + AAG.GTTAGAGT...AAAATAACACTTATTTATAA.CAA
Contig10650:13382-14508        Contig_Planarian_90e_12441       1 "AC"<-"CT" -1 "GT"<-"AG"     50    974   1023     + AAA.GTTAATAT...TAAATTAATTCTTTTTCTAG.AAT
Contig10650:13382-14508        Contig_Planarian_90e_12441       2 "AC"<-"CT" -1 "GT"<-"AG"     60    890    949     + TCA.GTAAGTTT...TAACCCTTTTATCTTTACAG.ATC
Contig10650:13382-14508        Contig_Planarian_90e_12441       3 "AC"<-"CT" -1 "GT"<-"AG"     58    553    610     + CAG.GTAATTTT...TTACTGATCATCTATATAAG.ATC
Contig10650:13382-14508        Contig_Planarian_90e_12441       4 "AC"<-"CT" -1 "GT"<-"AG"     50    317    366     + CAG.GTAATTTT...AAATATTAATAATACTACAG.TTG
Contig10650:13382-14508        Contig_Planarian_90e_12441       5 "GC"<-"CT" -1 "GC"<-"AG"     57    113    169     + AAT.GCAAGTAA...ACTGAATTATCAAATTTTAG.GCT
Contig10650:3197-7417          Contig_Planarian_90e_5529        1 "AC"<-"CT" -1 "GT"<-"AG"    245   3894   4138     + AGG.GTATAAAT...TAATTCTTATATATTTACAG.GAA
Contig10650:3197-7417          Contig_Planarian_90e_5529        2 "AC"<-"CT" -1 "GT"<-"AG"   1285   2550   3834     + AAG.GTAATTCA...TTTTATTCAATATAAAATAG.ACC
Contig10650:3197-7417          Contig_Planarian_90e_5529        3 "AC"<-"CT" -1 "GT"<-"AG"   1532    903   2434     + AGT.GTAAGTTT...TAAATTTTTCTTATTTCAAG.GTT
Contig10650:3197-7417          Contig_Planarian_90e_5529        4 "AC"<-"CT" -1 "GT"<-"AG"     54    675    728     + AAG.GTTATTAA...TTGACAATAGTTTTCTACAG.CCT
Contig10650:3197-7417          Contig_Planarian_90e_5529        5 "AC"<-"CT" -1 "GT"<-"AG"     52    458    509     + GAT.GTAAATTA...TTTCAATATTTGTATTTTAG.TTC
Contig10650:3197-7417          Contig_Planarian_90e_5529        6 "AC"<-"CT" -1 "GT"<-"AG"     58    256    313     + CAG.GTTTAAAT...ATCTTTTTTTATAAAATTAG.GTT
Contig10650:9985-13199         Contig_Planarian_90e_3293        1 "CA"<-"CT" -1 "TG"<-"AG"    360   2737   3096     + AAT.TGGGAGAA...AAGCAATGAAAATGAAAAAG.AAG
Contig10650:9985-13199         Contig_Planarian_90e_3293        2 "AC"<-"CT" -1 "GT"<-"AG"    741   1975   2715     + CTG.GTAATTCA...TTTTAATTTTCTTTTTACAG.ATG
Contig10650:9985-13199         Contig_Planarian_90e_3293        3 "AC"<-"CT" -1 "GT"<-"AG"     55   1616   1670     + GAA.GTTTATTT...AATTAATCCTTTAATTACAG.TCG
Contig10650:9985-13199         Contig_Planarian_90e_3293        4 "AC"<-"CT" -1 "GT"<-"AG"     50   1335   1384     + CGC.GTAATTAT...ATATCAAAGACTTTATTTAG.GCA
Contig10650:9985-13199         Contig_Planarian_90e_3293        5 "AC"<-"CT" -1 "GT"<-"AG"    296    799   1094     + AAG.GTATCAGA...TGAAAAGTACTTCAATTTAG.GGC
Contig10650:9985-13199         Contig_Planarian_90e_3293        6 "AC"<-"CT" -1 "GT"<-"AG"     55    671    725     + AAA.GTAAATTA...TTGAATCTTTATAAATGTAG.GAT
Contig10650:9985-13199         Contig_Planarian_90e_3293        7 "AC"<-"CT" -1 "GT"<-"AG"     52     77    128     + GAA.GTAAATTA...ACTGAAATTTTATTGTTAAG.ATG
Contig10650:9985-13199         Contig_Planarian_90e_3293        8 "GT"->"AT" +1 "GT"->"AT"     49   1668   1620     - ACT.GTAATTAA...TGAATTCTCTAAAAGAAAAT.AAA
Contig1065:10188-49632         Contig_Planarian_90e_6980        1 "GT"->"AG" +1 "GT"->"AG"  14862  38550  23689     - AGA.GTAAGAAT...TTATTAATTTTCATGTTTAG.AAT
Contig1065:10188-49632         Contig_Planarian_90e_6980        2 "GT"->"AG" +1 "GT"->"AG"   6170   6447    278     - AGA.GTAAGAAT...TTATTAATTTTCATGTTTAG.AAT
Contig1067:49181-49644         Contig_Planarian_90e_13915       1 "GT"->"AG" +1 "GT"->"AG"     50    170    121     - CAG.GTTAAATT...TTATAATTATTTAAATATAG.GAT
Contig107:16170-17071          Contig_Planarian_90e_12099       1 "GC"->"AG" +1 "GC"->"AG"     46    307    352     + GAA.GCAAGTTT...TATAATTTATTTTTTTTTAG.AAT
Contig107:16170-17071          Contig_Planarian_90e_12099       2 "GT"->"AG" +1 "GT"->"AG"     54    449    502     + AAA.GTTTGATT...TGTTAATAAATTTCCATCAG.CCC
Contig10720:11655-13073        Contig_Planarian_90e_31216       1 "TT"<-"CT" -1 "AA"<-"AG"    131    124    254     + AAG.AAATGTTC...TTGATTTCAGAATTCTCAAG.AAG
Contig1072:16317-19971         Contig_Planarian_90e_11380       1 "AC"<-"CT" -1 "GT"<-"AG"     47    182    228     - AAT.GTTAGTAA...TTATTTTTAAAAATTTTTAG.AAC
Contig1072:16317-19971         Contig_Planarian_90e_11380       2 "AC"<-"CT" -1 "GT"<-"AG"   2771    375   3145     - CTG.GTATGAAA...TATATTATTATTTTGATTAG.ATA
Contig1072:16317-19971         Contig_Planarian_90e_11380       3 "AC"<-"CT" -1 "GT"<-"AG"     54   3393   3446     - CAA.GTTTGTTT...GTTTCATTGAAAATTATCAG.AAT
Contig1072:16317-19971         Contig_Planarian_90e_11380       4 "TG"<-"CT" -1 "CA"<-"AG"     46    730    775     + TCT.CAAAAAAC...TTTTGTTTGTTGATCTGCAG.GTT
Contig10725:14406-18536        Contig_Planarian_90e_14825       1 "AC"<-"CT" -1 "GT"<-"AG"   3368    448   3815     + GAA.GTAAGTTT...ATTTCATAATTGTATTTCAG.ATG
Contig10725:14406-18536        Contig_Planarian_90e_14825       2 "AC"<-"CT" -1 "GT"<-"AG"     62    300    361     + AAA.GTTCTTAC...AAATAAAACTTATTTTTCAG.CTT
Contig10725:14406-18536        Contig_Planarian_90e_14825       3 "AC"<-"CT" -1 "GT"<-"AG"     65     53    117     + AAG.GTAATAAT...ACACTCTATTATTAATTAAG.CTC
Contig10725:14406-18536        Contig_Planarian_90e_14825       4 "AC"<-"AT" -1 "GT"<-"AT"   1380   1650   3029     - TTA.GTATCTGG...CTACTGATGTTTTTTTGGAT.TTA
Contig1072:5462-6670           Contig_Planarian_90e_2129        1 "AC"<-"AC" -1 "GT"<-"GT"     40    542    581     - AAG.GTAATATA...TTTATTTATTTAACTGGCGT.AGG
Contig1072:5462-6670           Contig_Planarian_90e_2129        2 "AC"<-"CT" -1 "GT"<-"AG"     46    612    657     - AAG.GTAAAAAT...TTAATTATATCTATGTTTAG.TAA
Contig1072:5462-6670           Contig_Planarian_90e_2129        3 "AC"<-"CT" -1 "GT"<-"AG"     53    676    728     - AAG.GTAAGCGT...ATTATAAACTATGAATTTAG.AGC
Contig1072:5462-6670           Contig_Planarian_90e_2129        4 "AC"<-"CT" -1 "GT"<-"AG"     47    826    872     - AAG.GTTTTTTG...TACTTATTTTATTAATGTAG.AAA
Contig1072:85906-88363         Contig_Planarian_90e_7588        1 "GT"->"AG" +1 "GT"->"AG"     54   2281   2228     - AAA.GTAGTTTT...AATTCTTGGATTTATTTAAG.ACG
Contig1072:85906-88363         Contig_Planarian_90e_7588        2 "GT"->"TT" +1 "GT"->"TT"   1476   2099    624     - GGA.GTATGTTT...AATTGAATTATTTATTATTT.AGG
Contig1072:85906-88363         Contig_Planarian_90e_7588        3 "GT"->"AG" +1 "GT"->"AG"     54    369    316     - CAA.GTAATTTT...TTTATGGTCGTTGTGTTTAG.CCA
Contig10756:1964-23677         Contig_Planarian_90e_16996       1 "GT"->"AG" +1 "GT"->"AG"  21234    200  21433     + AAA.GTGAGAAA...TTCAATTTGTAATTATTCAG.ATT
Contig1077:14963-21807         Contig_Planarian_90e_16669       1 "GT"->"AG" +1 "GT"->"AG"   1799    135   1933     + TCG.GTTAGTAA...TTATTATTATTATTATTTAG.AAA
Contig1077:14963-21807         Contig_Planarian_90e_16669       2 "GT"->"AG" +1 "GT"->"AG"     57   2065   2121     + AAA.GTAAGTGA...TATGAAGGCTCTTTTTATAG.ATG
Contig1077:14963-21807         Contig_Planarian_90e_16669       3 "GT"->"AG" +1 "GT"->"AG"   4545   2203   6747     + AAA.GTACGTCC...TTTTTACTTAAATATTTCAG.GAG
Contig10799:21343-21966        Contig_Planarian_90e_11494       1 "AC"<-"CT" -1 "GT"<-"AG"     68    188    255     - AAG.GTAAAAAA...TAACAACATTTATGATTAAG.ATT
Contig10799:21343-21966        Contig_Planarian_90e_11494       2 "AC"<-"CT" -1 "GT"<-"AG"     62    304    365     - GAA.GTAATTTA...TACTTGGTTATTTATTTAAG.GTG
Contig10818:2354-4188          Contig_Planarian_90e_11522       1 "GT"->"AG" +1 "GT"->"AG"   1262    294   1555     + GAC.GTAAGTAT...AATTTCTATATTACTTTCAG.GAG
Contig10:82212-83791           Contig_Planarian_90e_23513       1 "GT"->"AG" +1 "GT"->"AG"   1145   1243     99     - GAA.GTAGGTTC...AATGCTTCATAATTATTTAG.TTC
Contig1082:58129-59629         Contig_Planarian_90e_13050       1 "AC"<-"CT" -1 "GT"<-"AG"    952    283   1234     + TTG.GTAAGTGA...CCATTATCATCATCATTCAG.ATT
Contig1083:82945-94203         Contig_Planarian_90e_23904       1 "GT"->"AG" +1 "GT"->"AG"   6585    168   6752     + CAG.GTTAGTGA...GTTTTATTTAATATTTTCAG.GCC
Contig1083:82945-94203         Contig_Planarian_90e_23904       2 "GT"->"AG" +1 "GT"->"AG"     65   6776   6840     + AGG.GTTGGATT...ATTGCTTGTTATTTATGAAG.GCA
Contig1083:82945-94203         Contig_Planarian_90e_23904       3 "GT"->"AG" +1 "GT"->"AG"   4097   7070  11166     + CAG.GTTAGACA...AATGATTTCATTTTCTTCAG.CCA
Contig1084:13030-14802         Contig_Planarian_90e_32747       1 "AC"<-"CT" -1 "GT"<-"AG"   1581     95   1675     - AAG.GTAAAGTT...ATAGTTTTTTTTAATTTTAG.GAG
Contig1085:88191-102239        Contig_Planarian_90e_8352        1 "GT"->"AG" +1 "GT"->"AG"    104  13989  13886     - CAC.GTTGGAAT...TATACTATACATAATTTTAG.CAA
Contig1085:88191-102239        Contig_Planarian_90e_8352        2 "GT"->"AG" +1 "GT"->"AG"   2726  13643  10918     - GAG.GTTATATT...GAAGATTATTCAGTTTATAG.ATA
Contig1085:88191-102239        Contig_Planarian_90e_8352        3 "GT"->"AG" +1 "GT"->"AG"  10600  10677     78     - GAG.GTAATTTT...ATGAATTTTGCTATTTATAG.TAT
Contig10870:876-1818           Contig_Planarian_90e_934         1 "GA"->"AG" +1 "GA"->"AG"     49     71    119     + TGT.GAGTGAAA...CTAATTTTTATATAAAATAG.ATA
Contig10870:876-1818           Contig_Planarian_90e_934         2 "GT"->"AG" +1 "GT"->"AG"     49    344    392     + AAG.GTTAATTT...AATCTTATTTCAATAAATAG.ACG
Contig10890:15714-28739        Contig_Planarian_90e_12727       1 "GT"->"AG" +1 "GT"->"AG"   5638  12937   7300     - TTT.GTAAGTTT...TATTTTTTTTATTATTTCAG.CAT
Contig10890:15714-28739        Contig_Planarian_90e_12727       2 "GT"->"AG" +1 "GT"->"AG"   7000   7191    192     - AAA.GTAAATCT...TAATTTTCTATTTAATTAAG.AAT
Contig10896:1187-2021          Contig_Planarian_90e_14843       1 "GT"->"AG" +1 "GT"->"AG"     51    609    559     - TAA.GTAATGAA...TACAACAAAATTAACTCTAG.AAT
Contig10896:1187-2021          Contig_Planarian_90e_14843       2 "GT"->"AG" +1 "GT"->"AG"     54    406    353     - GAG.GTAATATT...TTCATTGTAATATGCTGTAG.GTC
Contig1089:84926-92948         Contig_Planarian_90e_21853       1 "GT"->"AG" +1 "GT"->"AG"   3652   7952   4301     - CAG.GTAACTAC...AATTTAATTATTATTTTTAG.ACT
Contig1089:84926-92948         Contig_Planarian_90e_21853       2 "GT"->"AG" +1 "GT"->"AG"   1991   4196   2206     - TCT.GTAAGTCC...AATGATTGTTTGGTTTTTAG.ACT
Contig1089:84926-92948         Contig_Planarian_90e_21853       3 "GT"->"AG" +1 "GT"->"AG"   1999   2128    130     - ACG.GTTGGAAT...TTTGAACATTGATTTTACAG.AAT
Contig1090:11493-35953         Contig_Planarian_90e_16891       1 "GT"->"AG" +1 "GT"->"AG"  23649  24159    511     - CTG.GTAATATT...TGTCATTTTTTTATGTTAAG.GCT
Contig1090:11493-35953         Contig_Planarian_90e_16891       2 "AT"->"AA" +1 "AT"->"AA"   2836  20179  23014     + TAA.ATAATACC...AAAATAGTGCAATAAAACAA.TAA
Contig10906:13955-14464        Contig_Planarian_90e_13620       1 "AC"<-"CT" -1 "GT"<-"AG"     49    114    162     - CAG.GTGAAAAT...TTTATTGATAATATTTCCAG.CCG
Contig109:114038-123072        Contig_Planarian_90e_17500       1 "GT"->"AG" +1 "GT"->"AG"     59    420    478     + AAG.GTTGAATC...TTATAGATGAATTGATTCAG.GAC
Contig109:114038-123072        Contig_Planarian_90e_17500       2 "GT"->"TT" +1 "GT"->"TT"     98    741    838     + AAT.GTACGTTT...TCAGCAAGTTTGGTGGTATT.GTG
Contig109:114038-123072        Contig_Planarian_90e_17500       3 "GT"->"AG" +1 "GT"->"AG"   3182    881   4062     + AAG.GTGAGGTT...AACTAATGAAAATTGAATAG.GAT
Contig109:114038-123072        Contig_Planarian_90e_17500       4 "GT"->"TG" +1 "GT"->"TG"   4431   4542   8972     + TGG.GTTAGTCC...GGGGGACGTTCCATCCACTG.CAC
Contig109:114038-123072        Contig_Planarian_90e_17500       5 "CG"<-"CT" -1 "CG"<-"AG"    990   3191   4180     - ATG.CGGTGACG...AAATCAGTTGAAATTTGAAG.TGA
Contig109:114198-123295        Contig_Planarian_90e_18894       1 "AC"<-"CT" -1 "GT"<-"AG"     62   8954   9015     + ACG.GTAAGTGA...TCTACATTGGAATATTTAAG.AAA
Contig109:114198-123295        Contig_Planarian_90e_18894       2 "AC"<-"CT" -1 "GT"<-"AG"   4351   4382   8732     + TGG.GTTAGTCC...AATTGCAACATTTTATTCAG.CGC
Contig109:114198-123295        Contig_Planarian_90e_18894       3 "AA"<-"TT" -1 "TT"<-"AA"   4229    114   4342     + CAA.TTAGCTGC...GCCGCTGGGAAATGGCTCAA.ATT
Contig10912:10780-11444        Contig_Planarian_90e_20995       1 "GT"->"AG" +1 "GT"->"AG"     69    299    367     + GGA.GTTCGGTT...AATCGCATTGCTAATTCCAG.AAA
Contig109:123767-124449        Contig_Planarian_90e_30480       1 "GT"->"AG" +1 "GT"->"AG"     59    230    288     + AAG.GTTAGTAT...CTTTTCGTTCTTCTATTAAG.AGT
Contig109:123767-124449        Contig_Planarian_90e_30480       2 "GT"->"AG" +1 "GT"->"AG"     53    438    490     + GTG.GTATGTTA...GGTGTAGTTTAATTCTTAAG.GAT
Contig109:123767-124449        Contig_Planarian_90e_30480       3 "GT"->"AG" +1 "GT"->"AG"     54    530    583     + CTG.GTAAATAT...GCATAAAATGCCGTCATTAG.AAG
Contig109:124685-136330        Contig_Planarian_90e_5069        1 "AC"<-"CT" -1 "GT"<-"AG"   2928   8065  10992     + TCA.GTAAGTTG...GTTATCATTTATTATTTCAG.CTT
Contig109:124685-136330        Contig_Planarian_90e_5069        2 "AC"<-"CT" -1 "GT"<-"AG"     48   7913   7960     + TTG.GTTAGATT...TATTTTTTAGGATAATTTAG.GAA
Contig109:124685-136330        Contig_Planarian_90e_5069        3 "AC"<-"CT" -1 "GT"<-"AG"   7490    342   7831     + TGG.GTAAACAT...AAAGTTTTATAAATGTGCAG.GTG
Contig109:124685-136330        Contig_Planarian_90e_5069        4 "AC"<-"CT" -1 "GT"<-"AG"     50    103    152     + TAA.GTATTCAG...GCCATAATTTTATTTTGTAG.GCT
Contig109:20296-21176          Contig_Planarian_90e_7955        1 "AC"<-"CT" -1 "GT"<-"AG"     51    155    205     - AAA.GTAAATTT...GTTATTATCGCTGTTGATAG.GAT
Contig109:20296-21176          Contig_Planarian_90e_7955        2 "AC"<-"CT" -1 "GT"<-"AG"     94    271    364     - CAG.GTAAATTA...TTGTTAAAATTTGGTTATAG.GAA
Contig109:20296-21176          Contig_Planarian_90e_7955        3 "AC"<-"CT" -1 "GT"<-"AG"    129    512    640     - AAT.GTAAATTT...TTCAATTATATTTTCAATAG.GAA
Contig1094:20309-30149         Contig_Planarian_90e_15665       1 "GT"->"AG" +1 "GT"->"AG"   3296   9639   6344     - AGA.GTATGTCT...TTTAAAAATTGTATCTTTAG.CCT
Contig1094:20309-30149         Contig_Planarian_90e_15665       2 "GT"->"AG" +1 "GT"->"AG"   5868   6078    211     - CAG.GTAAATGC...TTCATTTGTTGTCATTTCAG.ATA
Contig10958:16216-19085        Contig_Planarian_90e_1314        1 "GT"->"AG" +1 "GT"->"AG"     51   2638   2588     - CAA.GTAACTTA...AATTTATCTCACTTTTCTAG.TTG
Contig10958:16216-19085        Contig_Planarian_90e_1314        2 "GT"->"AG" +1 "GT"->"AG"     53   2490   2438     - GAG.GTTGTGTT...ATAAAAGCATATAATTCTAG.AAT
Contig10958:16216-19085        Contig_Planarian_90e_1314        3 "GT"->"AG" +1 "GT"->"AG"   1888   2286    399     - TAG.GTAATTTT...CATTTTAATTTTTGTTCTAG.TTG
Contig10958:16216-19085        Contig_Planarian_90e_1314        4 "GT"->"AG" +1 "GT"->"AG"     52    265    214     - GAG.GTAAATAT...AGATTAACATAAAATTTCAG.ATC
Contig10958:16216-19085        Contig_Planarian_90e_1314        5 "GT"->"AG" +1 "GT"->"AG"     71    163     93     - CTG.GTTTATAT...CATTATTATTTCCATAACAG.GCT
Contig10961:1629-6840          Contig_Planarian_90e_35081       1 "AA"<-"CC" -1 "TT"<-"GG"   4926     82   5007     - AAG.TTGACAAA...ATGTTGGATTCGTAACATGG.TTG
Contig110:215969-216533        Contig_Planarian_90e_24882       1 "GT"->"AG" +1 "GT"->"AG"     51    125     75     - CAG.GTGATTGT...TTGATCGATAACAATAACAG.GAA
Contig11053:10452-12630        Contig_Planarian_90e_13542       1 "AA"<-"AT" -1 "TT"<-"AT"     49   2035   2083     + ATG.TTATTTTC...GTTGATTTAGTTGTTTTGAT.TTC
Contig11053:10452-12630        Contig_Planarian_90e_13542       2 "AC"<-"CT" -1 "GT"<-"AG"     54   1453   1506     + AAG.GTAGGCAG...GAATAACCAACCGCATCTAG.GAG
Contig11053:10452-12630        Contig_Planarian_90e_13542       3 "AC"<-"CT" -1 "GT"<-"AG"    951    328   1278     + CAG.GTGGGTAT...ATTTTATGCAAATTTTCTAG.CTT
Contig1105:64944-72901         Contig_Planarian_90e_2206        1 "GT"->"AG" +1 "GT"->"AG"     49   7880   7832     - TGC.GTATGAAT...AAATGATAAGGACATTTTAG.AAA
Contig1105:64944-72901         Contig_Planarian_90e_2206        2 "GT"->"AG" +1 "GT"->"AG"   7271   7614    344     - GGC.GTAAGTAA...CATTGTCAATCAATATTCAG.ATA
Contig1108:75367-75805         Contig_Planarian_90e_19303       1 "GT"->"AG" +1 "GT"->"AG"     56    162    217     + TTG.GTGAGATT...GAATAATCGAAAAAATTCAG.GTA
Contig1108:75632-76440         Contig_Planarian_90e_10836       1 "GT"->"AG" +1 "GT"->"AG"    307    126    432     + TTT.GTAAGTAG...TTATAATATAATAATTTTAG.GTA
Contig1108:75635-76418         Contig_Planarian_90e_18420       1 "GT"->"AG" +1 "GT"->"AG"    307    123    429     + TTT.GTAAGTAG...TTATAATATAATAATTTTAG.GTA
Contig1108:75635-76422         Contig_Planarian_90e_27417       1 "AC"<-"CT" -1 "GT"<-"AG"    307    123    429     + TTT.GTAAGTAG...TTATAATATAATAATTTTAG.GTA
Contig1108:75636-76172         Contig_Planarian_90e_26782       1 "GT"->"AG" +1 "GT"->"AG"    307    122    428     + TTT.GTAAGTAG...TTATAATATAATAATTTTAG.GTA
Contig1108:75666-76463         Contig_Planarian_90e_18116       1 "GT"->"AG" +1 "GT"->"AG"    307     92    398     + TTT.GTAAGTAG...TTATAATATAATAATTTTAG.GTA
Contig1108:75682-76438         Contig_Planarian_90e_17680       1 "GT"->"AG" +1 "GT"->"AG"    307     76    382     + TTT.GTAAGTAG...TTATAATATAATAATTTTAG.GTA
Contig1108:75693-76782         Contig_Planarian_90e_32487       1 "GT"->"AG" +1 "GT"->"AG"    307     65    371     + TTT.GTAAGTAG...TTATAATATAATAATTTTAG.GTA
Contig1108:75703-76435         Contig_Planarian_90e_14067       1 "AC"<-"CT" -1 "GT"<-"AG"    307     55    361     + TTT.GTAAGTAG...TTATAATATAATAATTTTAG.GTA
Contig1108:76991-77758         Contig_Planarian_90e_4211        1 "GT"->"AG" +1 "GT"->"AG"     53    356    304     - CAA.GTAAACTA...GAATATTCAGTGGATTGTAG.ATA
Contig1108:77398-77729         Contig_Planarian_90e_25755       1 "AC"<-"CT" -1 "GT"<-"AG"    156    113    268     - ATC.GTAAGTAG...TTTGAATGAAATTACTTTAG.ATA
Contig1109:108640-110501       Contig_Planarian_90e_48992       1 "AC"<-"CT" -1 "GT"<-"AG"   1540    157   1696     - AAG.GTTTATAC...ATTTGATATATTTGTTGCAG.AAA
Contig1109:108695-110501       Contig_Planarian_90e_49390       1 "GT"->"AG" +1 "GT"->"AG"   1540   1641    102     - AAG.GTTTATAC...ATTTGATATATTTGTTGCAG.AAA
Contig1109:108707-110501       Contig_Planarian_90e_47055       1 "AC"<-"CT" -1 "GT"<-"AG"   1540     90   1629     - AAG.GTTTATAC...ATTTGATATATTTGTTGCAG.AAA
Contig1109:110339-110649       Contig_Planarian_90e_38243       1 "GT"->"AG" +1 "GT"->"AG"     55    215    161     - GAA.GTAAAGAC...GTATTATTCTTCGAAACTAG.GAA
Contig1109:110346-110679       Contig_Planarian_90e_45648       1 "GT"->"AG" +1 "GT"->"AG"     55    208    154     - GAA.GTAAAGAC...GTATTATTCTTCGAAACTAG.GAA
Contig1109:110348-110644       Contig_Planarian_90e_44723       1 "AC"<-"CT" -1 "GT"<-"AG"     55    152    206     - GAA.GTAAAGAC...GTATTATTCTTCGAAACTAG.GAA
Contig1109:110407-110665       Contig_Planarian_90e_50539       1 "GT"->"AG" +1 "GT"->"AG"     55    147     93     - GAA.GTAAAGAC...GTATTATTCTTCGAAACTAG.GAA
Contig1109:110413-110677       Contig_Planarian_90e_43303       1 "GT"->"AG" +1 "GT"->"AG"     55    141     87     - GAA.GTAAAGAC...GTATTATTCTTCGAAACTAG.GAA
Contig1109:110428-110676       Contig_Planarian_90e_53649       1 "GT"->"AG" +1 "GT"->"AG"     55    126     72     - GAA.GTAAAGAC...GTATTATTCTTCGAAACTAG.GAA
Contig11103:9812-16953         Contig_Planarian_90e_21369       1 "GT"->"AG" +1 "GT"->"AG"   5508    219   5726     + AAG.GTTAAGTT...TATTTTTCTCTTAAATCTAG.AGA
Contig11103:9812-16953         Contig_Planarian_90e_21369       2 "GT"->"AG" +1 "GT"->"AG"     51   6000   6050     + CAA.GTTTGTAT...GTTATGAAGTGTTACCTTAG.GAA
Contig11103:9812-16953         Contig_Planarian_90e_21369       3 "GT"->"AG" +1 "GT"->"AG"    822   6240   7061     + GAG.GTAATTCT...ATATTAATAAATTCTTTCAG.TCG
Contig1111:66655-68796         Contig_Planarian_90e_10267       1 "GT"->"AG" +1 "GT"->"AG"     50     97    146     + CAA.GTATATTA...TAAAAGTATTAAAATTTTAG.AAT
Contig1111:66655-68796         Contig_Planarian_90e_10267       2 "GT"->"AG" +1 "GT"->"AG"     50    412    461     + CTG.GTAATTAA...AGTTATTAAATTTTTCTTAG.GGA
Contig1111:66655-68796         Contig_Planarian_90e_10267       3 "GT"->"AG" +1 "GT"->"AG"     63    547    609     + CAG.GTAAATAA...CAAAATAAAAACATTTAAAG.TAT
Contig1111:66655-68796         Contig_Planarian_90e_10267       4 "TT"->"AG" +1 "TT"->"AG"     48    847    894     + AGG.TTAATTTA...GGATTCAATATTTTCTACAG.AGT
Contig1111:66655-68796         Contig_Planarian_90e_10267       5 "GT"->"AG" +1 "GT"->"AG"   1041    968   2008     + AAA.GTAAATTT...TAATGAGCCTTATTATCAAG.GAG
Contig111:205769-206570        Contig_Planarian_90e_28964       1 "GT"->"AG" +1 "GT"->"AG"     50    355    404     + GAA.GTATATCA...ATCATAATTAAACTGATCAG.ACA
Contig1113:79289-81602         Contig_Planarian_90e_5717        1 "GT"->"AG" +1 "GT"->"AG"     59    108    166     + GGA.GTATTGAT...TTAATTGTCAATTGAAACAG.AAT
Contig1113:79289-81602         Contig_Planarian_90e_5717        2 "GT"->"AG" +1 "GT"->"AG"   1480    378   1857     + AAT.GTTAGTTA...ACAAATTCCGTTAATATTAG.GAT
Contig1113:79289-81602         Contig_Planarian_90e_5717        3 "GT"->"AG" +1 "GT"->"AG"     64   2176   2239     + TAT.GTAAGTTC...TTTACGATTATATATTGTAG.AAA
Contig11153:1206-6392          Contig_Planarian_90e_4502        1 "GT"->"AG" +1 "GT"->"AG"   4608   4900    293     - AAA.GTACGTTA...TTATAATTCCTCGTGTTCAG.TAT
Contig1116:5345-10913          Contig_Planarian_90e_9083        1 "AC"<-"CT" -1 "GT"<-"AG"     55   5334   5388     + CCG.GTACCAAT...GTTTTGATGCACTCAATTAG.ATG
Contig1116:5345-10913          Contig_Planarian_90e_9083        2 "AC"<-"CT" -1 "GT"<-"AG"   4606    477   5082     + CAG.GTACATAT...TTTAAAAGTTTTATTATTAG.AGT
Contig1116:5345-10913          Contig_Planarian_90e_9083        3 "CA"<-"CT" -1 "TG"<-"AG"     52    359    410     + AAG.TGCAGTTT...TTATTGTTTGATTAATTTAG.GGA
Contig1116:5345-10913          Contig_Planarian_90e_9083        4 "AA"<-"CT" -1 "TT"<-"AG"     46    172    217     + TTG.TTAGTTTT...GTAGAATTATTAAATTTTAG.AAA
Contig1117:18970-19861         Contig_Planarian_90e_17574       1 "AC"<-"TG" -1 "GT"<-"CA"    308    357    664     + ACG.GTAAGTAT...TTAATAGTTTGTAATATTCA.GAA
Contig1117:18970-19861         Contig_Planarian_90e_17574       2 "AC"<-"CT" -1 "GT"<-"AG"     46    114    159     + CAA.GTAATTAT...TTTCTCATTTGCTTATTAAG.TCA
Contig1118:67480-67941         Contig_Planarian_90e_11081       1 "AC"<-"CT" -1 "GT"<-"AG"     50    243    292     + TCT.GTAAACTT...GTTTTAATAATAACTTCTAG.CAA
Contig11199:8675-10606         Contig_Planarian_90e_217         1 "GT"->"AG" +1 "GT"->"AG"     48    222    269     + TCT.GTAAGTTA...TATTTTTATTTGTGATGTAG.ATG
Contig11199:8675-10606         Contig_Planarian_90e_217         2 "GT"->"AG" +1 "GT"->"AG"     48    222    269     + TCT.GTAAGTTA...TATTTTTATTTGTGATGTAG.ATG
Contig11199:8675-10606         Contig_Planarian_90e_217         3 "CT"->"CG" +1 "CT"->"CG"    990    546   1535     + AAG.CTAAAGCT...GAAATTTATTGATAGCAACG.GAA
Contig11199:8680-9976          Contig_Planarian_90e_616         1 "AC"<-"CT" -1 "GT"<-"AG"     48    217    264     + TCT.GTAAGTTA...TATTTTTATTTGTGATGTAG.ATG
Contig11199:8683-10082         Contig_Planarian_90e_33484       1 "GT"->"TT" +1 "GT"->"TT"   1074    214   1287     + TCT.GTAAGTTA...GGCTGTTTTCGTTGAATTTT.ATG
Contig11213:3378-3885          Contig_Planarian_90e_13905       1 "AC"<-"CT" -1 "GT"<-"AG"     53    393    445     - ACG.GTAAGCCG...ATGCATTTCACATTTTTCAG.AGG
Contig1123:15571-20198         Contig_Planarian_90e_17091       1 "GT"->"AG" +1 "GT"->"AG"   3974    286   4259     + CCG.GTTAGTTG...AGTATTCTATTTACATTAAG.AAA
Contig11238:13698-15925        Contig_Planarian_90e_14824       1 "AC"<-"CT" -1 "GT"<-"AG"     65   1987   2051     + AAG.GTTAATTC...ATTGTCATTATTTGATACAG.AAT
Contig11238:13698-15925        Contig_Planarian_90e_14824       2 "AC"<-"CT" -1 "GT"<-"AG"     60   1840   1899     + GTA.GTAAGAAT...ATCTGGCTCTTAAACTCTAG.GCT
Contig11238:13698-15925        Contig_Planarian_90e_14824       3 "AC"<-"CT" -1 "GT"<-"AG"   1644     84   1727     + GAG.GTTTAATA...GACTTATTATTTATTATTAG.ACC
Contig11274:4009-6370          Contig_Planarian_90e_20915       1 "GT"->"AG" +1 "GT"->"AG"   1920    306   2225     + CAG.GTGCGTAG...AAATTTGTGATTCATTTTAG.ATT
Contig11274:4009-6370          Contig_Planarian_90e_20915       2 "AA"<-"TT" -1 "TT"<-"AA"     38   1621   1658     - TTT.TTTAAAAC...TCGATTCTTACTATTGTCAA.ACT
Contig11300:4800-5827          Contig_Planarian_90e_23533       1 "GT"->"AG" +1 "GT"->"AG"     55    850    796     - TTA.GTTAATTA...GATTTAACTTTTTCATTCAG.ATT
Contig11300:4800-5827          Contig_Planarian_90e_23533       2 "GT"->"AG" +1 "GT"->"AG"     44    655    612     - AAA.GTTAACTG...TTACTTTTAATATGTTTTAG.GGG
Contig11300:4800-5827          Contig_Planarian_90e_23533       3 "GT"->"AG" +1 "GT"->"AG"    283    529    247     - CAA.GTAACTGT...TAAATATTATTGTTACGCAG.TTA
Contig11300:4800-5827          Contig_Planarian_90e_23533       4 "GT"->"AG" +1 "GT"->"AG"     37    126     90     - ATT.GTAATTTA...TTAGAAGCCATATCAAGTAG.GAG
Contig11300:7285-8890          Contig_Planarian_90e_9303        1 "GT"->"AG" +1 "GT"->"AG"     82   1335   1254     - ATG.GTAAATCT...ATTCAATGTAATTGTTTAAG.AAA
Contig11300:7285-8890          Contig_Planarian_90e_9303        2 "GT"->"AG" +1 "GT"->"AG"     50   1113   1064     - CAA.GTAATATT...TATAAATTTTTTTCTTTTAG.GGG
Contig11300:7285-8890          Contig_Planarian_90e_9303        3 "GT"->"AG" +1 "GT"->"AG"    690    981    292     - CAA.GTATTTTT...TATAACATAAAATAATGTAG.GTT
Contig11300:7285-8890          Contig_Planarian_90e_9303        4 "GT"->"AG" +1 "GT"->"AG"     53    199    147     - AGG.GTAAATGT...TTTAATTTTTTACTTTTTAG.AGG
Contig11302:6642-12567         Contig_Planarian_90e_21211       1 "AC"<-"CT" -1 "GT"<-"AG"   5402    427   5828     + AAT.GTAAGTTT...AATTAAATTCATTTTCCTAG.GAG
Contig11302:6642-12567         Contig_Planarian_90e_21211       2 "AC"<-"CT" -1 "GT"<-"AG"     52    272    323     + AAA.GTATGAAC...AATTTATTTTATATTGTTAG.TTA
Contig11302:6642-12567         Contig_Planarian_90e_21211       3 "AC"<-"CT" -1 "GT"<-"AG"     53    161    213     + AAA.GTAATAGT...AATATTCAATTTGTTAATAG.ATC
Contig11332:8203-9734          Contig_Planarian_90e_4216        1 "AC"<-"CT" -1 "GT"<-"AG"     60    177    236     - CAG.GTGAATCC...ATTATCTCGATATTCATTAG.GTC
Contig11332:9700-10772         Contig_Planarian_90e_24374       1 "GT"->"AG" +1 "GT"->"AG"     57    898    842     - GTG.GTAAGTGT...AATTATCATCTATCTTTCAG.CAA
Contig1135:99917-100904        Contig_Planarian_90e_24219       1 "GT"->"AG" +1 "GT"->"AG"     50    152    201     + CAA.GTATTATA...ATAAAGTATTCTCTTTTCAG.ATT
Contig1135:99917-100904        Contig_Planarian_90e_24219       2 "GT"->"AG" +1 "GT"->"AG"     50    299    348     + AAA.GTAAGAAA...ATTTAGTAATTGTTTTAAAG.GCT
Contig1135:99917-100904        Contig_Planarian_90e_24219       3 "GT"->"AG" +1 "GT"->"AG"     52    460    511     + AAG.GTTTAAAT...GAACTTCATTTGTCTGATAG.GCA
Contig1135:99917-100904        Contig_Planarian_90e_24219       4 "GT"->"AG" +1 "GT"->"AG"     55    629    683     + AAA.GTATTTCG...TTTCTAATTTTCATTTCAAG.GAT
Contig1135:99917-100904        Contig_Planarian_90e_24219       5 "GT"->"AG" +1 "GT"->"AG"     51    862    912     + ACG.GTAAATTA...TTATTTATTAATAAATTTAG.ATT
Contig11369:11355-11928        Contig_Planarian_90e_14004       1 "AC"<-"CT" -1 "GT"<-"AG"     53    151    203     + CAA.GTTTGTAG...TTATTTGAATAATATTTTAG.GTT
Contig1137:8905-9501           Contig_Planarian_90e_14661       1 "AC"<-"CT" -1 "GT"<-"AG"     51    447    497     - AAT.GTATACTA...AATTAAATATTTGAATTTAG.GCT
Contig1138:30005-104938        Contig_Planarian_90e_27714       1 "AC"<-"CT" -1 "GT"<-"AG"   1789  72903  74691     + TCA.GTAATATT...ATTGTTAACATCAACTTCAG.GAA
Contig11384:9315-10252         Contig_Planarian_90e_34678       1 "AC"<-"CT" -1 "GT"<-"AG"    313    159    471     - GAA.GTAATGAT...TGAATACAATTATTAATTAG.TAT
Contig11408:3513-4259          Contig_Planarian_90e_5618        1 "AC"<-"CT" -1 "GT"<-"AG"     47    530    576     + GAT.GTAAATTT...TTTAAAATGATGTTATTTAG.AAT
Contig11408:3513-4259          Contig_Planarian_90e_5618        2 "AC"<-"CT" -1 "GT"<-"AG"     43    101    143     + TAG.GTATTTTT...TTGTTTTTAATTAAATGTAG.CCC
Contig114:12382-12939          Contig_Planarian_90e_21922       1 "GT"->"AG" +1 "GT"->"AG"     52    229    178     - TAA.GTAAATTC...AAATGAATGCATTTTAATAG.TGT
Contig114:161099-179469        Contig_Planarian_90e_22347       1 "GT"->"AG" +1 "GT"->"AG"     53  18301  18249     - AAG.GTAGCTTC...TTATAAAATTTGTTTTCAAG.AAA
Contig114:161099-179469        Contig_Planarian_90e_22347       2 "GT"->"AG" +1 "GT"->"AG"     46  18178  18133     - GCA.GTATGAAT...TATTTCTTATTATAGTTTAG.GAT
Contig114:161099-179469        Contig_Planarian_90e_22347       3 "GT"->"AG" +1 "GT"->"AG"     49  18040  17992     - TTA.GTAATTTA...TCATTAACTTGCTAAATTAG.CTG
Contig114:161099-179469        Contig_Planarian_90e_22347       4 "GT"->"AG" +1 "GT"->"AG"     65     71    135     + AAG.GTAGCTTC...NNNNNNAAAATTGTTTCCAG.AAA
Contig114:161099-179469        Contig_Planarian_90e_22347       5 "GT"->"AG" +1 "GT"->"AG"     44    197    240     + GCA.GTATGAAT...ATATTTCTATTATAGTTTAG.GAT
Contig114:161099-179469        Contig_Planarian_90e_22347       6 "GT"->"AG" +1 "GT"->"AG"     48    329    376     + TTA.GTAATTTA...TTCATTACCTTGCTAAATAG.CTG
Contig114:233738-241804        Contig_Planarian_90e_1025        1 "GT"->"AG" +1 "GT"->"AG"     53   7965   7913     - CAG.GTATAATT...CATATAATTAAACGAATTAG.GAC
Contig114:233738-241804        Contig_Planarian_90e_1025        2 "GT"->"AG" +1 "GT"->"AG"   7127   7871    745     - AGT.GTAAGAAT...TAATTTTTTTACAATCATAG.GCT
Contig114:233738-241804        Contig_Planarian_90e_1025        3 "GT"->"AG" +1 "GT"->"AG"     49    254    206     - GGG.GTGAAATA...TTTTTTAAAGTTGGCTTCAG.ATT
Contig114:233738-241804        Contig_Planarian_90e_1025        4 "GT"->"AT" +1 "GT"->"AT"     42   6978   7019     + TAG.GTGGAATT...CTTTTTCATTGCTCCTTAAT.TAA
Contig11423:6454-7754          Contig_Planarian_90e_3118        1 "AC"<-"CT" -1 "GT"<-"AG"     84    178    261     + AAG.GTTAGAAA...ATTTTGATTCTTTATTTTAG.TAA
Contig114:242099-249695        Contig_Planarian_90e_6917        1 "GT"->"AG" +1 "GT"->"AG"   7361   7413     53     - GAG.GTGAGGTT...AATTTTAAAGAAATTTATAG.AAA
Contig11448:9758-14313         Contig_Planarian_90e_11563       1 "GT"->"AG" +1 "GT"->"AG"   3561    659   4219     + GAG.GTACGGTA...ATTTTTTTATTATTACGAAG.GTA
Contig1:144919-145492          Contig_Planarian_90e_19931       1 "AC"<-"CT" -1 "GT"<-"AG"     50    253    302     + AAG.GTAAATAA...GAATTGATTCAGTAATTTAG.GCT
Contig11492:2588-16485         Contig_Planarian_90e_17983       1 "AC"<-"CT" -1 "GT"<-"AG"   4882    215   5096     - GAT.GTAAGTTA...TTTTATTATTTCTTATTTAG.GTT
Contig11492:2588-16485         Contig_Planarian_90e_17983       2 "AC"<-"CT" -1 "GT"<-"AG"   1213   5154   6366     - TTG.GTGAGTAT...CATTTATTTTAAAAATTTAG.ATC
Contig11492:2588-16485         Contig_Planarian_90e_17983       3 "AC"<-"CT" -1 "GT"<-"AG"     54   6406   6459     - ATG.GTTTGATT...TGTCTTAATTAAGCTATTAG.TTC
Contig11492:2588-16485         Contig_Planarian_90e_17983       4 "AC"<-"CT" -1 "GT"<-"AG"   7276   6525  13800     - TGG.GTAAAAAC...TACCTTTTTTTATATTTTAG.AGA
Contig1150:94339-95894         Contig_Planarian_90e_16696       1 "AC"<-"CT" -1 "GT"<-"AG"   1125     64   1188     - CAG.GTGAATGT...ATATTCTTTATGCAATTCAG.ATC
Contig11512:11480-20689        Contig_Planarian_90e_12789       1 "AC"<-"CT" -1 "GT"<-"AG"   7895    289   8183     - GGG.GTTTGTTG...TAATTTCCATACTTTTTCAG.ATA
Contig11512:11480-20689        Contig_Planarian_90e_12789       2 "AC"<-"TA" -1 "GT"<-"TA"    374   8539   8912     - TTA.GTATGATA...AACATCTTTCATAATTTTTA.AGA
Contig115:129498-130744        Contig_Planarian_90e_19802       1 "GT"->"AG" +1 "GT"->"AG"     51     94    144     + CAT.GTGAGCTT...TCACTTTATTGATTTGACAG.TTG
Contig115:129498-130744        Contig_Planarian_90e_19802       2 "GT"->"AG" +1 "GT"->"AG"     55    565    619     + AAG.GTGAGCCT...TTATTGATATCCATTTGTAG.TTG
Contig115:129498-130744        Contig_Planarian_90e_19802       3 "GT"->"AG" +1 "GT"->"AG"    101    649    749     + ATG.GTAAGTTT...TTTGATTGATTATGTTGTAG.GCG
Contig11526:6569-7907          Contig_Planarian_90e_4422        1 "AC"<-"CT" -1 "GT"<-"AG"     48     52     99     + AAA.GTAAGAAA...AGTATTCTAATTTCTAATAG.GAG
Contig1153:64792-69847         Contig_Planarian_90e_4268        1 "AC"<-"CT" -1 "GT"<-"AG"   4048    803   4850     + GAA.GTTAATTT...TATAATAGTTATATTTTCAG.AAA
Contig1153:64792-69847         Contig_Planarian_90e_4268        2 "AC"<-"TA" -1 "GT"<-"TA"     55    666    720     + AAG.GTCAGTGA...TATCAATAAAAATGCTTTTA.GAT
Contig1153:64792-69847         Contig_Planarian_90e_4268        3 "AC"<-"CT" -1 "GT"<-"AG"     50    127    176     + AAA.GTAAGTTA...AACATAAAATTTGTTTGTAG.TTG
Contig11541:13328-22587        Contig_Planarian_90e_22239       1 "GT"->"AG" +1 "GT"->"AG"   8720    377   9096     + CAG.GTATTAGT...ATATTCGTTGTTTCGTTTAG.AAT
Contig11541:9175-13239         Contig_Planarian_90e_23810       1 "AC"<-"CT" -1 "GT"<-"AG"   3681    170   3850     + ATG.GTATAATA...AGTGTTCTTAATAATTACAG.GAA
Contig1155:102746-104274       Contig_Planarian_90e_29217       1 "GT"->"AG" +1 "GT"->"AG"     62   1458   1397     - CAA.GTTTCACT...ACCAATAATTGTCATTTTAG.AGA
Contig1155:102746-104274       Contig_Planarian_90e_29217       2 "GT"->"AG" +1 "GT"->"AG"     54   1240   1187     - AGC.GTAACTGG...AAATTTAAAACTAAATTTAG.GCA
Contig1155:102746-104274       Contig_Planarian_90e_29217       3 "GT"->"AG" +1 "GT"->"AG"    932   1132    201     - AAT.GTAATAAT...TTTATTTTATTAATTTTCAG.TCA
Contig1155:64305-70981         Contig_Planarian_90e_19331       1 "AC"<-"CT" -1 "GT"<-"AG"     66   6485   6550     + CTG.GTATGGTG...TTGCTTGTTTTAATCTTTAG.GAG
Contig1155:64305-70981         Contig_Planarian_90e_19331       2 "AC"<-"CT" -1 "GT"<-"AG"   6088    153   6240     + AAC.GTAATAGT...TATTATTATTATTATTCTAG.CTT
Contig1155:94541-95053         Contig_Planarian_90e_20229       1 "GT"->"AG" +1 "GT"->"AG"     99    422    324     - CAA.GTATGATT...CAGTTATTTTTAACATTTAG.TTT
Contig1155:94541-95053         Contig_Planarian_90e_20229       2 "GT"->"AG" +1 "GT"->"AG"     57    273    217     - AAG.GTAAAATC...GTCTTTTATTTTATTTTAAG.GAA
Contig11572:4072-4780          Contig_Planarian_90e_1321        1 "AC"<-"CT" -1 "GT"<-"AG"     54    407    460     + TGG.GTAATCCT...TTGATTATTTCATATTTCAG.GCA
Contig11580:13639-14276        Contig_Planarian_90e_16583       1 "GT"->"AG" +1 "GT"->"AG"     49    448    400     - TCA.GTAAATTA...AACAAATAATTTTGATTTAG.GAA
Contig1158:15636-21855         Contig_Planarian_90e_29905       1 "CA"<-"CT" -1 "TG"<-"AG"    260   5898   6157     + TCT.TGGTCTGA...CAATTATATTTATATATTAG.AAA
Contig1158:15636-21855         Contig_Planarian_90e_29905       2 "AC"<-"CT" -1 "GT"<-"AG"   5630    168   5797     + ATA.GTAAGTTT...TGAATATACATATTTATTAG.TTT
Contig1159:61830-81587         Contig_Planarian_90e_27522       1 "GT"->"AG" +1 "GT"->"AG"   2594  19704  17111     - ACA.GTAAGAAT...AAGATGTAACTTCTTTCTAG.GTG
Contig1159:61830-81587         Contig_Planarian_90e_27522       2 "GT"->"AG" +1 "GT"->"AG"     52  16953  16902     - ACC.GTAAAAGA...AAAATTTTATTTTGTTTCAG.GGA
Contig1159:61830-81587         Contig_Planarian_90e_27522       3 "GT"->"AG" +1 "GT"->"AG"    550  16796  16247     - CAA.GTACTTTA...GAAAATATGATTCTTTTTAG.GGA
Contig1159:61830-81587         Contig_Planarian_90e_27522       4 "GT"->"GT" +1 "GT"->"GT"  15925  16225    301     - GGA.GTATGTTT...GAGATTCAGGAGACAGAGGT.GGA
Contig1159:61830-81587         Contig_Planarian_90e_27522       5 "GT"->"AG" +1 "GT"->"AG"     49    218    170     - GAG.GTTTATGG...TTTATATAATTTTACCTTAG.CGC
Contig1164:55296-63017         Contig_Planarian_90e_30291       1 "AC"<-"CT" -1 "GT"<-"AG"    549   6956   7504     + ATT.GTAAGTCT...TTATTATTGCTTTATTCCAG.CCA
Contig1164:55296-63017         Contig_Planarian_90e_30291       2 "TC"<-"AT" -1 "GA"<-"AT"   6702    218   6919     + ATA.GAAAATAA...GGATTTCCTCCAAGGAAAAT.GCA
Contig116:47817-49825          Contig_Planarian_90e_24981       1 "AC"<-"CT" -1 "GT"<-"AG"   1288    246   1533     - ACG.GTAATTAT...TTTGCTACAACTGATTTTAG.AAG
Contig116:47817-49825          Contig_Planarian_90e_24981       2 "AC"<-"CT" -1 "GT"<-"AG"     61   1834   1894     - AAG.GTTATTAT...TGCATTGATATTGATTGTAG.AGC
Contig11662:17060-17554        Contig_Planarian_90e_22011       1 "GT"->"AG" +1 "GT"->"AG"     52     70    121     + GAA.GTAAAATT...TTTTCGAATATTATTTTTAG.ATC
Contig11662:17060-17554        Contig_Planarian_90e_22011       2 "GT"->"AG" +1 "GT"->"AG"     68    210    277     + GAA.GTTTGTAT...TAAATATATTTTTAATTCAG.TCT
Contig1166:66115-66653         Contig_Planarian_90e_12226       1 "GC"<-"CA" -1 "GC"<-"TG"     52    351    402     + ATA.GCGATTTC...TAATGGAAAATATTAGCTTG.ATG
Contig1166:66292-66895         Contig_Planarian_90e_29609       1 "AC"<-"CT" -1 "GT"<-"AG"     50    327    376     + AAT.GTAAGCTA...AAACTCATGTTTCATTCCAG.AGA
Contig1166:96158-99054         Contig_Planarian_90e_14232       1 "GT"->"AG" +1 "GT"->"AG"   2034   2649    616     - ACT.GTAAGTAT...TTTACTAAGTATTCCTTTAG.AAT
Contig1166:96158-99054         Contig_Planarian_90e_14232       2 "GT"->"AG" +1 "GT"->"AG"     45    216    172     - TTA.GTAAGATC...AACGGTTTATTGTTTATTAG.GTT
Contig11699:6361-7870          Contig_Planarian_90e_7522        1 "AT"<-"CA" -1 "AT"<-"TG"     91    101    191     + ATG.ATTGGCCG...CACTACAATATCTTCGACTG.ATT
Contig1172:101094-103181       Contig_Planarian_90e_7881        1 "GT"->"AG" +1 "GT"->"AG"   1272   1680    409     - TGA.GTAAGTAA...AATAATAATTATTATTCTAG.ATT
Contig11751:4970-5637          Contig_Planarian_90e_8608        1 "GT"->"AG" +1 "GT"->"AG"     51    106     56     - ATG.GTATATGG...TGAGATATGGTTAAAATTAG.AAA
Contig11751:5606-6300          Contig_Planarian_90e_16917       1 "GT"->"AG" +1 "GT"->"AG"     50    613    564     - AAG.GTACAAAC...TAAATTATAATAATTTTTAG.TAT
Contig11752:1692-7473          Contig_Planarian_90e_4670        1 "GT"->"AG" +1 "GT"->"AG"   2319   5705   3387     - AAA.GTAAGTTA...ATACGTCATTTTTAATTTAG.GCG
Contig11752:1692-7473          Contig_Planarian_90e_4670        2 "GT"->"AG" +1 "GT"->"AG"   2260   3161    902     - GAA.GTATGAAA...ATATAGTTTTTTCAATTTAG.CTA
Contig11752:1692-7473          Contig_Planarian_90e_4670        3 "GT"->"AG" +1 "GT"->"AG"     48    685    638     - GAT.GTAATTAA...TAATATACTACACAACATAG.ATT
Contig11752:1692-7473          Contig_Planarian_90e_4670        4 "GT"->"AG" +1 "GT"->"AG"     51    235    185     - AAG.GTATCTTT...TTATCGGTTTGCATTTCTAG.TTA
Contig1175:63326-63733         Contig_Planarian_90e_13584       1 "AC"<-"CT" -1 "GT"<-"AG"    172     61    232     - ATA.GTAAGTTT...TATAAATTTTCTAATTTTAG.AAT
Contig1175:76467-77083         Contig_Planarian_90e_14358       1 "AC"<-"CT" -1 "GT"<-"AG"     55    148    202     - ACT.GTAATAAG...AAACTAATGTCTTGTAATAG.AAA
Contig1175:77949-78575         Contig_Planarian_90e_17037       1 "AT"->"AG" +1 "AT"->"AG"     53    477    529     + CAG.ATTATAGA...TTAATCTTCATTTTTTTCAG.ATT
Contig11793:5092-6807          Contig_Planarian_90e_20327       1 "GT"->"AG" +1 "GT"->"AG"   1140     89   1228     + CAA.GTAAATTA...CATGCTAATTTATAATACAG.ACT
Contig1:17988-23598            Contig_Planarian_90e_28444       1 "GT"->"AG" +1 "GT"->"AG"   5396     55   5450     + CAG.GTAAATAT...TTATTGATTTGTTTATGTAG.GTG
Contig118:151000-151469        Contig_Planarian_90e_13551       1 "AC"<-"CT" -1 "GT"<-"AG"     56    112    167     - AAA.GTATAATT...ATAAATTTGGAAACTTTAAG.AAT
Contig11820:5613-17481         Contig_Planarian_90e_11306       1 "GT"->"AG" +1 "GT"->"AG"  11372  11670    299     - AAG.GTAGGAGA...TTAATCATTAATTTACACAG.AAT
Contig1182:47815-51642         Contig_Planarian_90e_3074        1 "GT"->"AG" +1 "GT"->"AG"   2621   3387    767     - CAG.GTATACAT...AATGAATTCTAGTAATTTAG.GTT
Contig1182:47901-48520         Contig_Planarian_90e_18939       1 "AC"<-"CA" -1 "GT"<-"TG"    136    194    329     - TCA.GTGGAAAT...TAGAATCTTTCATATCGTTG.GTG
Contig1182:73419-74146         Contig_Planarian_90e_12405       1 "GG"->"AT" +1 "GG"->"AT"     45    594    638     + ATA.GGTCTCTC...TTTATCCAATACAATCATAT.TTT
Contig11860:1026-5520          Contig_Planarian_90e_2900        1 "GT"->"AG" +1 "GT"->"AG"     53   4333   4281     - AAG.GTTGTCAT...ATAATATTGATATCGTGTAG.ATT
Contig11860:1026-5520          Contig_Planarian_90e_2900        2 "GT"->"AG" +1 "GT"->"AG"   4076   4160     85     - TCG.GTAACATT...TAATTAATGCTGTATTCCAG.AGA
Contig1186:26040-26835         Contig_Planarian_90e_14565       1 "GT"->"AG" +1 "GT"->"AG"     49    571    523     - CAA.GTAATCCA...ATTTATTATTTATTATAAAG.GAT
Contig11869:18358-19554        Contig_Planarian_90e_21566       1 "AA"<-"AT" -1 "TT"<-"AT"    672    146    817     + GTT.TTATTGAT...AATCATGTTGGACCTCAGAT.AAG
Contig11894:10521-11985        Contig_Planarian_90e_11105       1 "GT"->"AG" +1 "GT"->"AG"    862    237   1098     + CAA.GTCCGTTA...ATTATTATTATTATTATCAG.ATA
Contig11900:170-5357           Contig_Planarian_90e_24313       1 "AC"<-"CT" -1 "GT"<-"AG"   4803    248   5050     + TTA.GTAAGTTT...AATAATTATTCCATAATTAG.CAG
Contig1190:69683-70294         Contig_Planarian_90e_3670        1 "AC"<-"CT" -1 "GT"<-"AG"     53    392    444     + GTT.GTAAGTTT...TTTATTTATATAATAAATAG.GGC
Contig1190:69683-70294         Contig_Planarian_90e_3670        2 "GA"<-"CT" -1 "TC"<-"AG"     57    111    167     + TCG.TCAGTTTA...AATTAGATTTAAATGTTTAG.AAT
Contig1190:69745-70212         Contig_Planarian_90e_11534       1 "AC"<-"CT" -1 "GT"<-"AG"     53    330    382     + GTT.GTAAGTTT...TTTATTTATATAATAAATAG.GGC
Contig1191:1468-3882           Contig_Planarian_90e_3623        1 "GT"->"AG" +1 "GT"->"AG"   2052   2170    119     - TTG.GTATGAAA...ATATTTTATTATACTTTTAG.ATT
Contig11943:4769-8320          Contig_Planarian_90e_2819        1 "GT"->"AG" +1 "GT"->"AG"     83   3490   3408     - CAA.GTTTATTT...ATACAAAAAATATCTAATAG.AGG
Contig11943:4769-8320          Contig_Planarian_90e_2819        2 "GT"->"AG" +1 "GT"->"AG"     47   3246   3200     - AAA.GTTTAAAA...AAATATATTTAATTGTTTAG.AAA
Contig11943:4769-8320          Contig_Planarian_90e_2819        3 "GT"->"AG" +1 "GT"->"AG"   1088   3149   2062     - GAT.GTGAGTTA...TTTCAACTTTTATATTTTAG.GAA
Contig11943:4769-8320          Contig_Planarian_90e_2819        4 "GT"->"AG" +1 "GT"->"AG"     53   1922   1870     - ATA.GTATGAAA...ACTTTATTTGATATACAAAG.ATT
Contig11943:4769-8320          Contig_Planarian_90e_2819        5 "GT"->"AG" +1 "GT"->"AG"   1424   1819    396     - GAG.GTTTATTT...TATAAGAGCTGTTTTTCCAG.ATT
Contig11943:4769-8320          Contig_Planarian_90e_2819        6 "GT"->"AG" +1 "GT"->"AG"     61    191    131     - CAG.GTTTTATT...CAAGAAATTATTTATCATAG.TTA
Contig11943:4769-8320          Contig_Planarian_90e_2819        7 "GT"->"AG" +1 "GT"->"AG"     49    103     55     - AAG.GTAACAAA...AAATTTTTGATTTTTTTTAG.GAA
Contig11943:5006-8320          Contig_Planarian_90e_20474       1 "GT"->"AG" +1 "GT"->"AG"     83   3253   3171     - CAA.GTTTATTT...ATACAAAAAATATCTAATAG.AGG
Contig11943:5006-8320          Contig_Planarian_90e_20474       2 "GT"->"AG" +1 "GT"->"AG"     47   3009   2963     - AAA.GTTTAAAA...AAATATATTTAATTGTTTAG.AAA
Contig11943:5006-8320          Contig_Planarian_90e_20474       3 "GT"->"AG" +1 "GT"->"AG"   1084   2908   1825     - TGA.GTTAAATT...TTTCAACTTTTATATTTTAG.GAA
Contig11943:5006-8320          Contig_Planarian_90e_20474       4 "GT"->"AG" +1 "GT"->"AG"     53   1685   1633     - ATA.GTATGAAA...ACTTTATTTGATATACAAAG.ATT
Contig11943:5006-8320          Contig_Planarian_90e_20474       5 "GT"->"AG" +1 "GT"->"AG"   1424   1582    159     - GAG.GTTTATTT...TATAAGAGCTGTTTTTCCAG.ATT
Contig11969:13168-19542        Contig_Planarian_90e_10938       1 "AC"<-"CT" -1 "GT"<-"AG"   5730    599   6328     - TAG.GTTTGTAA...AATCGAAAATTTCTATTTAG.GAG
Contig1197:13045-17282         Contig_Planarian_90e_20698       1 "GT"->"AG" +1 "GT"->"AG"   3850   3998    149     - GAG.GTTAATTT...TTACTTTTCTTTAAAATTAG.GTC
Contig1198:22345-33027         Contig_Planarian_90e_7631        1 "GT"->"AG" +1 "GT"->"AG"     46  10605  10560     - AAA.GTATATTA...TGAATTTTCAAAGTTTCTAG.GAA
Contig1198:22345-33027         Contig_Planarian_90e_7631        2 "GT"->"AG" +1 "GT"->"AG"     54  10515  10462     - GTA.GTAAGTTT...TATCACTTTGTAATAAAAAG.ATA
Contig1198:22345-33027         Contig_Planarian_90e_7631        3 "GT"->"AG" +1 "GT"->"AG"     50  10358  10309     - ACG.GTTAGAAT...TAAATACAATTTTTGCATAG.GGA
Contig1198:22345-33027         Contig_Planarian_90e_7631        4 "GT"->"AG" +1 "GT"->"AG"     48  10187  10140     - AAG.GTTATAAC...TATTATTGTTTAGTATTTAG.GCA
Contig1198:22345-33027         Contig_Planarian_90e_7631        5 "GT"->"AG" +1 "GT"->"AG"   9865  10032    168     - CAA.GTAAATAA...TATTAATTAATAAAATTCAG.ATT
Contig1198:22345-33027         Contig_Planarian_90e_7631        6 "GT"->"CT" +1 "GT"->"CT"     58   8935   8992     + GGT.GTAATGCC...CATCTCTGTACTCGAGTTCT.AGA
Contig1198:84650-85794         Contig_Planarian_90e_5483        1 "CT"->"TG" +1 "CT"->"TG"    175    908   1082     + TTG.CTCTTCTT...AAACCATTGTTCTGGTGGTG.CTC
Contig11997:11211-17709        Contig_Planarian_90e_2840        1 "GT"->"AG" +1 "GT"->"AG"     67     62    128     + TGA.GTAAGAAT...TTAATTTTTTTTCACCATAG.ATG
Contig11997:11211-17709        Contig_Planarian_90e_2840        2 "GT"->"AG" +1 "GT"->"AG"     64    192    255     + GCA.GTTAGTAA...ATGTAATCTTCAAATTACAG.ATT
Contig11997:11211-17709        Contig_Planarian_90e_2840        3 "GT"->"AG" +1 "GT"->"AG"     59    355    413     + CAA.GTTAATAT...TCAACTAAATATTTATTAAG.AAT
Contig11997:11211-17709        Contig_Planarian_90e_2840        4 "GT"->"AG" +1 "GT"->"AG"   5884    493   6376     + CGA.GTATGATA...CAATTTGTTAATTTTAATAG.ATG
Contig120:187567-189997        Contig_Planarian_90e_30573       1 "AC"<-"CT" -1 "GT"<-"AG"   1013   1127   2139     - GAA.GTAATTGT...TAACAAAATTATATTGCTAG.AGT
Contig120:187567-189997        Contig_Planarian_90e_30573       2 "AC"<-"CT" -1 "GT"<-"AG"    550    102    651     - GAA.GTAATTGT...TAACAAAATTATATTGCTAG.AGT
Contig1201:89698-91092         Contig_Planarian_90e_8018        1 "AC"<-"CT" -1 "GT"<-"AG"    681    195    875     - GGA.GTTAGAAC...AAAAAATTATATATTTCAAG.TCC
Contig1202:12045-12247         Contig_Planarian_90e_51525       1 "GT"->"AG" +1 "GT"->"AG"     51     83    133     + GTA.GTAAAATT...TGGTTAACTTTTGTTTTCAG.TTG
Contig1202:12045-12251         Contig_Planarian_90e_39738       1 "AC"<-"CT" -1 "GT"<-"AG"     51     83    133     + GTA.GTAAAATT...TGGTTAACTTTTGTTTTCAG.TTG
Contig1202:12045-12276         Contig_Planarian_90e_25509       1 "AC"<-"CT" -1 "GT"<-"AG"     51     83    133     + GTA.GTAAAATT...TGGTTAACTTTTGTTTTCAG.TTG
Contig1202:12045-12292         Contig_Planarian_90e_48413       1 "GT"->"AG" +1 "GT"->"AG"     51     83    133     + GTA.GTAAAATT...TGGTTAACTTTTGTTTTCAG.TTG
Contig1202:12045-12299         Contig_Planarian_90e_43333       1 "GT"->"AG" +1 "GT"->"AG"     54     80    133     + TTA.GTAGTAAA...TGGTTAACTTTTGTTTTCAG.TTG
Contig1202:12053-13253         Contig_Planarian_90e_20273       1 "AC"<-"CA" -1 "GT"<-"TG"     81    346    426     + TAG.GTAATGAT...TCTTGAGAGTTCATTGAATG.GAG
Contig1202:12053-13253         Contig_Planarian_90e_20273       2 "TC"<-"AT" -1 "GA"<-"AT"     67    245    311     + ATA.GAATAGCA...AATTCTTGATCTTATAAAAT.GAA
Contig1202:12053-13253         Contig_Planarian_90e_20273       3 "AC"<-"CT" -1 "GT"<-"AG"     51     75    125     + GTA.GTAAAATT...TGGTTAACTTTTGTTTTCAG.TTG
Contig1202:12053-13253         Contig_Planarian_90e_20273       4 "GT"->"TG" +1 "GT"->"TG"    458   1029    572     - AAG.GTTGGATT...AAAACATCAGATGAAGGCTG.GAT
Contig1202:12058-13260         Contig_Planarian_90e_9980        1 "AC"<-"CA" -1 "GT"<-"TG"     81    341    421     + TAG.GTAATGAT...TCTTGAGAGTTCATTGAATG.GAG
Contig1202:12058-13260         Contig_Planarian_90e_9980        2 "TC"<-"AT" -1 "GA"<-"AT"     67    240    306     + ATA.GAATAGCA...AATTCTTGATCTTATAAAAT.GAA
Contig1202:12058-13260         Contig_Planarian_90e_9980        3 "AC"<-"CT" -1 "GT"<-"AG"     51     70    120     + GTA.GTAAAATT...TGGTTAACTTTTGTTTTCAG.TTG
Contig1202:12058-13260         Contig_Planarian_90e_9980        4 "GT"->"TG" +1 "GT"->"TG"    458   1024    567     - AAG.GTTGGATT...AAAACATCAGATGAAGGCTG.GAT
Contig1202:12058-13304         Contig_Planarian_90e_6460        1 "TC"<-"AT" -1 "GA"<-"AT"    558    536   1093     + CAT.GAACGGCC...TCATCCACGACTCTTTCGAT.ATA
Contig1202:12058-13304         Contig_Planarian_90e_6460        2 "AC"<-"CA" -1 "GT"<-"TG"     81    341    421     + TAG.GTAATGAT...TCTTGAGAGTTCATTGAATG.GAG
Contig1202:12058-13304         Contig_Planarian_90e_6460        3 "TC"<-"AT" -1 "GA"<-"AT"     67    240    306     + ATA.GAATAGCA...AATTCTTGATCTTATAAAAT.GAA
Contig1202:12058-13304         Contig_Planarian_90e_6460        4 "AC"<-"CT" -1 "GT"<-"AG"     51     70    120     + GTA.GTAAAATT...TGGTTAACTTTTGTTTTCAG.TTG
Contig1202:12061-13249         Contig_Planarian_90e_30538       1 "GT"->"AG" +1 "GT"->"AG"     51     67    117     + GTA.GTAAAATT...TGGTTAACTTTTGTTTTCAG.TTG
Contig1202:12061-13249         Contig_Planarian_90e_30538       2 "GA"->"AT" +1 "GA"->"AT"     67    237    303     + ATA.GAATAGCA...AATTCTTGATCTTATAAAAT.GAA
Contig1202:12061-13249         Contig_Planarian_90e_30538       3 "GT"->"TG" +1 "GT"->"TG"     81    338    418     + TAG.GTAATGAT...TCTTGAGAGTTCATTGAATG.GAG
Contig1202:12061-13249         Contig_Planarian_90e_30538       4 "TG"->"AT" +1 "TG"->"AT"    346    463    808     + ATC.TGATGTTT...GAATCCAGCCTTCATCTGAT.GTT
Contig1202:12061-13249         Contig_Planarian_90e_30538       5 "GA"->"AC" +1 "GA"->"AC"    175    935   1109     + TGC.GACATTTC...TATAGCCATAATTGGCCCAC.TCA
Contig1202:12071-13250         Contig_Planarian_90e_40322       1 "GT"->"AG" +1 "GT"->"AG"     51     57    107     + GTA.GTAAAATT...TGGTTAACTTTTGTTTTCAG.TTG
Contig1202:12071-13250         Contig_Planarian_90e_40322       2 "GA"->"AT" +1 "GA"->"AT"     67    227    293     + ATA.GAATAGCA...AATTCTTGATCTTATAAAAT.GAA
Contig1202:12071-13250         Contig_Planarian_90e_40322       3 "GT"->"TG" +1 "GT"->"TG"     81    328    408     + TAG.GTAATGAT...TCTTGAGAGTTCATTGAATG.GAG
Contig1202:12071-13250         Contig_Planarian_90e_40322       4 "TG"->"AT" +1 "TG"->"AT"    346    453    798     + ATC.TGATGTTT...GAATCCAGCCTTCATCTGAT.GTT
Contig1202:12071-13250         Contig_Planarian_90e_40322       5 "GA"->"AC" +1 "GA"->"AC"    178    951   1128     + CAC.GACTCTTT...TTTTTCCTTACCGAATGCAC.ACA
Contig1202:12073-13242         Contig_Planarian_90e_12387       1 "AC"<-"CA" -1 "GT"<-"TG"     81    326    406     + TAG.GTAATGAT...TCTTGAGAGTTCATTGAATG.GAG
Contig1202:12073-13242         Contig_Planarian_90e_12387       2 "TC"<-"AT" -1 "GA"<-"AT"     67    225    291     + ATA.GAATAGCA...AATTCTTGATCTTATAAAAT.GAA
Contig1202:12073-13242         Contig_Planarian_90e_12387       3 "AC"<-"CT" -1 "GT"<-"AG"     51     55    105     + GTA.GTAAAATT...TGGTTAACTTTTGTTTTCAG.TTG
Contig1202:12073-13242         Contig_Planarian_90e_12387       4 "GT"->"TG" +1 "GT"->"TG"    458   1009    552     - AAG.GTTGGATT...AAAACATCAGATGAAGGCTG.GAT
Contig1202:12076-13241         Contig_Planarian_90e_39750       1 "GT"->"AG" +1 "GT"->"AG"     51     52    102     + GTA.GTAAAATT...TGGTTAACTTTTGTTTTCAG.TTG
Contig1202:12076-13241         Contig_Planarian_90e_39750       2 "GA"->"AT" +1 "GA"->"AT"     67    222    288     + ATA.GAATAGCA...AATTCTTGATCTTATAAAAT.GAA
Contig1202:12076-13241         Contig_Planarian_90e_39750       3 "GT"->"TG" +1 "GT"->"TG"     81    323    403     + TAG.GTAATGAT...TCTTGAGAGTTCATTGAATG.GAG
Contig1202:12076-13241         Contig_Planarian_90e_39750       4 "TG"->"AT" +1 "TG"->"AT"    346    448    793     + ATC.TGATGTTT...GAATCCAGCCTTCATCTGAT.GTT
Contig1202:12076-13241         Contig_Planarian_90e_39750       5 "GA"->"AC" +1 "GA"->"AC"    178    946   1123     + CAC.GACTCTTT...TTTTTCCTTACCGAATGCAC.ACA
Contig120:215733-219999        Contig_Planarian_90e_2896        1 "TT"->"AG" +1 "TT"->"AG"     49   4181   4133     - AAG.TTGATTAA...ATTTTATAATTTTATTCAAG.GAC
Contig120:215733-219999        Contig_Planarian_90e_2896        2 "GT"->"AG" +1 "GT"->"AG"     72   4029   3958     - AAA.GTATTATA...CAATTAATATTATTTTTTAG.CAA
Contig120:215733-219999        Contig_Planarian_90e_2896        3 "GT"->"AG" +1 "GT"->"AG"     48   3801   3754     - AAG.GTTAACAT...TATTTTTATTGAAATTATAG.AAA
Contig120:215733-219999        Contig_Planarian_90e_2896        4 "GT"->"AG" +1 "GT"->"AG"     51   3681   3631     - GAG.GTAAAAAA...AATCTAAATTATTTTTAAAG.CTG
Contig120:215733-219999        Contig_Planarian_90e_2896        5 "GT"->"AG" +1 "GT"->"AG"   2141   3568   1428     - AAG.GTAAGTTA...GTCAAAATTTGGTATTTTAG.ATT
Contig120:215733-219999        Contig_Planarian_90e_2896        6 "GT"->"AG" +1 "GT"->"AG"     50   1376   1327     - AAG.GTTTGAAT...GGCGTAAATAAATGATTTAG.ATG
Contig120:215733-219999        Contig_Planarian_90e_2896        7 "GT"->"AG" +1 "GT"->"AG"    672   1093    422     - ATC.GTATGTTC...TAAATAATAATCATTGTCAG.GAT
Contig120:215733-219999        Contig_Planarian_90e_2896        8 "GT"->"AG" +1 "GT"->"AG"     59    318    260     - GAA.GTTCTTTT...CAAATCGATTCTTTTTCCAG.TCC
Contig120:215733-219999        Contig_Planarian_90e_2896        9 "GT"->"AG" +1 "GT"->"AG"     49    185    137     - ACA.GTAATTAA...TATATAATCTCATTTCCTAG.GTA
Contig1202:20499-20806         Contig_Planarian_90e_33426       1 "AC"<-"CT" -1 "GT"<-"AG"     51    154    204     + CAA.GTATTAGT...TTTTCATCTTTAATTTTTAG.TCG
Contig1202:20499-20806         Contig_Planarian_90e_34714       2 "GT"->"AG" +1 "GT"->"AG"     51    154    204     + CAA.GTATTAGT...TTTTCATCTTTAATTTTTAG.TCG
Contig1202:20499-21283         Contig_Planarian_90e_7465        1 "AC"<-"CT" -1 "GT"<-"AG"     51    154    204     + CAA.GTATTAGT...TTTTCATCTTTAATTTTTAG.TCG
Contig1202:20508-21034         Contig_Planarian_90e_43201       1 "AC"<-"CT" -1 "GT"<-"AG"     51    145    195     + CAA.GTATTAGT...TTTTCATCTTTAATTTTTAG.TCG
Contig1202:20510-20806         Contig_Planarian_90e_38119       1 "GT"->"AG" +1 "GT"->"AG"     51    143    193     + CAA.GTATTAGT...TTTTCATCTTTAATTTTTAG.TCG
Contig1202:20513-21250         Contig_Planarian_90e_10549       1 "AC"<-"CT" -1 "GT"<-"AG"     51    140    190     + CAA.GTATTAGT...TTTTCATCTTTAATTTTTAG.TCG
Contig1202:20516-20803         Contig_Planarian_90e_53233       1 "AC"<-"CT" -1 "GT"<-"AG"     51    137    187     + CAA.GTATTAGT...TTTTCATCTTTAATTTTTAG.TCG
Contig1202:20526-20806         Contig_Planarian_90e_17326       1 "GT"->"AG" +1 "GT"->"AG"     51    127    177     + CAA.GTATTAGT...TTTTCATCTTTAATTTTTAG.TCG
Contig1202:20526-20981         Contig_Planarian_90e_23836       1 "GT"->"AG" +1 "GT"->"AG"     51    127    177     + CAA.GTATTAGT...TTTTCATCTTTAATTTTTAG.TCG
Contig1202:20529-20806         Contig_Planarian_90e_49156       1 "GT"->"AG" +1 "GT"->"AG"     51    124    174     + CAA.GTATTAGT...TTTTCATCTTTAATTTTTAG.TCG
Contig1202:20529-21137         Contig_Planarian_90e_34611       1 "GT"->"AG" +1 "GT"->"AG"     51    124    174     + CAA.GTATTAGT...TTTTCATCTTTAATTTTTAG.TCG
Contig1202:20530-20981         Contig_Planarian_90e_16918       1 "GT"->"AG" +1 "GT"->"AG"     51    123    173     + CAA.GTATTAGT...TTTTCATCTTTAATTTTTAG.TCG
Contig1202:20532-20931         Contig_Planarian_90e_19915       1 "AC"<-"CT" -1 "GT"<-"AG"     51    121    171     + CAA.GTATTAGT...TTTTCATCTTTAATTTTTAG.TCG
Contig1202:20533-20894         Contig_Planarian_90e_19145       1 "GT"->"AG" +1 "GT"->"AG"     51    120    170     + CAA.GTATTAGT...TTTTCATCTTTAATTTTTAG.TCG
Contig1202:20536-20806         Contig_Planarian_90e_30075       1 "AC"<-"CT" -1 "GT"<-"AG"     51    117    167     + CAA.GTATTAGT...TTTTCATCTTTAATTTTTAG.TCG
Contig1202:20536-21282         Contig_Planarian_90e_26749       1 "AC"<-"CT" -1 "GT"<-"AG"     51    117    167     + CAA.GTATTAGT...TTTTCATCTTTAATTTTTAG.TCG
Contig1202:20539-20806         Contig_Planarian_90e_24875       1 "AC"<-"CT" -1 "GT"<-"AG"     51    114    164     + CAA.GTATTAGT...TTTTCATCTTTAATTTTTAG.TCG
Contig1202:20540-20806         Contig_Planarian_90e_24301       1 "GT"->"AG" +1 "GT"->"AG"     51    113    163     + CAA.GTATTAGT...TTTTCATCTTTAATTTTTAG.TCG
Contig1202:20540-20936         Contig_Planarian_90e_35464       1 "GT"->"AG" +1 "GT"->"AG"     51    113    163     + CAA.GTATTAGT...TTTTCATCTTTAATTTTTAG.TCG
Contig1202:20542-21019         Contig_Planarian_90e_24377       1 "GT"->"AG" +1 "GT"->"AG"     51    111    161     + CAA.GTATTAGT...TTTTCATCTTTAATTTTTAG.TCG
Contig1202:20546-20806         Contig_Planarian_90e_24517       1 "GT"->"AG" +1 "GT"->"AG"     51    107    157     + CAA.GTATTAGT...TTTTCATCTTTAATTTTTAG.TCG
Contig1202:20546-21201         Contig_Planarian_90e_31942       1 "GT"->"AG" +1 "GT"->"AG"     51    107    157     + CAA.GTATTAGT...TTTTCATCTTTAATTTTTAG.TCG
Contig1202:20554-21065         Contig_Planarian_90e_35499       1 "AC"<-"CT" -1 "GT"<-"AG"     51     99    149     + CAA.GTATTAGT...TTTTCATCTTTAATTTTTAG.TCG
Contig1202:20559-21134         Contig_Planarian_90e_33271       1 "AC"<-"CT" -1 "GT"<-"AG"     51     94    144     + CAA.GTATTAGT...TTTTCATCTTTAATTTTTAG.TCG
Contig1202:20565-20966         Contig_Planarian_90e_17778       1 "AC"<-"CT" -1 "GT"<-"AG"     51     88    138     + CAA.GTATTAGT...TTTTCATCTTTAATTTTTAG.TCG
Contig1202:20569-20750         Contig_Planarian_90e_41223       1 "GT"->"AG" +1 "GT"->"AG"     51     84    134     + CAA.GTATTAGT...TTTTCATCTTTAATTTTTAG.TCG
Contig1202:20569-20752         Contig_Planarian_90e_43356       1 "GT"->"AG" +1 "GT"->"AG"     51     84    134     + CAA.GTATTAGT...TTTTCATCTTTAATTTTTAG.TCG
Contig1202:20569-20753         Contig_Planarian_90e_37112       1 "GT"->"AG" +1 "GT"->"AG"     51     84    134     + CAA.GTATTAGT...TTTTCATCTTTAATTTTTAG.TCG
Contig1202:20569-20754         Contig_Planarian_90e_17854       1 "AC"<-"CT" -1 "GT"<-"AG"     51     84    134     + CAA.GTATTAGT...TTTTCATCTTTAATTTTTAG.TCG
Contig1202:20569-20754         Contig_Planarian_90e_46268       2 "GT"->"AG" +1 "GT"->"AG"     51     84    134     + CAA.GTATTAGT...TTTTCATCTTTAATTTTTAG.TCG
Contig1202:20569-20755         Contig_Planarian_90e_22237       1 "AC"<-"CT" -1 "GT"<-"AG"     51     84    134     + CAA.GTATTAGT...TTTTCATCTTTAATTTTTAG.TCG
Contig1202:20569-20756         Contig_Planarian_90e_9390        1 "AC"<-"CT" -1 "GT"<-"AG"     51     84    134     + CAA.GTATTAGT...TTTTCATCTTTAATTTTTAG.TCG
Contig1202:20569-20760         Contig_Planarian_90e_37128       1 "AC"<-"CT" -1 "GT"<-"AG"     51     84    134     + CAA.GTATTAGT...TTTTCATCTTTAATTTTTAG.TCG
Contig1202:20569-20764         Contig_Planarian_90e_51211       1 "GT"->"AG" +1 "GT"->"AG"     51     84    134     + CAA.GTATTAGT...TTTTCATCTTTAATTTTTAG.TCG
Contig1202:20569-20765         Contig_Planarian_90e_12067       1 "AC"<-"CT" -1 "GT"<-"AG"     51     84    134     + CAA.GTATTAGT...TTTTCATCTTTAATTTTTAG.TCG
Contig1202:20569-20765         Contig_Planarian_90e_53646       2 "GT"->"AG" +1 "GT"->"AG"     51     84    134     + CAA.GTATTAGT...TTTTCATCTTTAATTTTTAG.TCG
Contig1202:20569-20766         Contig_Planarian_90e_40863       1 "GT"->"AG" +1 "GT"->"AG"     51     84    134     + CAA.GTATTAGT...TTTTCATCTTTAATTTTTAG.TCG
Contig1202:20569-20768         Contig_Planarian_90e_15938       1 "AC"<-"CT" -1 "GT"<-"AG"     51     84    134     + CAA.GTATTAGT...TTTTCATCTTTAATTTTTAG.TCG
Contig1202:20569-20768         Contig_Planarian_90e_37168       2 "GT"->"AG" +1 "GT"->"AG"     51     84    134     + CAA.GTATTAGT...TTTTCATCTTTAATTTTTAG.TCG
Contig1202:20569-20768         Contig_Planarian_90e_48004       3 "GT"->"AG" +1 "GT"->"AG"     51     84    134     + CAA.GTATTAGT...TTTTCATCTTTAATTTTTAG.TCG
Contig1202:20569-20768         Contig_Planarian_90e_52745       4 "GT"->"AG" +1 "GT"->"AG"     51     84    134     + CAA.GTATTAGT...TTTTCATCTTTAATTTTTAG.TCG
Contig1202:20569-20770         Contig_Planarian_90e_14861       1 "AC"<-"CT" -1 "GT"<-"AG"     51     84    134     + CAA.GTATTAGT...TTTTCATCTTTAATTTTTAG.TCG
Contig1202:20569-20771         Contig_Planarian_90e_16848       1 "AC"<-"CT" -1 "GT"<-"AG"     51     84    134     + CAA.GTATTAGT...TTTTCATCTTTAATTTTTAG.TCG
Contig1202:20569-20772         Contig_Planarian_90e_37483       1 "GT"->"AG" +1 "GT"->"AG"     51     84    134     + CAA.GTATTAGT...TTTTCATCTTTAATTTTTAG.TCG
Contig1202:20569-20774         Contig_Planarian_90e_32177       1 "GT"->"AG" +1 "GT"->"AG"     51     84    134     + CAA.GTATTAGT...TTTTCATCTTTAATTTTTAG.TCG
Contig1202:20569-20774         Contig_Planarian_90e_41362       2 "GT"->"AG" +1 "GT"->"AG"     51     84    134     + CAA.GTATTAGT...TTTTCATCTTTAATTTTTAG.TCG
Contig1202:20569-20775         Contig_Planarian_90e_41650       1 "AC"<-"CT" -1 "GT"<-"AG"     51     84    134     + CAA.GTATTAGT...TTTTCATCTTTAATTTTTAG.TCG
Contig1202:20569-20775         Contig_Planarian_90e_49930       2 "GT"->"AG" +1 "GT"->"AG"     51     84    134     + CAA.GTATTAGT...TTTTCATCTTTAATTTTTAG.TCG
Contig1202:20569-20775         Contig_Planarian_90e_53805       3 "GT"->"AG" +1 "GT"->"AG"     51     84    134     + CAA.GTATTAGT...TTTTCATCTTTAATTTTTAG.TCG
Contig1202:20569-20777         Contig_Planarian_90e_21155       1 "AC"<-"CT" -1 "GT"<-"AG"     51     84    134     + CAA.GTATTAGT...TTTTCATCTTTAATTTTTAG.TCG
Contig1202:20569-20780         Contig_Planarian_90e_43978       1 "GT"->"AG" +1 "GT"->"AG"     51     84    134     + CAA.GTATTAGT...TTTTCATCTTTAATTTTTAG.TCG
Contig1202:20569-20780         Contig_Planarian_90e_51251       2 "GT"->"AG" +1 "GT"->"AG"     51     84    134     + CAA.GTATTAGT...TTTTCATCTTTAATTTTTAG.TCG
Contig1202:20569-20781         Contig_Planarian_90e_49046       1 "GT"->"AG" +1 "GT"->"AG"     51     84    134     + CAA.GTATTAGT...TTTTCATCTTTAATTTTTAG.TCG
Contig1202:20569-20782         Contig_Planarian_90e_51697       1 "GT"->"AG" +1 "GT"->"AG"     51     84    134     + CAA.GTATTAGT...TTTTCATCTTTAATTTTTAG.TCG
Contig1202:20569-20782         Contig_Planarian_90e_52717       2 "GT"->"AG" +1 "GT"->"AG"     51     84    134     + CAA.GTATTAGT...TTTTCATCTTTAATTTTTAG.TCG
Contig1202:20569-20785         Contig_Planarian_90e_53713       1 "AC"<-"CT" -1 "GT"<-"AG"     51     84    134     + CAA.GTATTAGT...TTTTCATCTTTAATTTTTAG.TCG
Contig1202:20569-20786         Contig_Planarian_90e_40304       1 "GT"->"AG" +1 "GT"->"AG"     51     84    134     + CAA.GTATTAGT...TTTTCATCTTTAATTTTTAG.TCG
Contig1202:20569-20787         Contig_Planarian_90e_16152       1 "AC"<-"CT" -1 "GT"<-"AG"     51     84    134     + CAA.GTATTAGT...TTTTCATCTTTAATTTTTAG.TCG
Contig1202:20569-20788         Contig_Planarian_90e_12524       1 "AC"<-"CT" -1 "GT"<-"AG"     51     84    134     + CAA.GTATTAGT...TTTTCATCTTTAATTTTTAG.TCG
Contig1202:20569-20789         Contig_Planarian_90e_52275       1 "GT"->"AG" +1 "GT"->"AG"     51     84    134     + CAA.GTATTAGT...TTTTCATCTTTAATTTTTAG.TCG
Contig1202:20569-20790         Contig_Planarian_90e_25789       1 "AC"<-"CT" -1 "GT"<-"AG"     51     84    134     + CAA.GTATTAGT...TTTTCATCTTTAATTTTTAG.TCG
Contig1202:20569-20791         Contig_Planarian_90e_49826       1 "GT"->"AG" +1 "GT"->"AG"     51     84    134     + CAA.GTATTAGT...TTTTCATCTTTAATTTTTAG.TCG
Contig1202:20569-20791         Contig_Planarian_90e_8231        2 "AC"<-"CT" -1 "GT"<-"AG"     51     84    134     + CAA.GTATTAGT...TTTTCATCTTTAATTTTTAG.TCG
Contig1202:20569-20793         Contig_Planarian_90e_11062       1 "AC"<-"CT" -1 "GT"<-"AG"     51     84    134     + CAA.GTATTAGT...TTTTCATCTTTAATTTTTAG.TCG
Contig1202:20569-20795         Contig_Planarian_90e_41937       1 "AC"<-"CT" -1 "GT"<-"AG"     51     84    134     + CAA.GTATTAGT...TTTTCATCTTTAATTTTTAG.TCG
Contig1202:20569-20795         Contig_Planarian_90e_51746       2 "GT"->"AG" +1 "GT"->"AG"     51     84    134     + CAA.GTATTAGT...TTTTCATCTTTAATTTTTAG.TCG
Contig1202:20569-20796         Contig_Planarian_90e_13736       1 "AC"<-"CT" -1 "GT"<-"AG"     51     84    134     + CAA.GTATTAGT...TTTTCATCTTTAATTTTTAG.TCG
Contig1202:20569-20797         Contig_Planarian_90e_27438       1 "GT"->"AG" +1 "GT"->"AG"     51     84    134     + CAA.GTATTAGT...TTTTCATCTTTAATTTTTAG.TCG
Contig1202:20569-20798         Contig_Planarian_90e_40767       1 "GT"->"AG" +1 "GT"->"AG"     51     84    134     + CAA.GTATTAGT...TTTTCATCTTTAATTTTTAG.TCG
Contig1202:20569-20798         Contig_Planarian_90e_49904       2 "GT"->"AG" +1 "GT"->"AG"     51     84    134     + CAA.GTATTAGT...TTTTCATCTTTAATTTTTAG.TCG
Contig1202:20569-20798         Contig_Planarian_90e_51974       3 "GT"->"AG" +1 "GT"->"AG"     51     84    134     + CAA.GTATTAGT...TTTTCATCTTTAATTTTTAG.TCG
Contig1202:20569-20800         Contig_Planarian_90e_41355       1 "AC"<-"CT" -1 "GT"<-"AG"     51     84    134     + CAA.GTATTAGT...TTTTCATCTTTAATTTTTAG.TCG
Contig1202:20569-20801         Contig_Planarian_90e_37125       1 "GT"->"AG" +1 "GT"->"AG"     51     84    134     + CAA.GTATTAGT...TTTTCATCTTTAATTTTTAG.TCG
Contig1202:20569-20801         Contig_Planarian_90e_38657       2 "GT"->"AG" +1 "GT"->"AG"     51     84    134     + CAA.GTATTAGT...TTTTCATCTTTAATTTTTAG.TCG
Contig1202:20569-20802         Contig_Planarian_90e_43379       1 "GT"->"AG" +1 "GT"->"AG"     51     84    134     + CAA.GTATTAGT...TTTTCATCTTTAATTTTTAG.TCG
Contig1202:20569-20802         Contig_Planarian_90e_51992       2 "GT"->"AG" +1 "GT"->"AG"     51     84    134     + CAA.GTATTAGT...TTTTCATCTTTAATTTTTAG.TCG
Contig1202:20569-20803         Contig_Planarian_90e_19415       1 "AC"<-"CT" -1 "GT"<-"AG"     51     84    134     + CAA.GTATTAGT...TTTTCATCTTTAATTTTTAG.TCG
Contig1202:20569-20803         Contig_Planarian_90e_41284       2 "GT"->"AG" +1 "GT"->"AG"     51     84    134     + CAA.GTATTAGT...TTTTCATCTTTAATTTTTAG.TCG
Contig1202:20569-20803         Contig_Planarian_90e_47065       3 "GT"->"AG" +1 "GT"->"AG"     51     84    134     + CAA.GTATTAGT...TTTTCATCTTTAATTTTTAG.TCG
Contig1202:20569-20803         Contig_Planarian_90e_47308       4 "AC"<-"CT" -1 "GT"<-"AG"     51     84    134     + CAA.GTATTAGT...TTTTCATCTTTAATTTTTAG.TCG
Contig1202:20569-20803         Contig_Planarian_90e_49842       5 "AC"<-"CT" -1 "GT"<-"AG"     51     84    134     + CAA.GTATTAGT...TTTTCATCTTTAATTTTTAG.TCG
Contig1202:20569-20803         Contig_Planarian_90e_51010       6 "GT"->"AG" +1 "GT"->"AG"     51     84    134     + CAA.GTATTAGT...TTTTCATCTTTAATTTTTAG.TCG
Contig1202:20569-20805         Contig_Planarian_90e_36653       1 "GT"->"AG" +1 "GT"->"AG"     51     84    134     + CAA.GTATTAGT...TTTTCATCTTTAATTTTTAG.TCG
Contig1202:20569-20805         Contig_Planarian_90e_37206       2 "GT"->"AG" +1 "GT"->"AG"     51     84    134     + CAA.GTATTAGT...TTTTCATCTTTAATTTTTAG.TCG
Contig1202:20569-20805         Contig_Planarian_90e_38150       3 "GT"->"AG" +1 "GT"->"AG"     51     84    134     + CAA.GTATTAGT...TTTTCATCTTTAATTTTTAG.TCG
Contig1202:20569-20805         Contig_Planarian_90e_38452       4 "AC"<-"CT" -1 "GT"<-"AG"     51     84    134     + CAA.GTATTAGT...TTTTCATCTTTAATTTTTAG.TCG
Contig1202:20569-20805         Contig_Planarian_90e_39306       5 "AC"<-"CT" -1 "GT"<-"AG"     51     84    134     + CAA.GTATTAGT...TTTTCATCTTTAATTTTTAG.TCG
Contig1202:20569-20805         Contig_Planarian_90e_39799       6 "AC"<-"CT" -1 "GT"<-"AG"     51     84    134     + CAA.GTATTAGT...TTTTCATCTTTAATTTTTAG.TCG
Contig1202:20569-20805         Contig_Planarian_90e_40435       7 "GT"->"AG" +1 "GT"->"AG"     51     84    134     + CAA.GTATTAGT...TTTTCATCTTTAATTTTTAG.TCG
Contig1202:20569-20805         Contig_Planarian_90e_41891       8 "GT"->"AG" +1 "GT"->"AG"     51     84    134     + CAA.GTATTAGT...TTTTCATCTTTAATTTTTAG.TCG
Contig1202:20569-20805         Contig_Planarian_90e_42445       9 "GT"->"AG" +1 "GT"->"AG"     51     84    134     + CAA.GTATTAGT...TTTTCATCTTTAATTTTTAG.TCG
Contig1202:20569-20805         Contig_Planarian_90e_43485      10 "GT"->"AG" +1 "GT"->"AG"     51     84    134     + CAA.GTATTAGT...TTTTCATCTTTAATTTTTAG.TCG
Contig1202:20569-20805         Contig_Planarian_90e_44330      11 "AC"<-"CT" -1 "GT"<-"AG"     51     84    134     + CAA.GTATTAGT...TTTTCATCTTTAATTTTTAG.TCG
Contig1202:20569-20805         Contig_Planarian_90e_45604      12 "GT"->"AG" +1 "GT"->"AG"     51     84    134     + CAA.GTATTAGT...TTTTCATCTTTAATTTTTAG.TCG
Contig1202:20569-20805         Contig_Planarian_90e_45912      13 "GT"->"AG" +1 "GT"->"AG"     51     84    134     + CAA.GTATTAGT...TTTTCATCTTTAATTTTTAG.TCG
Contig1202:20569-20805         Contig_Planarian_90e_49877      14 "GT"->"AG" +1 "GT"->"AG"     51     84    134     + CAA.GTATTAGT...TTTTCATCTTTAATTTTTAG.TCG
Contig1202:20569-20805         Contig_Planarian_90e_52390      15 "GT"->"AG" +1 "GT"->"AG"     51     84    134     + CAA.GTATTAGT...TTTTCATCTTTAATTTTTAG.TCG
Contig1202:20569-20806         Contig_Planarian_90e_20148       1 "GT"->"AG" +1 "GT"->"AG"     51     84    134     + CAA.GTATTAGT...TTTTCATCTTTAATTTTTAG.TCG
Contig1202:20569-20806         Contig_Planarian_90e_24983       2 "AC"<-"CT" -1 "GT"<-"AG"     51     84    134     + CAA.GTATTAGT...TTTTCATCTTTAATTTTTAG.TCG
Contig1202:20569-20806         Contig_Planarian_90e_28227       3 "GT"->"AG" +1 "GT"->"AG"     51     84    134     + CAA.GTATTAGT...TTTTCATCTTTAATTTTTAG.TCG
Contig1202:20569-20806         Contig_Planarian_90e_29200       4 "AC"<-"CT" -1 "GT"<-"AG"     51     84    134     + CAA.GTATTAGT...TTTTCATCTTTAATTTTTAG.TCG
Contig1202:20569-20806         Contig_Planarian_90e_35629       5 "GT"->"AG" +1 "GT"->"AG"     51     84    134     + CAA.GTATTAGT...TTTTCATCTTTAATTTTTAG.TCG
Contig1202:20569-20806         Contig_Planarian_90e_38065       6 "GT"->"AG" +1 "GT"->"AG"     51     84    134     + CAA.GTATTAGT...TTTTCATCTTTAATTTTTAG.TCG
Contig1202:20569-20806         Contig_Planarian_90e_38693       7 "GT"->"AG" +1 "GT"->"AG"     51     84    134     + CAA.GTATTAGT...TTTTCATCTTTAATTTTTAG.TCG
Contig1202:20569-20806         Contig_Planarian_90e_39253       8 "GT"->"AG" +1 "GT"->"AG"     51     84    134     + CAA.GTATTAGT...TTTTCATCTTTAATTTTTAG.TCG
Contig1202:20569-20806         Contig_Planarian_90e_39671       9 "AC"<-"CT" -1 "GT"<-"AG"     51     84    134     + CAA.GTATTAGT...TTTTCATCTTTAATTTTTAG.TCG
Contig1202:20569-20806         Contig_Planarian_90e_40596      10 "AC"<-"CT" -1 "GT"<-"AG"     51     84    134     + CAA.GTATTAGT...TTTTCATCTTTAATTTTTAG.TCG
Contig1202:20569-20806         Contig_Planarian_90e_41415      11 "AC"<-"CT" -1 "GT"<-"AG"     51     84    134     + CAA.GTATTAGT...TTTTCATCTTTAATTTTTAG.TCG
Contig1202:20569-20806         Contig_Planarian_90e_41622      12 "AC"<-"CT" -1 "GT"<-"AG"     51     84    134     + CAA.GTATTAGT...TTTTCATCTTTAATTTTTAG.TCG
Contig1202:20569-20806         Contig_Planarian_90e_42113      13 "GT"->"AG" +1 "GT"->"AG"     51     84    134     + CAA.GTATTAGT...TTTTCATCTTTAATTTTTAG.TCG
Contig1202:20569-20806         Contig_Planarian_90e_42766      14 "AC"<-"CT" -1 "GT"<-"AG"     51     84    134     + CAA.GTATTAGT...TTTTCATCTTTAATTTTTAG.TCG
Contig1202:20569-20806         Contig_Planarian_90e_43924      15 "AC"<-"CT" -1 "GT"<-"AG"     51     84    134     + CAA.GTATTAGT...TTTTCATCTTTAATTTTTAG.TCG
Contig1202:20569-20806         Contig_Planarian_90e_44541      16 "AC"<-"CT" -1 "GT"<-"AG"     51     84    134     + CAA.GTATTAGT...TTTTCATCTTTAATTTTTAG.TCG
Contig1202:20569-20806         Contig_Planarian_90e_44738      17 "AC"<-"CT" -1 "GT"<-"AG"     51     84    134     + CAA.GTATTAGT...TTTTCATCTTTAATTTTTAG.TCG
Contig1202:20569-20806         Contig_Planarian_90e_44771      18 "AC"<-"CT" -1 "GT"<-"AG"     51     84    134     + CAA.GTATTAGT...TTTTCATCTTTAATTTTTAG.TCG
Contig1202:20569-20806         Contig_Planarian_90e_44842      19 "AC"<-"CT" -1 "GT"<-"AG"     51     84    134     + CAA.GTATTAGT...TTTTCATCTTTAATTTTTAG.TCG
Contig1202:20569-20806         Contig_Planarian_90e_44976      20 "AC"<-"CT" -1 "GT"<-"AG"     51     84    134     + CAA.GTATTAGT...TTTTCATCTTTAATTTTTAG.TCG
Contig1202:20569-20806         Contig_Planarian_90e_45084      21 "AC"<-"CT" -1 "GT"<-"AG"     51     84    134     + CAA.GTATTAGT...TTTTCATCTTTAATTTTTAG.TCG
Contig1202:20569-20806         Contig_Planarian_90e_45208      22 "AC"<-"CT" -1 "GT"<-"AG"     51     84    134     + CAA.GTATTAGT...TTTTCATCTTTAATTTTTAG.TCG
Contig1202:20569-20806         Contig_Planarian_90e_45731      23 "GT"->"AG" +1 "GT"->"AG"     51     84    134     + CAA.GTATTAGT...TTTTCATCTTTAATTTTTAG.TCG
Contig1202:20569-20806         Contig_Planarian_90e_46031      24 "GT"->"AG" +1 "GT"->"AG"     51     84    134     + CAA.GTATTAGT...TTTTCATCTTTAATTTTTAG.TCG
Contig1202:20569-20806         Contig_Planarian_90e_46379      25 "AC"<-"CT" -1 "GT"<-"AG"     51     84    134     + CAA.GTATTAGT...TTTTCATCTTTAATTTTTAG.TCG
Contig1202:20569-20806         Contig_Planarian_90e_46438      26 "GT"->"AG" +1 "GT"->"AG"     51     84    134     + CAA.GTATTAGT...TTTTCATCTTTAATTTTTAG.TCG
Contig1202:20569-20806         Contig_Planarian_90e_46687      27 "AC"<-"CT" -1 "GT"<-"AG"     51     84    134     + CAA.GTATTAGT...TTTTCATCTTTAATTTTTAG.TCG
Contig1202:20569-20806         Contig_Planarian_90e_46946      28 "AC"<-"CT" -1 "GT"<-"AG"     51     84    134     + CAA.GTATTAGT...TTTTCATCTTTAATTTTTAG.TCG
Contig1202:20569-20806         Contig_Planarian_90e_48441      29 "GT"->"AG" +1 "GT"->"AG"     51     84    134     + CAA.GTATTAGT...TTTTCATCTTTAATTTTTAG.TCG
Contig1202:20569-20806         Contig_Planarian_90e_49086      30 "AC"<-"CT" -1 "GT"<-"AG"     51     84    134     + CAA.GTATTAGT...TTTTCATCTTTAATTTTTAG.TCG
Contig1202:20569-20806         Contig_Planarian_90e_49311      31 "GT"->"AG" +1 "GT"->"AG"     51     84    134     + CAA.GTATTAGT...TTTTCATCTTTAATTTTTAG.TCG
Contig1202:20569-20806         Contig_Planarian_90e_49663      32 "GT"->"AG" +1 "GT"->"AG"     51     84    134     + CAA.GTATTAGT...TTTTCATCTTTAATTTTTAG.TCG
Contig1202:20569-20806         Contig_Planarian_90e_49923      33 "AC"<-"CT" -1 "GT"<-"AG"     51     84    134     + CAA.GTATTAGT...TTTTCATCTTTAATTTTTAG.TCG
Contig1202:20569-20806         Contig_Planarian_90e_50482      34 "AC"<-"CT" -1 "GT"<-"AG"     51     84    134     + CAA.GTATTAGT...TTTTCATCTTTAATTTTTAG.TCG
Contig1202:20569-20806         Contig_Planarian_90e_50647      35 "GT"->"AG" +1 "GT"->"AG"     51     84    134     + CAA.GTATTAGT...TTTTCATCTTTAATTTTTAG.TCG
Contig1202:20569-20806         Contig_Planarian_90e_50921      36 "GT"->"AG" +1 "GT"->"AG"     51     84    134     + CAA.GTATTAGT...TTTTCATCTTTAATTTTTAG.TCG
Contig1202:20569-20806         Contig_Planarian_90e_51138      37 "GT"->"AG" +1 "GT"->"AG"     51     84    134     + CAA.GTATTAGT...TTTTCATCTTTAATTTTTAG.TCG
Contig1202:20569-20806         Contig_Planarian_90e_51362      38 "GT"->"AG" +1 "GT"->"AG"     51     84    134     + CAA.GTATTAGT...TTTTCATCTTTAATTTTTAG.TCG
Contig1202:20569-20806         Contig_Planarian_90e_51551      39 "AC"<-"CT" -1 "GT"<-"AG"     51     84    134     + CAA.GTATTAGT...TTTTCATCTTTAATTTTTAG.TCG
Contig1202:20569-20806         Contig_Planarian_90e_51876      40 "AC"<-"CT" -1 "GT"<-"AG"     51     84    134     + CAA.GTATTAGT...TTTTCATCTTTAATTTTTAG.TCG
Contig1202:20569-20806         Contig_Planarian_90e_52105      41 "AC"<-"CT" -1 "GT"<-"AG"     51     84    134     + CAA.GTATTAGT...TTTTCATCTTTAATTTTTAG.TCG
Contig1202:20569-20806         Contig_Planarian_90e_52221      42 "GT"->"AG" +1 "GT"->"AG"     51     84    134     + CAA.GTATTAGT...TTTTCATCTTTAATTTTTAG.TCG
Contig1202:20569-20806         Contig_Planarian_90e_53246      43 "GT"->"AG" +1 "GT"->"AG"     51     84    134     + CAA.GTATTAGT...TTTTCATCTTTAATTTTTAG.TCG
Contig1202:20569-20806         Contig_Planarian_90e_53465      44 "GT"->"AG" +1 "GT"->"AG"     51     84    134     + CAA.GTATTAGT...TTTTCATCTTTAATTTTTAG.TCG
Contig1202:20569-20807         Contig_Planarian_90e_32501       1 "GT"->"AG" +1 "GT"->"AG"     51     84    134     + CAA.GTATTAGT...TTTTCATCTTTAATTTTTAG.TCG
Contig1202:20569-20810         Contig_Planarian_90e_48248       1 "AC"<-"CT" -1 "GT"<-"AG"     51     84    134     + CAA.GTATTAGT...TTTTCATCTTTAATTTTTAG.TCG
Contig1202:20569-20812         Contig_Planarian_90e_40621       1 "AC"<-"CT" -1 "GT"<-"AG"     51     84    134     + CAA.GTATTAGT...TTTTCATCTTTAATTTTTAG.TCG
Contig1202:20569-20816         Contig_Planarian_90e_52915       1 "GT"->"AG" +1 "GT"->"AG"     51     84    134     + CAA.GTATTAGT...TTTTCATCTTTAATTTTTAG.TCG
Contig1202:20569-20821         Contig_Planarian_90e_44608       1 "AC"<-"CT" -1 "GT"<-"AG"     51     84    134     + CAA.GTATTAGT...TTTTCATCTTTAATTTTTAG.TCG
Contig1202:20569-20821         Contig_Planarian_90e_46876       2 "AC"<-"CT" -1 "GT"<-"AG"     51     84    134     + CAA.GTATTAGT...TTTTCATCTTTAATTTTTAG.TCG
Contig1202:20569-20822         Contig_Planarian_90e_42047       1 "GT"->"AG" +1 "GT"->"AG"     51     84    134     + CAA.GTATTAGT...TTTTCATCTTTAATTTTTAG.TCG
Contig1202:20569-20827         Contig_Planarian_90e_25025       1 "AC"<-"CT" -1 "GT"<-"AG"     51     84    134     + CAA.GTATTAGT...TTTTCATCTTTAATTTTTAG.TCG
Contig1202:20569-20828         Contig_Planarian_90e_19230       1 "GT"->"AG" +1 "GT"->"AG"     51     84    134     + CAA.GTATTAGT...TTTTCATCTTTAATTTTTAG.TCG
Contig1202:20569-20829         Contig_Planarian_90e_43007       1 "AC"<-"CT" -1 "GT"<-"AG"     51     84    134     + CAA.GTATTAGT...TTTTCATCTTTAATTTTTAG.TCG
Contig1202:20569-20830         Contig_Planarian_90e_28719       1 "AC"<-"CT" -1 "GT"<-"AG"     51     84    134     + CAA.GTATTAGT...TTTTCATCTTTAATTTTTAG.TCG
Contig1202:20569-20834         Contig_Planarian_90e_24525       1 "AC"<-"CT" -1 "GT"<-"AG"     51     84    134     + CAA.GTATTAGT...TTTTCATCTTTAATTTTTAG.TCG
Contig1202:20569-20836         Contig_Planarian_90e_24470       1 "AC"<-"CT" -1 "GT"<-"AG"     51     84    134     + CAA.GTATTAGT...TTTTCATCTTTAATTTTTAG.TCG
Contig1202:20569-20840         Contig_Planarian_90e_48100       1 "AC"<-"CT" -1 "GT"<-"AG"     51     84    134     + CAA.GTATTAGT...TTTTCATCTTTAATTTTTAG.TCG
Contig1202:20569-20841         Contig_Planarian_90e_37060       1 "GT"->"AG" +1 "GT"->"AG"     51     84    134     + CAA.GTATTAGT...TTTTCATCTTTAATTTTTAG.TCG
Contig1202:20569-20844         Contig_Planarian_90e_24222       1 "AC"<-"CT" -1 "GT"<-"AG"     51     84    134     + CAA.GTATTAGT...TTTTCATCTTTAATTTTTAG.TCG
Contig1202:20569-20845         Contig_Planarian_90e_51788       1 "GT"->"AG" +1 "GT"->"AG"     51     84    134     + CAA.GTATTAGT...TTTTCATCTTTAATTTTTAG.TCG
Contig1202:20569-20846         Contig_Planarian_90e_30168       1 "AC"<-"CT" -1 "GT"<-"AG"     51     84    134     + CAA.GTATTAGT...TTTTCATCTTTAATTTTTAG.TCG
Contig1202:20569-20847         Contig_Planarian_90e_48922       1 "GT"->"AG" +1 "GT"->"AG"     51     84    134     + CAA.GTATTAGT...TTTTCATCTTTAATTTTTAG.TCG
Contig1202:20569-20847         Contig_Planarian_90e_53310       2 "GT"->"AG" +1 "GT"->"AG"     51     84    134     + CAA.GTATTAGT...TTTTCATCTTTAATTTTTAG.TCG
Contig1202:20569-20851         Contig_Planarian_90e_18362       1 "AC"<-"CT" -1 "GT"<-"AG"     51     84    134     + CAA.GTATTAGT...TTTTCATCTTTAATTTTTAG.TCG
Contig1202:20569-20851         Contig_Planarian_90e_44430       2 "GT"->"AG" +1 "GT"->"AG"     51     84    134     + CAA.GTATTAGT...TTTTCATCTTTAATTTTTAG.TCG
Contig1202:20569-20853         Contig_Planarian_90e_22180       1 "AC"<-"CT" -1 "GT"<-"AG"     51     84    134     + CAA.GTATTAGT...TTTTCATCTTTAATTTTTAG.TCG
Contig1202:20569-20855         Contig_Planarian_90e_52580       1 "GT"->"AG" +1 "GT"->"AG"     51     84    134     + CAA.GTATTAGT...TTTTCATCTTTAATTTTTAG.TCG
Contig1202:20569-20858         Contig_Planarian_90e_26736       1 "GT"->"AG" +1 "GT"->"AG"     51     84    134     + CAA.GTATTAGT...TTTTCATCTTTAATTTTTAG.TCG
Contig1202:20569-20858         Contig_Planarian_90e_44293       2 "GT"->"AG" +1 "GT"->"AG"     51     84    134     + CAA.GTATTAGT...TTTTCATCTTTAATTTTTAG.TCG
Contig1202:20569-20861         Contig_Planarian_90e_21511       1 "AC"<-"CT" -1 "GT"<-"AG"     51     84    134     + CAA.GTATTAGT...TTTTCATCTTTAATTTTTAG.TCG
Contig1202:20569-20862         Contig_Planarian_90e_44802       1 "AC"<-"CT" -1 "GT"<-"AG"     51     84    134     + CAA.GTATTAGT...TTTTCATCTTTAATTTTTAG.TCG
Contig1202:20569-20864         Contig_Planarian_90e_47752       1 "AC"<-"CT" -1 "GT"<-"AG"     51     84    134     + CAA.GTATTAGT...TTTTCATCTTTAATTTTTAG.TCG
Contig1202:20569-20870         Contig_Planarian_90e_15889       1 "AC"<-"CT" -1 "GT"<-"AG"     51     84    134     + CAA.GTATTAGT...TTTTCATCTTTAATTTTTAG.TCG
Contig1202:20569-20870         Contig_Planarian_90e_53234       2 "GT"->"AG" +1 "GT"->"AG"     51     84    134     + CAA.GTATTAGT...TTTTCATCTTTAATTTTTAG.TCG
Contig1202:20569-20871         Contig_Planarian_90e_18052       1 "AC"<-"CT" -1 "GT"<-"AG"     51     84    134     + CAA.GTATTAGT...TTTTCATCTTTAATTTTTAG.TCG
Contig1202:20569-20871         Contig_Planarian_90e_52624       2 "GT"->"AG" +1 "GT"->"AG"     51     84    134     + CAA.GTATTAGT...TTTTCATCTTTAATTTTTAG.TCG
Contig1202:20569-20873         Contig_Planarian_90e_51192       1 "GT"->"AG" +1 "GT"->"AG"     51     84    134     + CAA.GTATTAGT...TTTTCATCTTTAATTTTTAG.TCG
Contig1202:20569-20876         Contig_Planarian_90e_39928       1 "GT"->"AG" +1 "GT"->"AG"     51     84    134     + CAA.GTATTAGT...TTTTCATCTTTAATTTTTAG.TCG
Contig1202:20569-20876         Contig_Planarian_90e_53319       2 "GT"->"AG" +1 "GT"->"AG"     51     84    134     + CAA.GTATTAGT...TTTTCATCTTTAATTTTTAG.TCG
Contig1202:20569-20877         Contig_Planarian_90e_38302       1 "GT"->"AG" +1 "GT"->"AG"     51     84    134     + CAA.GTATTAGT...TTTTCATCTTTAATTTTTAG.TCG
Contig1202:20569-20879         Contig_Planarian_90e_40964       1 "GT"->"AG" +1 "GT"->"AG"     51     84    134     + CAA.GTATTAGT...TTTTCATCTTTAATTTTTAG.TCG
Contig1202:20569-20880         Contig_Planarian_90e_51857       1 "GT"->"AG" +1 "GT"->"AG"     51     84    134     + CAA.GTATTAGT...TTTTCATCTTTAATTTTTAG.TCG
Contig1202:20569-20881         Contig_Planarian_90e_39958       1 "GT"->"AG" +1 "GT"->"AG"     51     84    134     + CAA.GTATTAGT...TTTTCATCTTTAATTTTTAG.TCG
Contig1202:20569-20881         Contig_Planarian_90e_49139       2 "GT"->"AG" +1 "GT"->"AG"     51     84    134     + CAA.GTATTAGT...TTTTCATCTTTAATTTTTAG.TCG
Contig1202:20569-20882         Contig_Planarian_90e_33357       1 "GT"->"AG" +1 "GT"->"AG"     51     84    134     + CAA.GTATTAGT...TTTTCATCTTTAATTTTTAG.TCG
Contig1202:20569-20882         Contig_Planarian_90e_41759       2 "GT"->"AG" +1 "GT"->"AG"     51     84    134     + CAA.GTATTAGT...TTTTCATCTTTAATTTTTAG.TCG
Contig1202:20569-20882         Contig_Planarian_90e_52218       3 "GT"->"AG" +1 "GT"->"AG"     51     84    134     + CAA.GTATTAGT...TTTTCATCTTTAATTTTTAG.TCG
Contig1202:20569-20885         Contig_Planarian_90e_40109       1 "GT"->"AG" +1 "GT"->"AG"     51     84    134     + CAA.GTATTAGT...TTTTCATCTTTAATTTTTAG.TCG
Contig1202:20569-20887         Contig_Planarian_90e_20139       1 "AC"<-"CT" -1 "GT"<-"AG"     51     84    134     + CAA.GTATTAGT...TTTTCATCTTTAATTTTTAG.TCG
Contig1202:20569-20887         Contig_Planarian_90e_25253       2 "GT"->"AG" +1 "GT"->"AG"     51     84    134     + CAA.GTATTAGT...TTTTCATCTTTAATTTTTAG.TCG
Contig1202:20569-20887         Contig_Planarian_90e_48325       3 "GT"->"AG" +1 "GT"->"AG"     51     84    134     + CAA.GTATTAGT...TTTTCATCTTTAATTTTTAG.TCG
Contig1202:20569-20888         Contig_Planarian_90e_32669       1 "AC"<-"CT" -1 "GT"<-"AG"     51     84    134     + CAA.GTATTAGT...TTTTCATCTTTAATTTTTAG.TCG
Contig1202:20569-20889         Contig_Planarian_90e_46705       1 "GT"->"AG" +1 "GT"->"AG"     51     84    134     + CAA.GTATTAGT...TTTTCATCTTTAATTTTTAG.TCG
Contig1202:20569-20890         Contig_Planarian_90e_40196       1 "GT"->"AG" +1 "GT"->"AG"     51     84    134     + CAA.GTATTAGT...TTTTCATCTTTAATTTTTAG.TCG
Contig1202:20569-20891         Contig_Planarian_90e_17474       1 "AC"<-"CT" -1 "GT"<-"AG"     51     84    134     + CAA.GTATTAGT...TTTTCATCTTTAATTTTTAG.TCG
Contig1202:20569-20893         Contig_Planarian_90e_26054       1 "AC"<-"CT" -1 "GT"<-"AG"     51     84    134     + CAA.GTATTAGT...TTTTCATCTTTAATTTTTAG.TCG
Contig1202:20569-20894         Contig_Planarian_90e_14000       1 "AC"<-"CT" -1 "GT"<-"AG"     51     84    134     + CAA.GTATTAGT...TTTTCATCTTTAATTTTTAG.TCG
Contig1202:20569-20894         Contig_Planarian_90e_52117       2 "GT"->"AG" +1 "GT"->"AG"     51     84    134     + CAA.GTATTAGT...TTTTCATCTTTAATTTTTAG.TCG
Contig1202:20569-20894         Contig_Planarian_90e_53216       3 "GT"->"AG" +1 "GT"->"AG"     51     84    134     + CAA.GTATTAGT...TTTTCATCTTTAATTTTTAG.TCG
Contig1202:20569-20896         Contig_Planarian_90e_24872       1 "AC"<-"CT" -1 "GT"<-"AG"     51     84    134     + CAA.GTATTAGT...TTTTCATCTTTAATTTTTAG.TCG
Contig1202:20569-20896         Contig_Planarian_90e_51097       2 "GT"->"AG" +1 "GT"->"AG"     51     84    134     + CAA.GTATTAGT...TTTTCATCTTTAATTTTTAG.TCG
Contig1202:20569-20898         Contig_Planarian_90e_24748       1 "AC"<-"CT" -1 "GT"<-"AG"     51     84    134     + CAA.GTATTAGT...TTTTCATCTTTAATTTTTAG.TCG
Contig1202:20569-20899         Contig_Planarian_90e_51867       1 "GT"->"AG" +1 "GT"->"AG"     51     84    134     + CAA.GTATTAGT...TTTTCATCTTTAATTTTTAG.TCG
Contig1202:20569-20902         Contig_Planarian_90e_13778       1 "AC"<-"CT" -1 "GT"<-"AG"     51     84    134     + CAA.GTATTAGT...TTTTCATCTTTAATTTTTAG.TCG
Contig1202:20569-20902         Contig_Planarian_90e_48856       2 "GT"->"AG" +1 "GT"->"AG"     51     84    134     + CAA.GTATTAGT...TTTTCATCTTTAATTTTTAG.TCG
Contig1202:20569-20903         Contig_Planarian_90e_33099       1 "AC"<-"CT" -1 "GT"<-"AG"     51     84    134     + CAA.GTATTAGT...TTTTCATCTTTAATTTTTAG.TCG
Contig1202:20569-20905         Contig_Planarian_90e_10067       1 "AC"<-"CT" -1 "GT"<-"AG"     51     84    134     + CAA.GTATTAGT...TTTTCATCTTTAATTTTTAG.TCG
Contig1202:20569-20905         Contig_Planarian_90e_46573       2 "GT"->"AG" +1 "GT"->"AG"     51     84    134     + CAA.GTATTAGT...TTTTCATCTTTAATTTTTAG.TCG
Contig1202:20569-20905         Contig_Planarian_90e_50064       3 "GT"->"AG" +1 "GT"->"AG"     51     84    134     + CAA.GTATTAGT...TTTTCATCTTTAATTTTTAG.TCG
Contig1202:20569-20905         Contig_Planarian_90e_50905       4 "GT"->"AG" +1 "GT"->"AG"     51     84    134     + CAA.GTATTAGT...TTTTCATCTTTAATTTTTAG.TCG
Contig1202:20569-20906         Contig_Planarian_90e_39687       1 "AC"<-"CT" -1 "GT"<-"AG"     51     84    134     + CAA.GTATTAGT...TTTTCATCTTTAATTTTTAG.TCG
Contig1202:20569-20907         Contig_Planarian_90e_49978       1 "GT"->"AG" +1 "GT"->"AG"     51     84    134     + CAA.GTATTAGT...TTTTCATCTTTAATTTTTAG.TCG
Contig1202:20569-20908         Contig_Planarian_90e_51297       1 "AC"<-"CT" -1 "GT"<-"AG"     51     84    134     + CAA.GTATTAGT...TTTTCATCTTTAATTTTTAG.TCG
Contig1202:20569-20909         Contig_Planarian_90e_16214       1 "AC"<-"CT" -1 "GT"<-"AG"     51     84    134     + CAA.GTATTAGT...TTTTCATCTTTAATTTTTAG.TCG
Contig1202:20569-20911         Contig_Planarian_90e_52912       1 "AC"<-"CT" -1 "GT"<-"AG"     51     84    134     + CAA.GTATTAGT...TTTTCATCTTTAATTTTTAG.TCG
Contig1202:20569-20912         Contig_Planarian_90e_44332       1 "GT"->"AG" +1 "GT"->"AG"     51     84    134     + CAA.GTATTAGT...TTTTCATCTTTAATTTTTAG.TCG
Contig1202:20569-20915         Contig_Planarian_90e_40182       1 "AC"<-"CT" -1 "GT"<-"AG"     51     84    134     + CAA.GTATTAGT...TTTTCATCTTTAATTTTTAG.TCG
Contig1202:20569-20916         Contig_Planarian_90e_15930       1 "AC"<-"CT" -1 "GT"<-"AG"     51     84    134     + CAA.GTATTAGT...TTTTCATCTTTAATTTTTAG.TCG
Contig1202:20569-20916         Contig_Planarian_90e_38940       2 "GT"->"AG" +1 "GT"->"AG"     51     84    134     + CAA.GTATTAGT...TTTTCATCTTTAATTTTTAG.TCG
Contig1202:20569-20917         Contig_Planarian_90e_34373       1 "AC"<-"CT" -1 "GT"<-"AG"     51     84    134     + CAA.GTATTAGT...TTTTCATCTTTAATTTTTAG.TCG
Contig1202:20569-20921         Contig_Planarian_90e_15177       1 "AC"<-"CT" -1 "GT"<-"AG"     51     84    134     + CAA.GTATTAGT...TTTTCATCTTTAATTTTTAG.TCG
Contig1202:20569-20922         Contig_Planarian_90e_16837       1 "AC"<-"CT" -1 "GT"<-"AG"     51     84    134     + CAA.GTATTAGT...TTTTCATCTTTAATTTTTAG.TCG
Contig1202:20569-20923         Contig_Planarian_90e_21286       1 "AC"<-"CT" -1 "GT"<-"AG"     51     84    134     + CAA.GTATTAGT...TTTTCATCTTTAATTTTTAG.TCG
Contig1202:20569-20923         Contig_Planarian_90e_40248       2 "GT"->"AG" +1 "GT"->"AG"     51     84    134     + CAA.GTATTAGT...TTTTCATCTTTAATTTTTAG.TCG
Contig1202:20569-20925         Contig_Planarian_90e_53827       1 "AC"<-"CT" -1 "GT"<-"AG"     51     84    134     + CAA.GTATTAGT...TTTTCATCTTTAATTTTTAG.TCG
Contig1202:20569-20926         Contig_Planarian_90e_44849       1 "GT"->"AG" +1 "GT"->"AG"     51     84    134     + CAA.GTATTAGT...TTTTCATCTTTAATTTTTAG.TCG
Contig1202:20569-20927         Contig_Planarian_90e_39712       1 "AC"<-"CT" -1 "GT"<-"AG"     51     84    134     + CAA.GTATTAGT...TTTTCATCTTTAATTTTTAG.TCG
Contig1202:20569-20927         Contig_Planarian_90e_51287       2 "GT"->"AG" +1 "GT"->"AG"     51     84    134     + CAA.GTATTAGT...TTTTCATCTTTAATTTTTAG.TCG
Contig1202:20569-20929         Contig_Planarian_90e_36897       1 "GT"->"AG" +1 "GT"->"AG"     51     84    134     + CAA.GTATTAGT...TTTTCATCTTTAATTTTTAG.TCG
Contig1202:20569-20929         Contig_Planarian_90e_47916       2 "GT"->"AG" +1 "GT"->"AG"     51     84    134     + CAA.GTATTAGT...TTTTCATCTTTAATTTTTAG.TCG
Contig1202:20569-20931         Contig_Planarian_90e_28318       1 "AC"<-"CT" -1 "GT"<-"AG"     51     84    134     + CAA.GTATTAGT...TTTTCATCTTTAATTTTTAG.TCG
Contig1202:20569-20931         Contig_Planarian_90e_43564       2 "GT"->"AG" +1 "GT"->"AG"     51     84    134     + CAA.GTATTAGT...TTTTCATCTTTAATTTTTAG.TCG
Contig1202:20569-20933         Contig_Planarian_90e_42386       1 "GT"->"AG" +1 "GT"->"AG"     51     84    134     + CAA.GTATTAGT...TTTTCATCTTTAATTTTTAG.TCG
Contig1202:20569-20933         Contig_Planarian_90e_52935       2 "GT"->"AG" +1 "GT"->"AG"     51     84    134     + CAA.GTATTAGT...TTTTCATCTTTAATTTTTAG.TCG
Contig1202:20569-20938         Contig_Planarian_90e_27837       1 "AC"<-"CT" -1 "GT"<-"AG"     51     84    134     + CAA.GTATTAGT...TTTTCATCTTTAATTTTTAG.TCG
Contig1202:20569-20939         Contig_Planarian_90e_10802       1 "AC"<-"CT" -1 "GT"<-"AG"     51     84    134     + CAA.GTATTAGT...TTTTCATCTTTAATTTTTAG.TCG
Contig1202:20569-20939         Contig_Planarian_90e_12486       2 "AC"<-"CT" -1 "GT"<-"AG"     51     84    134     + CAA.GTATTAGT...TTTTCATCTTTAATTTTTAG.TCG
Contig1202:20569-20940         Contig_Planarian_90e_49236       1 "GT"->"AG" +1 "GT"->"AG"     51     84    134     + CAA.GTATTAGT...TTTTCATCTTTAATTTTTAG.TCG
Contig1202:20569-20944         Contig_Planarian_90e_48533       1 "GT"->"AG" +1 "GT"->"AG"     51     84    134     + CAA.GTATTAGT...TTTTCATCTTTAATTTTTAG.TCG
Contig1202:20569-20948         Contig_Planarian_90e_35531       1 "GT"->"AG" +1 "GT"->"AG"     51     84    134     + CAA.GTATTAGT...TTTTCATCTTTAATTTTTAG.TCG
Contig1202:20569-20948         Contig_Planarian_90e_47620       2 "GT"->"AG" +1 "GT"->"AG"     51     84    134     + CAA.GTATTAGT...TTTTCATCTTTAATTTTTAG.TCG
Contig1202:20569-20950         Contig_Planarian_90e_34440       1 "AC"<-"CT" -1 "GT"<-"AG"     51     84    134     + CAA.GTATTAGT...TTTTCATCTTTAATTTTTAG.TCG
Contig1202:20569-20950         Contig_Planarian_90e_42778       2 "GT"->"AG" +1 "GT"->"AG"     51     84    134     + CAA.GTATTAGT...TTTTCATCTTTAATTTTTAG.TCG
Contig1202:20569-20951         Contig_Planarian_90e_47896       1 "GT"->"AG" +1 "GT"->"AG"     51     84    134     + CAA.GTATTAGT...TTTTCATCTTTAATTTTTAG.TCG
Contig1202:20569-20952         Contig_Planarian_90e_35901       1 "GT"->"AG" +1 "GT"->"AG"     51     84    134     + CAA.GTATTAGT...TTTTCATCTTTAATTTTTAG.TCG
Contig1202:20569-20955         Contig_Planarian_90e_51316       1 "GT"->"AG" +1 "GT"->"AG"     51     84    134     + CAA.GTATTAGT...TTTTCATCTTTAATTTTTAG.TCG
Contig1202:20569-20957         Contig_Planarian_90e_21955       1 "GT"->"AG" +1 "GT"->"AG"     51     84    134     + CAA.GTATTAGT...TTTTCATCTTTAATTTTTAG.TCG
Contig1202:20569-20959         Contig_Planarian_90e_38500       1 "AC"<-"CT" -1 "GT"<-"AG"     51     84    134     + CAA.GTATTAGT...TTTTCATCTTTAATTTTTAG.TCG
Contig1202:20569-20960         Contig_Planarian_90e_46879       1 "AC"<-"CT" -1 "GT"<-"AG"     51     84    134     + CAA.GTATTAGT...TTTTCATCTTTAATTTTTAG.TCG
Contig1202:20569-20960         Contig_Planarian_90e_8144        2 "AC"<-"CT" -1 "GT"<-"AG"     51     84    134     + CAA.GTATTAGT...TTTTCATCTTTAATTTTTAG.TCG
Contig1202:20569-20961         Contig_Planarian_90e_11117       1 "AC"<-"CT" -1 "GT"<-"AG"     51     84    134     + CAA.GTATTAGT...TTTTCATCTTTAATTTTTAG.TCG
Contig1202:20569-20962         Contig_Planarian_90e_10600       1 "AC"<-"CT" -1 "GT"<-"AG"     51     84    134     + CAA.GTATTAGT...TTTTCATCTTTAATTTTTAG.TCG
Contig1202:20569-20964         Contig_Planarian_90e_11476       1 "AC"<-"CT" -1 "GT"<-"AG"     51     84    134     + CAA.GTATTAGT...TTTTCATCTTTAATTTTTAG.TCG
Contig1202:20569-20964         Contig_Planarian_90e_11932       2 "AC"<-"CT" -1 "GT"<-"AG"     51     84    134     + CAA.GTATTAGT...TTTTCATCTTTAATTTTTAG.TCG
Contig1202:20569-20966         Contig_Planarian_90e_40031       1 "GT"->"AG" +1 "GT"->"AG"     51     84    134     + CAA.GTATTAGT...TTTTCATCTTTAATTTTTAG.TCG
Contig1202:20569-20966         Contig_Planarian_90e_41726       2 "GT"->"AG" +1 "GT"->"AG"     51     84    134     + CAA.GTATTAGT...TTTTCATCTTTAATTTTTAG.TCG
Contig1202:20569-20966         Contig_Planarian_90e_45720       3 "GT"->"AG" +1 "GT"->"AG"     51     84    134     + CAA.GTATTAGT...TTTTCATCTTTAATTTTTAG.TCG
Contig1202:20569-20966         Contig_Planarian_90e_46518       4 "GT"->"AG" +1 "GT"->"AG"     51     84    134     + CAA.GTATTAGT...TTTTCATCTTTAATTTTTAG.TCG
Contig1202:20569-20968         Contig_Planarian_90e_21110       1 "GT"->"AG" +1 "GT"->"AG"     51     84    134     + CAA.GTATTAGT...TTTTCATCTTTAATTTTTAG.TCG
Contig1202:20569-20971         Contig_Planarian_90e_14440       1 "AC"<-"CT" -1 "GT"<-"AG"     51     84    134     + CAA.GTATTAGT...TTTTCATCTTTAATTTTTAG.TCG
Contig1202:20569-20972         Contig_Planarian_90e_17103       1 "AC"<-"CT" -1 "GT"<-"AG"     51     84    134     + CAA.GTATTAGT...TTTTCATCTTTAATTTTTAG.TCG
Contig1202:20569-20973         Contig_Planarian_90e_20315       1 "AC"<-"CT" -1 "GT"<-"AG"     51     84    134     + CAA.GTATTAGT...TTTTCATCTTTAATTTTTAG.TCG
Contig1202:20569-20973         Contig_Planarian_90e_36326       2 "GT"->"AG" +1 "GT"->"AG"     51     84    134     + CAA.GTATTAGT...TTTTCATCTTTAATTTTTAG.TCG
Contig1202:20569-20973         Contig_Planarian_90e_40312       3 "GT"->"AG" +1 "GT"->"AG"     51     84    134     + CAA.GTATTAGT...TTTTCATCTTTAATTTTTAG.TCG
Contig1202:20569-20976         Contig_Planarian_90e_47769       1 "GT"->"AG" +1 "GT"->"AG"     51     84    134     + CAA.GTATTAGT...TTTTCATCTTTAATTTTTAG.TCG
Contig1202:20569-20976         Contig_Planarian_90e_53864       2 "GT"->"AG" +1 "GT"->"AG"     51     84    134     + CAA.GTATTAGT...TTTTCATCTTTAATTTTTAG.TCG
Contig1202:20569-20978         Contig_Planarian_90e_38277       1 "AC"<-"CT" -1 "GT"<-"AG"     51     84    134     + CAA.GTATTAGT...TTTTCATCTTTAATTTTTAG.TCG
Contig1202:20569-20980         Contig_Planarian_90e_46549       1 "GT"->"AG" +1 "GT"->"AG"     51     84    134     + CAA.GTATTAGT...TTTTCATCTTTAATTTTTAG.TCG
Contig1202:20569-20981         Contig_Planarian_90e_23195       1 "AC"<-"CT" -1 "GT"<-"AG"     51     84    134     + CAA.GTATTAGT...TTTTCATCTTTAATTTTTAG.TCG
Contig1202:20569-20981         Contig_Planarian_90e_38807       2 "GT"->"AG" +1 "GT"->"AG"     51     84    134     + CAA.GTATTAGT...TTTTCATCTTTAATTTTTAG.TCG
Contig1202:20569-20981         Contig_Planarian_90e_39834       3 "GT"->"AG" +1 "GT"->"AG"     51     84    134     + CAA.GTATTAGT...TTTTCATCTTTAATTTTTAG.TCG
Contig1202:20569-20981         Contig_Planarian_90e_40054       4 "GT"->"AG" +1 "GT"->"AG"     51     84    134     + CAA.GTATTAGT...TTTTCATCTTTAATTTTTAG.TCG
Contig1202:20569-20981         Contig_Planarian_90e_40097       5 "GT"->"AG" +1 "GT"->"AG"     51     84    134     + CAA.GTATTAGT...TTTTCATCTTTAATTTTTAG.TCG
Contig1202:20569-20981         Contig_Planarian_90e_44194       6 "GT"->"AG" +1 "GT"->"AG"     51     84    134     + CAA.GTATTAGT...TTTTCATCTTTAATTTTTAG.TCG
Contig1202:20569-20981         Contig_Planarian_90e_45962       7 "GT"->"AG" +1 "GT"->"AG"     51     84    134     + CAA.GTATTAGT...TTTTCATCTTTAATTTTTAG.TCG
Contig1202:20569-20982         Contig_Planarian_90e_30240       1 "GT"->"AG" +1 "GT"->"AG"     51     84    134     + CAA.GTATTAGT...TTTTCATCTTTAATTTTTAG.TCG
Contig1202:20569-20982         Contig_Planarian_90e_39659       2 "GT"->"AG" +1 "GT"->"AG"     51     84    134     + CAA.GTATTAGT...TTTTCATCTTTAATTTTTAG.TCG
Contig1202:20569-20982         Contig_Planarian_90e_39749       3 "GT"->"AG" +1 "GT"->"AG"     51     84    134     + CAA.GTATTAGT...TTTTCATCTTTAATTTTTAG.TCG
Contig1202:20569-20982         Contig_Planarian_90e_49924       4 "GT"->"AG" +1 "GT"->"AG"     51     84    134     + CAA.GTATTAGT...TTTTCATCTTTAATTTTTAG.TCG
Contig1202:20569-20984         Contig_Planarian_90e_30637       1 "GT"->"AG" +1 "GT"->"AG"     51     84    134     + CAA.GTATTAGT...TTTTCATCTTTAATTTTTAG.TCG
Contig1202:20569-20984         Contig_Planarian_90e_44003       2 "GT"->"AG" +1 "GT"->"AG"     51     84    134     + CAA.GTATTAGT...TTTTCATCTTTAATTTTTAG.TCG
Contig1202:20569-20984         Contig_Planarian_90e_47663       3 "GT"->"AG" +1 "GT"->"AG"     51     84    134     + CAA.GTATTAGT...TTTTCATCTTTAATTTTTAG.TCG
Contig1202:20569-20985         Contig_Planarian_90e_39713       1 "GT"->"AG" +1 "GT"->"AG"     51     84    134     + CAA.GTATTAGT...TTTTCATCTTTAATTTTTAG.TCG
Contig1202:20569-20985         Contig_Planarian_90e_39790       2 "GT"->"AG" +1 "GT"->"AG"     51     84    134     + CAA.GTATTAGT...TTTTCATCTTTAATTTTTAG.TCG
Contig1202:20569-20985         Contig_Planarian_90e_47559       3 "GT"->"AG" +1 "GT"->"AG"     51     84    134     + CAA.GTATTAGT...TTTTCATCTTTAATTTTTAG.TCG
Contig1202:20569-20986         Contig_Planarian_90e_17727       1 "AC"<-"CT" -1 "GT"<-"AG"     51     84    134     + CAA.GTATTAGT...TTTTCATCTTTAATTTTTAG.TCG
Contig1202:20569-20986         Contig_Planarian_90e_36750       2 "GT"->"AG" +1 "GT"->"AG"     51     84    134     + CAA.GTATTAGT...TTTTCATCTTTAATTTTTAG.TCG
Contig1202:20569-20986         Contig_Planarian_90e_43123       3 "GT"->"AG" +1 "GT"->"AG"     51     84    134     + CAA.GTATTAGT...TTTTCATCTTTAATTTTTAG.TCG
Contig1202:20569-20986         Contig_Planarian_90e_44230       4 "GT"->"AG" +1 "GT"->"AG"     51     84    134     + CAA.GTATTAGT...TTTTCATCTTTAATTTTTAG.TCG
Contig1202:20569-20987         Contig_Planarian_90e_37657       1 "AC"<-"CT" -1 "GT"<-"AG"     51     84    134     + CAA.GTATTAGT...TTTTCATCTTTAATTTTTAG.TCG
Contig1202:20569-20988         Contig_Planarian_90e_39803       1 "GT"->"AG" +1 "GT"->"AG"     51     84    134     + CAA.GTATTAGT...TTTTCATCTTTAATTTTTAG.TCG
Contig1202:20569-20988         Contig_Planarian_90e_47759       2 "GT"->"AG" +1 "GT"->"AG"     51     84    134     + CAA.GTATTAGT...TTTTCATCTTTAATTTTTAG.TCG
Contig1202:20569-20989         Contig_Planarian_90e_40582       1 "GT"->"AG" +1 "GT"->"AG"     51     84    134     + CAA.GTATTAGT...TTTTCATCTTTAATTTTTAG.TCG
Contig1202:20569-20990         Contig_Planarian_90e_13371       1 "AC"<-"CT" -1 "GT"<-"AG"     51     84    134     + CAA.GTATTAGT...TTTTCATCTTTAATTTTTAG.TCG
Contig1202:20569-20996         Contig_Planarian_90e_13944       1 "GT"->"AG" +1 "GT"->"AG"     51     84    134     + CAA.GTATTAGT...TTTTCATCTTTAATTTTTAG.TCG
Contig1202:20569-20996         Contig_Planarian_90e_38314       2 "GT"->"AG" +1 "GT"->"AG"     51     84    134     + CAA.GTATTAGT...TTTTCATCTTTAATTTTTAG.TCG
Contig1202:20569-20996         Contig_Planarian_90e_9114        3 "GT"->"AG" +1 "GT"->"AG"     51     84    134     + CAA.GTATTAGT...TTTTCATCTTTAATTTTTAG.TCG
Contig1202:20569-20997         Contig_Planarian_90e_24622       1 "AC"<-"CT" -1 "GT"<-"AG"     51     84    134     + CAA.GTATTAGT...TTTTCATCTTTAATTTTTAG.TCG
Contig1202:20569-20999         Contig_Planarian_90e_34219       1 "AC"<-"CT" -1 "GT"<-"AG"     51     84    134     + CAA.GTATTAGT...TTTTCATCTTTAATTTTTAG.TCG
Contig1202:20569-21000         Contig_Planarian_90e_44009       1 "GT"->"AG" +1 "GT"->"AG"     51     84    134     + CAA.GTATTAGT...TTTTCATCTTTAATTTTTAG.TCG
Contig1202:20569-21001         Contig_Planarian_90e_15358       1 "GT"->"AG" +1 "GT"->"AG"     51     84    134     + CAA.GTATTAGT...TTTTCATCTTTAATTTTTAG.TCG
Contig1202:20569-21004         Contig_Planarian_90e_37693       1 "GT"->"AG" +1 "GT"->"AG"     51     84    134     + CAA.GTATTAGT...TTTTCATCTTTAATTTTTAG.TCG
Contig1202:20569-21006         Contig_Planarian_90e_21876       1 "AC"<-"CT" -1 "GT"<-"AG"     51     84    134     + CAA.GTATTAGT...TTTTCATCTTTAATTTTTAG.TCG
Contig1202:20569-21006         Contig_Planarian_90e_35998       2 "GT"->"AG" +1 "GT"->"AG"     51     84    134     + CAA.GTATTAGT...TTTTCATCTTTAATTTTTAG.TCG
Contig1202:20569-21007         Contig_Planarian_90e_29040       1 "AC"<-"CT" -1 "GT"<-"AG"     51     84    134     + CAA.GTATTAGT...TTTTCATCTTTAATTTTTAG.TCG
Contig1202:20569-21010         Contig_Planarian_90e_41529       1 "AC"<-"CT" -1 "GT"<-"AG"     51     84    134     + CAA.GTATTAGT...TTTTCATCTTTAATTTTTAG.TCG
Contig1202:20569-21014         Contig_Planarian_90e_18902       1 "AC"<-"CT" -1 "GT"<-"AG"     51     84    134     + CAA.GTATTAGT...TTTTCATCTTTAATTTTTAG.TCG
Contig1202:20569-21014         Contig_Planarian_90e_45142       2 "AC"<-"CT" -1 "GT"<-"AG"     51     84    134     + CAA.GTATTAGT...TTTTCATCTTTAATTTTTAG.TCG
Contig1202:20569-21020         Contig_Planarian_90e_38006       1 "GT"->"AG" +1 "GT"->"AG"     51     84    134     + CAA.GTATTAGT...TTTTCATCTTTAATTTTTAG.TCG
Contig1202:20569-21024         Contig_Planarian_90e_27255       1 "AC"<-"CT" -1 "GT"<-"AG"     51     84    134     + CAA.GTATTAGT...TTTTCATCTTTAATTTTTAG.TCG
Contig1202:20569-21026         Contig_Planarian_90e_37195       1 "GT"->"AG" +1 "GT"->"AG"     51     84    134     + CAA.GTATTAGT...TTTTCATCTTTAATTTTTAG.TCG
Contig1202:20569-21031         Contig_Planarian_90e_39880       1 "GT"->"AG" +1 "GT"->"AG"     51     84    134     + CAA.GTATTAGT...TTTTCATCTTTAATTTTTAG.TCG
Contig1202:20569-21043         Contig_Planarian_90e_36810       1 "GT"->"AG" +1 "GT"->"AG"     51     84    134     + CAA.GTATTAGT...TTTTCATCTTTAATTTTTAG.TCG
Contig1202:20569-21044         Contig_Planarian_90e_33065       1 "AC"<-"CT" -1 "GT"<-"AG"     51     84    134     + CAA.GTATTAGT...TTTTCATCTTTAATTTTTAG.TCG
Contig1202:20569-21047         Contig_Planarian_90e_41331       1 "GT"->"AG" +1 "GT"->"AG"     51     84    134     + CAA.GTATTAGT...TTTTCATCTTTAATTTTTAG.TCG
Contig1202:20569-21047         Contig_Planarian_90e_42339       2 "GT"->"AG" +1 "GT"->"AG"     51     84    134     + CAA.GTATTAGT...TTTTCATCTTTAATTTTTAG.TCG
Contig1202:20569-21048         Contig_Planarian_90e_20960       1 "AC"<-"CT" -1 "GT"<-"AG"     51     84    134     + CAA.GTATTAGT...TTTTCATCTTTAATTTTTAG.TCG
Contig1202:20569-21049         Contig_Planarian_90e_37510       1 "GT"->"AG" +1 "GT"->"AG"     51     84    134     + CAA.GTATTAGT...TTTTCATCTTTAATTTTTAG.TCG
Contig1202:20569-21049         Contig_Planarian_90e_39567       2 "GT"->"AG" +1 "GT"->"AG"     51     84    134     + CAA.GTATTAGT...TTTTCATCTTTAATTTTTAG.TCG
Contig1202:20569-21050         Contig_Planarian_90e_36082       1 "GT"->"AG" +1 "GT"->"AG"     51     84    134     + CAA.GTATTAGT...TTTTCATCTTTAATTTTTAG.TCG
Contig1202:20569-21050         Contig_Planarian_90e_36478       2 "GT"->"AG" +1 "GT"->"AG"     51     84    134     + CAA.GTATTAGT...TTTTCATCTTTAATTTTTAG.TCG
Contig1202:20569-21052         Contig_Planarian_90e_37711       1 "GT"->"AG" +1 "GT"->"AG"     51     84    134     + CAA.GTATTAGT...TTTTCATCTTTAATTTTTAG.TCG
Contig1202:20569-21052         Contig_Planarian_90e_38955       2 "AC"<-"CT" -1 "GT"<-"AG"     51     84    134     + CAA.GTATTAGT...TTTTCATCTTTAATTTTTAG.TCG
Contig1202:20569-21055         Contig_Planarian_90e_36345       1 "GT"->"AG" +1 "GT"->"AG"     51     84    134     + CAA.GTATTAGT...TTTTCATCTTTAATTTTTAG.TCG
Contig1202:20569-21055         Contig_Planarian_90e_36859       2 "GT"->"AG" +1 "GT"->"AG"     51     84    134     + CAA.GTATTAGT...TTTTCATCTTTAATTTTTAG.TCG
Contig1202:20569-21059         Contig_Planarian_90e_13228       1 "AC"<-"CT" -1 "GT"<-"AG"     51     84    134     + CAA.GTATTAGT...TTTTCATCTTTAATTTTTAG.TCG
Contig1202:20569-21059         Contig_Planarian_90e_20255       2 "AC"<-"CT" -1 "GT"<-"AG"     51     84    134     + CAA.GTATTAGT...TTTTCATCTTTAATTTTTAG.TCG
Contig1202:20569-21060         Contig_Planarian_90e_36617       1 "GT"->"AG" +1 "GT"->"AG"     51     84    134     + CAA.GTATTAGT...TTTTCATCTTTAATTTTTAG.TCG
Contig1202:20569-21063         Contig_Planarian_90e_14487       1 "AC"<-"CT" -1 "GT"<-"AG"     51     84    134     + CAA.GTATTAGT...TTTTCATCTTTAATTTTTAG.TCG
Contig1202:20569-21063         Contig_Planarian_90e_7739        2 "GT"->"AG" +1 "GT"->"AG"     51     84    134     + CAA.GTATTAGT...TTTTCATCTTTAATTTTTAG.TCG
Contig1202:20569-21065         Contig_Planarian_90e_39521       1 "AC"<-"CT" -1 "GT"<-"AG"     51     84    134     + CAA.GTATTAGT...TTTTCATCTTTAATTTTTAG.TCG
Contig1202:20569-21067         Contig_Planarian_90e_35455       1 "AC"<-"CT" -1 "GT"<-"AG"     51     84    134     + CAA.GTATTAGT...TTTTCATCTTTAATTTTTAG.TCG
Contig1202:20569-21067         Contig_Planarian_90e_36923       2 "GT"->"AG" +1 "GT"->"AG"     51     84    134     + CAA.GTATTAGT...TTTTCATCTTTAATTTTTAG.TCG
Contig1202:20569-21069         Contig_Planarian_90e_11645       1 "GT"->"AG" +1 "GT"->"AG"     51     84    134     + CAA.GTATTAGT...TTTTCATCTTTAATTTTTAG.TCG
Contig1202:20569-21071         Contig_Planarian_90e_11709       1 "AC"<-"CT" -1 "GT"<-"AG"     51     84    134     + CAA.GTATTAGT...TTTTCATCTTTAATTTTTAG.TCG
Contig1202:20569-21072         Contig_Planarian_90e_37999       1 "GT"->"AG" +1 "GT"->"AG"     51     84    134     + CAA.GTATTAGT...TTTTCATCTTTAATTTTTAG.TCG
Contig1202:20569-21074         Contig_Planarian_90e_36001       1 "GT"->"AG" +1 "GT"->"AG"     51     84    134     + CAA.GTATTAGT...TTTTCATCTTTAATTTTTAG.TCG
Contig1202:20569-21075         Contig_Planarian_90e_31522       1 "AC"<-"CT" -1 "GT"<-"AG"     51     84    134     + CAA.GTATTAGT...TTTTCATCTTTAATTTTTAG.TCG
Contig1202:20569-21076         Contig_Planarian_90e_36340       1 "GT"->"AG" +1 "GT"->"AG"     51     84    134     + CAA.GTATTAGT...TTTTCATCTTTAATTTTTAG.TCG
Contig1202:20569-21078         Contig_Planarian_90e_38941       1 "GT"->"AG" +1 "GT"->"AG"     51     84    134     + CAA.GTATTAGT...TTTTCATCTTTAATTTTTAG.TCG
Contig1202:20569-21078         Contig_Planarian_90e_45695       2 "AC"<-"CT" -1 "GT"<-"AG"     51     84    134     + CAA.GTATTAGT...TTTTCATCTTTAATTTTTAG.TCG
Contig1202:20569-21079         Contig_Planarian_90e_32041       1 "GT"->"AG" +1 "GT"->"AG"     51     84    134     + CAA.GTATTAGT...TTTTCATCTTTAATTTTTAG.TCG
Contig1202:20569-21079         Contig_Planarian_90e_35809       2 "GT"->"AG" +1 "GT"->"AG"     51     84    134     + CAA.GTATTAGT...TTTTCATCTTTAATTTTTAG.TCG
Contig1202:20569-21080         Contig_Planarian_90e_29406       1 "GT"->"AG" +1 "GT"->"AG"     51     84    134     + CAA.GTATTAGT...TTTTCATCTTTAATTTTTAG.TCG
Contig1202:20569-21086         Contig_Planarian_90e_41907       1 "AC"<-"CT" -1 "GT"<-"AG"     51     84    134     + CAA.GTATTAGT...TTTTCATCTTTAATTTTTAG.TCG
Contig1202:20569-21088         Contig_Planarian_90e_18363       1 "GT"->"AG" +1 "GT"->"AG"     51     84    134     + CAA.GTATTAGT...TTTTCATCTTTAATTTTTAG.TCG
Contig1202:20569-21088         Contig_Planarian_90e_26605       2 "GT"->"AG" +1 "GT"->"AG"     51     84    134     + CAA.GTATTAGT...TTTTCATCTTTAATTTTTAG.TCG
Contig1202:20569-21089         Contig_Planarian_90e_32522       1 "GT"->"AG" +1 "GT"->"AG"     51     84    134     + CAA.GTATTAGT...TTTTCATCTTTAATTTTTAG.TCG
Contig1202:20569-21089         Contig_Planarian_90e_35902       2 "GT"->"AG" +1 "GT"->"AG"     51     84    134     + CAA.GTATTAGT...TTTTCATCTTTAATTTTTAG.TCG
Contig1202:20569-21089         Contig_Planarian_90e_36297       3 "GT"->"AG" +1 "GT"->"AG"     51     84    134     + CAA.GTATTAGT...TTTTCATCTTTAATTTTTAG.TCG
Contig1202:20569-21089         Contig_Planarian_90e_3953        4 "GT"->"AG" +1 "GT"->"AG"     51     84    134     + CAA.GTATTAGT...TTTTCATCTTTAATTTTTAG.TCG
Contig1202:20569-21101         Contig_Planarian_90e_26443       1 "GT"->"AG" +1 "GT"->"AG"     51     84    134     + CAA.GTATTAGT...TTTTCATCTTTAATTTTTAG.TCG
Contig1202:20569-21101         Contig_Planarian_90e_36328       2 "GT"->"AG" +1 "GT"->"AG"     51     84    134     + CAA.GTATTAGT...TTTTCATCTTTAATTTTTAG.TCG
Contig1202:20569-21110         Contig_Planarian_90e_36021       1 "GT"->"AG" +1 "GT"->"AG"     51     84    134     + CAA.GTATTAGT...TTTTCATCTTTAATTTTTAG.TCG
Contig1202:20569-21118         Contig_Planarian_90e_28505       1 "GT"->"AG" +1 "GT"->"AG"     51     84    134     + CAA.GTATTAGT...TTTTCATCTTTAATTTTTAG.TCG
Contig1202:20569-21137         Contig_Planarian_90e_12462       1 "AC"<-"CT" -1 "GT"<-"AG"     51     84    134     + CAA.GTATTAGT...TTTTCATCTTTAATTTTTAG.TCG
Contig1202:20569-21138         Contig_Planarian_90e_12923       1 "AC"<-"CT" -1 "GT"<-"AG"     51     84    134     + CAA.GTATTAGT...TTTTCATCTTTAATTTTTAG.TCG
Contig1202:20569-21139         Contig_Planarian_90e_32839       1 "GT"->"AG" +1 "GT"->"AG"     51     84    134     + CAA.GTATTAGT...TTTTCATCTTTAATTTTTAG.TCG
Contig1202:20569-21139         Contig_Planarian_90e_33570       2 "AC"<-"CT" -1 "GT"<-"AG"     51     84    134     + CAA.GTATTAGT...TTTTCATCTTTAATTTTTAG.TCG
Contig1202:20569-21144         Contig_Planarian_90e_10619       1 "AC"<-"CT" -1 "GT"<-"AG"     51     84    134     + CAA.GTATTAGT...TTTTCATCTTTAATTTTTAG.TCG
Contig1202:20569-21152         Contig_Planarian_90e_17012       1 "AC"<-"CT" -1 "GT"<-"AG"     51     84    134     + CAA.GTATTAGT...TTTTCATCTTTAATTTTTAG.TCG
Contig1202:20569-21163         Contig_Planarian_90e_19287       1 "GT"->"AG" +1 "GT"->"AG"     51     84    134     + CAA.GTATTAGT...TTTTCATCTTTAATTTTTAG.TCG
Contig1202:20569-21164         Contig_Planarian_90e_16174       1 "AC"<-"CT" -1 "GT"<-"AG"     51     84    134     + CAA.GTATTAGT...TTTTCATCTTTAATTTTTAG.TCG
Contig1202:20569-21168         Contig_Planarian_90e_13190       1 "GT"->"AG" +1 "GT"->"AG"     51     84    134     + CAA.GTATTAGT...TTTTCATCTTTAATTTTTAG.TCG
Contig1202:20569-21171         Contig_Planarian_90e_32893       1 "AC"<-"CT" -1 "GT"<-"AG"     51     84    134     + CAA.GTATTAGT...TTTTCATCTTTAATTTTTAG.TCG
Contig1202:20569-21172         Contig_Planarian_90e_13684       1 "GT"->"AG" +1 "GT"->"AG"     51     84    134     + CAA.GTATTAGT...TTTTCATCTTTAATTTTTAG.TCG
Contig1202:20569-21174         Contig_Planarian_90e_22639       1 "GT"->"AG" +1 "GT"->"AG"     51     84    134     + CAA.GTATTAGT...TTTTCATCTTTAATTTTTAG.TCG
Contig1202:20569-21176         Contig_Planarian_90e_34995       1 "GT"->"AG" +1 "GT"->"AG"     51     84    134     + CAA.GTATTAGT...TTTTCATCTTTAATTTTTAG.TCG
Contig1202:20569-21184         Contig_Planarian_90e_20586       1 "GT"->"AG" +1 "GT"->"AG"     51     84    134     + CAA.GTATTAGT...TTTTCATCTTTAATTTTTAG.TCG
Contig1202:20569-21190         Contig_Planarian_90e_35600       1 "GT"->"AG" +1 "GT"->"AG"     51     84    134     + CAA.GTATTAGT...TTTTCATCTTTAATTTTTAG.TCG
Contig1202:20569-21193         Contig_Planarian_90e_32107       1 "GT"->"AG" +1 "GT"->"AG"     51     84    134     + CAA.GTATTAGT...TTTTCATCTTTAATTTTTAG.TCG
Contig1202:20569-21193         Contig_Planarian_90e_34631       2 "AC"<-"CT" -1 "GT"<-"AG"     51     84    134     + CAA.GTATTAGT...TTTTCATCTTTAATTTTTAG.TCG
Contig1202:20569-21200         Contig_Planarian_90e_19184       1 "AC"<-"CT" -1 "GT"<-"AG"     51     84    134     + CAA.GTATTAGT...TTTTCATCTTTAATTTTTAG.TCG
Contig1202:20569-21207         Contig_Planarian_90e_28489       1 "GT"->"AG" +1 "GT"->"AG"     51     84    134     + CAA.GTATTAGT...TTTTCATCTTTAATTTTTAG.TCG
Contig1202:20569-21210         Contig_Planarian_90e_11711       1 "AC"<-"CT" -1 "GT"<-"AG"     51     84    134     + CAA.GTATTAGT...TTTTCATCTTTAATTTTTAG.TCG
Contig1202:20569-21210         Contig_Planarian_90e_13969       2 "GT"->"AG" +1 "GT"->"AG"     51     84    134     + CAA.GTATTAGT...TTTTCATCTTTAATTTTTAG.TCG
Contig1202:20569-21216         Contig_Planarian_90e_24488       1 "AC"<-"CT" -1 "GT"<-"AG"     51     84    134     + CAA.GTATTAGT...TTTTCATCTTTAATTTTTAG.TCG
Contig1202:20569-21216         Contig_Planarian_90e_33521       2 "GT"->"AG" +1 "GT"->"AG"     51     84    134     + CAA.GTATTAGT...TTTTCATCTTTAATTTTTAG.TCG
Contig1202:20569-21222         Contig_Planarian_90e_20406       1 "AC"<-"CT" -1 "GT"<-"AG"     51     84    134     + CAA.GTATTAGT...TTTTCATCTTTAATTTTTAG.TCG
Contig1202:20569-21230         Contig_Planarian_90e_8177        1 "AC"<-"CT" -1 "GT"<-"AG"     51     84    134     + CAA.GTATTAGT...TTTTCATCTTTAATTTTTAG.TCG
Contig1202:20569-21233         Contig_Planarian_90e_4998        1 "AC"<-"CT" -1 "GT"<-"AG"     51     84    134     + CAA.GTATTAGT...TTTTCATCTTTAATTTTTAG.TCG
Contig1202:20569-21238         Contig_Planarian_90e_9405        1 "AC"<-"CT" -1 "GT"<-"AG"     51     84    134     + CAA.GTATTAGT...TTTTCATCTTTAATTTTTAG.TCG
Contig1202:20569-21240         Contig_Planarian_90e_31693       1 "AC"<-"CT" -1 "GT"<-"AG"     51     84    134     + CAA.GTATTAGT...TTTTCATCTTTAATTTTTAG.TCG
Contig1202:20569-21248         Contig_Planarian_90e_31305       1 "GT"->"AG" +1 "GT"->"AG"     51     84    134     + CAA.GTATTAGT...TTTTCATCTTTAATTTTTAG.TCG
Contig1202:20569-21251         Contig_Planarian_90e_17159       1 "AC"<-"CT" -1 "GT"<-"AG"     51     84    134     + CAA.GTATTAGT...TTTTCATCTTTAATTTTTAG.TCG
Contig1202:20569-21257         Contig_Planarian_90e_31271       1 "GT"->"AG" +1 "GT"->"AG"     51     84    134     + CAA.GTATTAGT...TTTTCATCTTTAATTTTTAG.TCG
Contig1202:20569-21272         Contig_Planarian_90e_21360       1 "AC"<-"CT" -1 "GT"<-"AG"     51     84    134     + CAA.GTATTAGT...TTTTCATCTTTAATTTTTAG.TCG
Contig1202:20569-21274         Contig_Planarian_90e_21410       1 "GT"->"AG" +1 "GT"->"AG"     51     84    134     + CAA.GTATTAGT...TTTTCATCTTTAATTTTTAG.TCG
Contig1202:20569-21278         Contig_Planarian_90e_33959       1 "GT"->"AG" +1 "GT"->"AG"     51     84    134     + CAA.GTATTAGT...TTTTCATCTTTAATTTTTAG.TCG
Contig1202:20569-21279         Contig_Planarian_90e_1760        1 "AC"<-"CT" -1 "GT"<-"AG"     51     84    134     + CAA.GTATTAGT...TTTTCATCTTTAATTTTTAG.TCG
Contig1202:20569-21280         Contig_Planarian_90e_10985       1 "GT"->"AG" +1 "GT"->"AG"     51     84    134     + CAA.GTATTAGT...TTTTCATCTTTAATTTTTAG.TCG
Contig1202:20569-21282         Contig_Planarian_90e_11200       1 "GT"->"AG" +1 "GT"->"AG"     51     84    134     + CAA.GTATTAGT...TTTTCATCTTTAATTTTTAG.TCG
Contig1202:20569-21282         Contig_Planarian_90e_11553       2 "AC"<-"CT" -1 "GT"<-"AG"     51     84    134     + CAA.GTATTAGT...TTTTCATCTTTAATTTTTAG.TCG
Contig1202:20569-21282         Contig_Planarian_90e_2796        3 "AC"<-"CT" -1 "GT"<-"AG"     51     84    134     + CAA.GTATTAGT...TTTTCATCTTTAATTTTTAG.TCG
Contig1202:20569-21282         Contig_Planarian_90e_6449        4 "AC"<-"CT" -1 "GT"<-"AG"     51     84    134     + CAA.GTATTAGT...TTTTCATCTTTAATTTTTAG.TCG
Contig1202:20569-21282         Contig_Planarian_90e_8706        5 "AC"<-"CT" -1 "GT"<-"AG"     51     84    134     + CAA.GTATTAGT...TTTTCATCTTTAATTTTTAG.TCG
Contig1202:20569-21283         Contig_Planarian_90e_17444       1 "AC"<-"CT" -1 "GT"<-"AG"     51     84    134     + CAA.GTATTAGT...TTTTCATCTTTAATTTTTAG.TCG
Contig1202:20569-21283         Contig_Planarian_90e_2069        2 "AC"<-"CT" -1 "GT"<-"AG"     51     84    134     + CAA.GTATTAGT...TTTTCATCTTTAATTTTTAG.TCG
Contig1202:20569-21283         Contig_Planarian_90e_8285        3 "AC"<-"CT" -1 "GT"<-"AG"     51     84    134     + CAA.GTATTAGT...TTTTCATCTTTAATTTTTAG.TCG
Contig1202:20569-21285         Contig_Planarian_90e_8540        1 "AC"<-"CT" -1 "GT"<-"AG"     51     84    134     + CAA.GTATTAGT...TTTTCATCTTTAATTTTTAG.TCG
Contig1202:20569-21305         Contig_Planarian_90e_31649       1 "GT"->"AG" +1 "GT"->"AG"     51     84    134     + CAA.GTATTAGT...TTTTCATCTTTAATTTTTAG.TCG
Contig1202:20570-20806         Contig_Planarian_90e_25382       1 "GT"->"AG" +1 "GT"->"AG"     51     83    133     + CAA.GTATTAGT...TTTTCATCTTTAATTTTTAG.TCG
Contig1202:20570-20806         Contig_Planarian_90e_50841       2 "GT"->"AG" +1 "GT"->"AG"     51     83    133     + CAA.GTATTAGT...TTTTCATCTTTAATTTTTAG.TCG
Contig1202:20571-20797         Contig_Planarian_90e_52203       1 "GT"->"AG" +1 "GT"->"AG"     51     82    132     + CAA.GTATTAGT...TTTTCATCTTTAATTTTTAG.TCG
Contig1202:20571-20806         Contig_Planarian_90e_43648       1 "GT"->"AG" +1 "GT"->"AG"     51     82    132     + CAA.GTATTAGT...TTTTCATCTTTAATTTTTAG.TCG
Contig1202:20571-20806         Contig_Planarian_90e_50189       2 "AC"<-"CT" -1 "GT"<-"AG"     51     82    132     + CAA.GTATTAGT...TTTTCATCTTTAATTTTTAG.TCG
Contig1202:20571-20973         Contig_Planarian_90e_28250       1 "AC"<-"CT" -1 "GT"<-"AG"     51     82    132     + CAA.GTATTAGT...TTTTCATCTTTAATTTTTAG.TCG
Contig1202:20571-20974         Contig_Planarian_90e_52519       1 "AC"<-"CT" -1 "GT"<-"AG"     51     82    132     + CAA.GTATTAGT...TTTTCATCTTTAATTTTTAG.TCG
Contig1202:20571-21099         Contig_Planarian_90e_44488       1 "GT"->"AG" +1 "GT"->"AG"     51     82    132     + CAA.GTATTAGT...TTTTCATCTTTAATTTTTAG.TCG
Contig1202:20571-21101         Contig_Planarian_90e_35898       1 "GT"->"AG" +1 "GT"->"AG"     51     82    132     + CAA.GTATTAGT...TTTTCATCTTTAATTTTTAG.TCG
Contig1202:20572-20894         Contig_Planarian_90e_52845       1 "GT"->"AG" +1 "GT"->"AG"     51     81    131     + CAA.GTATTAGT...TTTTCATCTTTAATTTTTAG.TCG
Contig1202:20572-21064         Contig_Planarian_90e_38540       1 "GT"->"AG" +1 "GT"->"AG"     51     81    131     + CAA.GTATTAGT...TTTTCATCTTTAATTTTTAG.TCG
Contig1202:20572-21067         Contig_Planarian_90e_45656       1 "GT"->"AG" +1 "GT"->"AG"     51     81    131     + CAA.GTATTAGT...TTTTCATCTTTAATTTTTAG.TCG
Contig1202:20574-20806         Contig_Planarian_90e_51062       1 "AC"<-"CT" -1 "GT"<-"AG"     51     79    129     + CAA.GTATTAGT...TTTTCATCTTTAATTTTTAG.TCG
Contig1202:20574-21016         Contig_Planarian_90e_43383       1 "GT"->"AG" +1 "GT"->"AG"     51     79    129     + CAA.GTATTAGT...TTTTCATCTTTAATTTTTAG.TCG
Contig1202:20574-21026         Contig_Planarian_90e_37334       1 "GT"->"AG" +1 "GT"->"AG"     51     79    129     + CAA.GTATTAGT...TTTTCATCTTTAATTTTTAG.TCG
Contig1202:20574-21048         Contig_Planarian_90e_9537        1 "GT"->"AG" +1 "GT"->"AG"     51     79    129     + CAA.GTATTAGT...TTTTCATCTTTAATTTTTAG.TCG
Contig1202:20576-20805         Contig_Planarian_90e_26045       1 "GT"->"AG" +1 "GT"->"AG"     51     77    127     + CAA.GTATTAGT...TTTTCATCTTTAATTTTTAG.TCG
Contig1202:20576-20806         Contig_Planarian_90e_35811       1 "GT"->"AG" +1 "GT"->"AG"     51     77    127     + CAA.GTATTAGT...TTTTCATCTTTAATTTTTAG.TCG
Contig1202:20576-20992         Contig_Planarian_90e_44307       1 "AC"<-"CT" -1 "GT"<-"AG"     51     77    127     + CAA.GTATTAGT...TTTTCATCTTTAATTTTTAG.TCG
Contig1202:20576-21040         Contig_Planarian_90e_24120       1 "GT"->"AG" +1 "GT"->"AG"     51     77    127     + CAA.GTATTAGT...TTTTCATCTTTAATTTTTAG.TCG
Contig1202:20576-21221         Contig_Planarian_90e_4219        1 "AC"<-"CT" -1 "GT"<-"AG"     51     77    127     + CAA.GTATTAGT...TTTTCATCTTTAATTTTTAG.TCG
Contig1202:20577-20793         Contig_Planarian_90e_42021       1 "AC"<-"CT" -1 "GT"<-"AG"     51     76    126     + CAA.GTATTAGT...TTTTCATCTTTAATTTTTAG.TCG
Contig1202:20577-20794         Contig_Planarian_90e_34343       1 "GT"->"AG" +1 "GT"->"AG"     51     76    126     + CAA.GTATTAGT...TTTTCATCTTTAATTTTTAG.TCG
Contig1202:20577-20863         Contig_Planarian_90e_53181       1 "GT"->"AG" +1 "GT"->"AG"     51     76    126     + CAA.GTATTAGT...TTTTCATCTTTAATTTTTAG.TCG
Contig1202:20577-20979         Contig_Planarian_90e_47628       1 "GT"->"AG" +1 "GT"->"AG"     51     76    126     + CAA.GTATTAGT...TTTTCATCTTTAATTTTTAG.TCG
Contig1202:20577-21089         Contig_Planarian_90e_15580       1 "GT"->"AG" +1 "GT"->"AG"     51     76    126     + CAA.GTATTAGT...TTTTCATCTTTAATTTTTAG.TCG
Contig1202:20578-20806         Contig_Planarian_90e_49618       1 "AC"<-"CT" -1 "GT"<-"AG"     51     75    125     + CAA.GTATTAGT...TTTTCATCTTTAATTTTTAG.TCG
Contig1202:20578-21181         Contig_Planarian_90e_36746       1 "AC"<-"CT" -1 "GT"<-"AG"     51     75    125     + CAA.GTATTAGT...TTTTCATCTTTAATTTTTAG.TCG
Contig1202:20578-21306         Contig_Planarian_90e_2132        1 "AC"<-"CT" -1 "GT"<-"AG"     51     75    125     + CAA.GTATTAGT...TTTTCATCTTTAATTTTTAG.TCG
Contig1202:20579-21083         Contig_Planarian_90e_22788       1 "AC"<-"CT" -1 "GT"<-"AG"     51     74    124     + CAA.GTATTAGT...TTTTCATCTTTAATTTTTAG.TCG
Contig1202:20580-20774         Contig_Planarian_90e_32985       1 "AT"->"AG" +1 "AT"->"AG"     49     75    123     + AGT.ATTAGTAT...TTTTCATCTTTAATTTTTAG.TCG
Contig1202:20580-20806         Contig_Planarian_90e_36419       1 "AC"<-"CT" -1 "GT"<-"AG"     51     73    123     + CAA.GTATTAGT...TTTTCATCTTTAATTTTTAG.TCG
Contig1202:20580-20806         Contig_Planarian_90e_37022       2 "AC"<-"CT" -1 "GT"<-"AG"     51     73    123     + CAA.GTATTAGT...TTTTCATCTTTAATTTTTAG.TCG
Contig1202:20580-20978         Contig_Planarian_90e_51870       1 "AC"<-"CT" -1 "GT"<-"AG"     51     73    123     + CAA.GTATTAGT...TTTTCATCTTTAATTTTTAG.TCG
Contig1202:20580-21080         Contig_Planarian_90e_38745       1 "GT"->"AG" +1 "GT"->"AG"     51     73    123     + CAA.GTATTAGT...TTTTCATCTTTAATTTTTAG.TCG
Contig1202:20580-21134         Contig_Planarian_90e_15384       1 "AC"<-"CT" -1 "GT"<-"AG"     51     73    123     + CAA.GTATTAGT...TTTTCATCTTTAATTTTTAG.TCG
Contig1202:20581-20755         Contig_Planarian_90e_53028       1 "GT"->"AG" +1 "GT"->"AG"     51     72    122     + CAA.GTATTAGT...TTTTCATCTTTAATTTTTAG.TCG
Contig1202:20581-20805         Contig_Planarian_90e_51356       1 "GT"->"AG" +1 "GT"->"AG"     51     72    122     + CAA.GTATTAGT...TTTTCATCTTTAATTTTTAG.TCG
Contig1202:20581-21043         Contig_Planarian_90e_38107       1 "GT"->"AG" +1 "GT"->"AG"     51     72    122     + CAA.GTATTAGT...TTTTCATCTTTAATTTTTAG.TCG
Contig1202:20581-21052         Contig_Planarian_90e_37380       1 "GT"->"AG" +1 "GT"->"AG"     51     72    122     + CAA.GTATTAGT...TTTTCATCTTTAATTTTTAG.TCG
Contig1202:20582-20806         Contig_Planarian_90e_40693       1 "GT"->"AG" +1 "GT"->"AG"     51     71    121     + CAA.GTATTAGT...TTTTCATCTTTAATTTTTAG.TCG
Contig1202:20583-20809         Contig_Planarian_90e_49846       1 "AC"<-"CT" -1 "GT"<-"AG"     51     70    120     + CAA.GTATTAGT...TTTTCATCTTTAATTTTTAG.TCG
Contig1202:20583-21087         Contig_Planarian_90e_44664       1 "AC"<-"CT" -1 "GT"<-"AG"     51     70    120     + CAA.GTATTAGT...TTTTCATCTTTAATTTTTAG.TCG
Contig1202:20583-21108         Contig_Planarian_90e_47018       1 "AC"<-"CT" -1 "GT"<-"AG"     51     70    120     + CAA.GTATTAGT...TTTTCATCTTTAATTTTTAG.TCG
Contig1202:20583-21115         Contig_Planarian_90e_37051       1 "GT"->"AG" +1 "GT"->"AG"     51     70    120     + CAA.GTATTAGT...TTTTCATCTTTAATTTTTAG.TCG
Contig1202:20583-21189         Contig_Planarian_90e_39016       1 "AC"<-"CT" -1 "GT"<-"AG"     51     70    120     + CAA.GTATTAGT...TTTTCATCTTTAATTTTTAG.TCG
Contig1202:20584-20806         Contig_Planarian_90e_50245       1 "GT"->"AG" +1 "GT"->"AG"     51     69    119     + CAA.GTATTAGT...TTTTCATCTTTAATTTTTAG.TCG
Contig1202:20584-21273         Contig_Planarian_90e_15326       1 "GT"->"AG" +1 "GT"->"AG"     51     69    119     + CAA.GTATTAGT...TTTTCATCTTTAATTTTTAG.TCG
Contig1202:20585-21282         Contig_Planarian_90e_6658        1 "AC"<-"CT" -1 "GT"<-"AG"     51     68    118     + CAA.GTATTAGT...TTTTCATCTTTAATTTTTAG.TCG
Contig1202:20586-20805         Contig_Planarian_90e_51936       1 "AC"<-"CT" -1 "GT"<-"AG"     51     67    117     + CAA.GTATTAGT...TTTTCATCTTTAATTTTTAG.TCG
Contig1202:20586-20806         Contig_Planarian_90e_48894       1 "GT"->"AG" +1 "GT"->"AG"     51     67    117     + CAA.GTATTAGT...TTTTCATCTTTAATTTTTAG.TCG
Contig1202:20587-20806         Contig_Planarian_90e_43634       1 "AC"<-"CT" -1 "GT"<-"AG"     51     66    116     + CAA.GTATTAGT...TTTTCATCTTTAATTTTTAG.TCG
Contig1202:20587-20930         Contig_Planarian_90e_13986       1 "AC"<-"CT" -1 "GT"<-"AG"     51     66    116     + CAA.GTATTAGT...TTTTCATCTTTAATTTTTAG.TCG
Contig1202:20590-20806         Contig_Planarian_90e_50399       1 "AC"<-"CT" -1 "GT"<-"AG"     51     63    113     + CAA.GTATTAGT...TTTTCATCTTTAATTTTTAG.TCG
Contig1202:20590-21237         Contig_Planarian_90e_5252        1 "AC"<-"CT" -1 "GT"<-"AG"     51     63    113     + CAA.GTATTAGT...TTTTCATCTTTAATTTTTAG.TCG
Contig1202:20591-20806         Contig_Planarian_90e_48706       1 "AC"<-"CT" -1 "GT"<-"AG"     51     62    112     + CAA.GTATTAGT...TTTTCATCTTTAATTTTTAG.TCG
Contig1202:20591-20806         Contig_Planarian_90e_49940       2 "AC"<-"CT" -1 "GT"<-"AG"     51     62    112     + CAA.GTATTAGT...TTTTCATCTTTAATTTTTAG.TCG
Contig1202:20591-21305         Contig_Planarian_90e_4760        1 "AC"<-"CT" -1 "GT"<-"AG"     51     62    112     + CAA.GTATTAGT...TTTTCATCTTTAATTTTTAG.TCG
Contig1202:20592-21021         Contig_Planarian_90e_48094       1 "AC"<-"CT" -1 "GT"<-"AG"     51     61    111     + CAA.GTATTAGT...TTTTCATCTTTAATTTTTAG.TCG
Contig1202:20593-20806         Contig_Planarian_90e_40500       1 "AC"<-"CT" -1 "GT"<-"AG"     51     60    110     + CAA.GTATTAGT...TTTTCATCTTTAATTTTTAG.TCG
Contig1202:20593-20806         Contig_Planarian_90e_45840       2 "GT"->"AG" +1 "GT"->"AG"     51     60    110     + CAA.GTATTAGT...TTTTCATCTTTAATTTTTAG.TCG
Contig1202:20593-20806         Contig_Planarian_90e_50026       3 "AC"<-"CT" -1 "GT"<-"AG"     51     60    110     + CAA.GTATTAGT...TTTTCATCTTTAATTTTTAG.TCG
Contig1202:20593-20806         Contig_Planarian_90e_51909       4 "GT"->"AG" +1 "GT"->"AG"     51     60    110     + CAA.GTATTAGT...TTTTCATCTTTAATTTTTAG.TCG
Contig1202:20595-21053         Contig_Planarian_90e_37723       1 "AC"<-"CT" -1 "GT"<-"AG"     51     58    108     + CAA.GTATTAGT...TTTTCATCTTTAATTTTTAG.TCG
Contig1202:20596-20810         Contig_Planarian_90e_26188       1 "AC"<-"CT" -1 "GT"<-"AG"     51     57    107     + CAA.GTATTAGT...TTTTCATCTTTAATTTTTAG.TCG
Contig1202:20596-21277         Contig_Planarian_90e_2659        1 "AC"<-"CT" -1 "GT"<-"AG"     51     57    107     + CAA.GTATTAGT...TTTTCATCTTTAATTTTTAG.TCG
Contig1202:20597-21059         Contig_Planarian_90e_45535       1 "AC"<-"CT" -1 "GT"<-"AG"     51     56    106     + CAA.GTATTAGT...TTTTCATCTTTAATTTTTAG.TCG
Contig1202:20597-21158         Contig_Planarian_90e_15310       1 "AC"<-"CT" -1 "GT"<-"AG"     51     56    106     + CAA.GTATTAGT...TTTTCATCTTTAATTTTTAG.TCG
Contig1202:20598-21181         Contig_Planarian_90e_40170       1 "AC"<-"CT" -1 "GT"<-"AG"     51     55    105     + CAA.GTATTAGT...TTTTCATCTTTAATTTTTAG.TCG
Contig1202:20598-21190         Contig_Planarian_90e_40635       1 "AC"<-"CT" -1 "GT"<-"AG"     51     55    105     + CAA.GTATTAGT...TTTTCATCTTTAATTTTTAG.TCG
Contig1202:20598-21206         Contig_Planarian_90e_32049       1 "AC"<-"CT" -1 "GT"<-"AG"     51     55    105     + CAA.GTATTAGT...TTTTCATCTTTAATTTTTAG.TCG
Contig1202:20599-20806         Contig_Planarian_90e_39066       1 "AC"<-"CT" -1 "GT"<-"AG"     51     54    104     + CAA.GTATTAGT...TTTTCATCTTTAATTTTTAG.TCG
Contig1202:20599-21061         Contig_Planarian_90e_40497       1 "AC"<-"CT" -1 "GT"<-"AG"     51     54    104     + CAA.GTATTAGT...TTTTCATCTTTAATTTTTAG.TCG
Contig1202:20601-20806         Contig_Planarian_90e_37151       1 "AC"<-"CT" -1 "GT"<-"AG"     51     52    102     + CAA.GTATTAGT...TTTTCATCTTTAATTTTTAG.TCG
Contig1202:20601-20843         Contig_Planarian_90e_52106       1 "GT"->"AG" +1 "GT"->"AG"     51     52    102     + CAA.GTATTAGT...TTTTCATCTTTAATTTTTAG.TCG
Contig1202:20602-20806         Contig_Planarian_90e_39100       1 "AC"<-"CT" -1 "GT"<-"AG"     51     51    101     + CAA.GTATTAGT...TTTTCATCTTTAATTTTTAG.TCG
Contig1202:20602-20806         Contig_Planarian_90e_39612       2 "AC"<-"CT" -1 "GT"<-"AG"     51     51    101     + CAA.GTATTAGT...TTTTCATCTTTAATTTTTAG.TCG
Contig1202:20602-20885         Contig_Planarian_90e_39942       1 "GT"->"AG" +1 "GT"->"AG"     51     51    101     + CAA.GTATTAGT...TTTTCATCTTTAATTTTTAG.TCG
Contig1202:20602-21078         Contig_Planarian_90e_4639        1 "GT"->"AG" +1 "GT"->"AG"     51     51    101     + CAA.GTATTAGT...TTTTCATCTTTAATTTTTAG.TCG
Contig1202:20603-20806         Contig_Planarian_90e_41648       1 "AC"<-"CT" -1 "GT"<-"AG"     51     50    100     + CAA.GTATTAGT...TTTTCATCTTTAATTTTTAG.TCG
Contig1202:20603-20806         Contig_Planarian_90e_47084       2 "AC"<-"CT" -1 "GT"<-"AG"     51     50    100     + CAA.GTATTAGT...TTTTCATCTTTAATTTTTAG.TCG
Contig1202:20603-21096         Contig_Planarian_90e_50824       1 "AC"<-"CT" -1 "GT"<-"AG"     51     50    100     + CAA.GTATTAGT...TTTTCATCTTTAATTTTTAG.TCG
Contig1202:20603-21119         Contig_Planarian_90e_32462       1 "AC"<-"CT" -1 "GT"<-"AG"     51     50    100     + CAA.GTATTAGT...TTTTCATCTTTAATTTTTAG.TCG
Contig1202:20603-21163         Contig_Planarian_90e_23223       1 "AC"<-"CT" -1 "GT"<-"AG"     51     50    100     + CAA.GTATTAGT...TTTTCATCTTTAATTTTTAG.TCG
Contig1202:20603-21179         Contig_Planarian_90e_33975       1 "AC"<-"CT" -1 "GT"<-"AG"     51     50    100     + CAA.GTATTAGT...TTTTCATCTTTAATTTTTAG.TCG
Contig1202:20604-21053         Contig_Planarian_90e_33770       1 "AC"<-"CT" -1 "GT"<-"AG"     51     49     99     + CAA.GTATTAGT...TTTTCATCTTTAATTTTTAG.TCG
Contig1202:20604-21176         Contig_Planarian_90e_10094       1 "AC"<-"CT" -1 "GT"<-"AG"     51     49     99     + CAA.GTATTAGT...TTTTCATCTTTAATTTTTAG.TCG
Contig1202:41704-42332         Contig_Planarian_90e_10686       1 "AC"<-"CT" -1 "GT"<-"AG"     52    239    290     + TCG.GTAATTCT...CTTTAACATTAACAATTCAG.AAC
Contig12030:13540-14440        Contig_Planarian_90e_3327        1 "GT"->"AG" +1 "GT"->"AG"     43    260    302     + AAA.GTATATTT...TTTATTTTTATATTATACAG.TAA
Contig12030:13540-14440        Contig_Planarian_90e_3327        2 "GT"->"AG" +1 "GT"->"AG"     48    538    585     + AGA.GTGGATAA...AATCTTTAATTATTTTTTAG.GAA
Contig12030:13540-14440        Contig_Planarian_90e_3327        3 "GT"->"AG" +1 "GT"->"AG"     48    728    775     + CAA.GTATTTAA...TCCTATTTATTGATTTTTAG.ACA
Contig12039:9648-10847         Contig_Planarian_90e_11397       1 "AC"<-"CT" -1 "GT"<-"AG"     65    879    943     + ACG.GTAAATAT...TATGAAAAATTTTGATCCAG.AAA
Contig12039:9648-10847         Contig_Planarian_90e_11397       2 "AC"<-"CT" -1 "GT"<-"AG"     50    698    747     + ACG.GTAGATTA...TAAATTGAAAAAACTCATAG.ATC
Contig12039:9648-10847         Contig_Planarian_90e_11397       3 "AC"<-"CT" -1 "GT"<-"AG"     64    522    585     + ACG.GTAGGAAT...GAAAATACAATTCACTTTAG.GAA
Contig12039:9648-10847         Contig_Planarian_90e_11397       4 "AC"<-"CT" -1 "GT"<-"AG"    208    146    353     + GCG.GTTTGTTT...AATTAATTTTATTAATTTAG.GTA
Contig1206:87086-89669         Contig_Planarian_90e_18060       1 "GT"->"AG" +1 "GT"->"AG"     57   1936   1880     - TTG.GTATTGGA...CTTACGAATTGTTTCTCTAG.ATG
Contig1206:87086-89669         Contig_Planarian_90e_18060       2 "GT"->"AG" +1 "GT"->"AG"   1385   1757    373     - GCA.GTAAATAA...TATAATATTAAATTATACAG.CAG
Contig1206:87086-89669         Contig_Planarian_90e_18060       3 "GT"->"AG" +1 "GT"->"AG"     66    154     89     - CGT.GTAAGCAA...GTTTTTTCCTCATTTTTCAG.TGA
Contig120:75350-78413          Contig_Planarian_90e_769         1 "AC"<-"CT" -1 "GT"<-"AG"   2019    864   2882     - AAA.GTAAGTTT...ATATTTTATATTCAATTTAG.AAG
Contig1207:56507-56951         Contig_Planarian_90e_20748       1 "AC"<-"CT" -1 "GT"<-"AG"     63    257    319     - AAG.GTTAAAAT...CGGTGAAATAATTTCAGCAG.ACC
Contig1207:88667-90804         Contig_Planarian_90e_20918       1 "AC"<-"CT" -1 "GT"<-"AG"   1304    762   2065     - TTC.GTAGGTTC...AAAAAACCCGAAACCTCCAG.GAC
Contig1207:92624-93029         Contig_Planarian_90e_22863       1 "GT"->"AG" +1 "GT"->"AG"     49    337    289     - TCA.GTTAAATA...AAATGTTTAATTTTGTTTAG.ATA
Contig12082:1218-14663         Contig_Planarian_90e_10218       1 "GT"->"AG" +1 "GT"->"AG"  13055     57  13111     + ATG.GTTAATAA...ATCTCAAATATTTATTGCAG.ATT
Contig12084:7580-10383         Contig_Planarian_90e_7234        1 "AC"<-"CT" -1 "GT"<-"AG"    237    218    454     - ATG.GTTAGATA...TTTGTGAAATGATTTTTCAG.AAA
Contig12084:7580-10383         Contig_Planarian_90e_7234        2 "AC"<-"CT" -1 "GT"<-"AG"   1853    761   2613     - ATA.GTAAGTTT...TATATTATGAATATATTTAG.TAA
Contig12084:7656-10382         Contig_Planarian_90e_26286       1 "AC"<-"CT" -1 "GT"<-"AG"   2396    142   2537     - ATA.GTAAGTTT...TTTGTGAAATGATTTTTCAG.AAA
Contig1211:15739-37244         Contig_Planarian_90e_3933       10 "CT"->"AT" +1 "CT"->"AT"   4087  18766  14680     - TTT.CTTCATAT...TACTCCCTCTGTTCCGAAAT.AAT
Contig1211:15739-37244         Contig_Planarian_90e_3933        1 "GT"->"AG" +1 "GT"->"AG"     50  21348  21299     - AAG.GTTTGCAT...AGTTACTTCAAAAATCTTAG.AAT
Contig1211:15739-37244         Contig_Planarian_90e_3933        2 "TA"->"AG" +1 "TA"->"AG"     54  21067  21014     - CGG.TAGCTTAT...AACTCATCATTGTGTTTTAG.GCA
Contig1211:15739-37244         Contig_Planarian_90e_3933        3 "GT"->"AG" +1 "GT"->"AG"   3361  20944  17584     - CTG.GTAATTCT...GATAATATTCCGAAATTTAG.CTT
Contig1211:15739-37244         Contig_Planarian_90e_3933        4 "GT"->"AG" +1 "GT"->"AG"     54  17373  17320     - AAG.GTAATTGA...CTTATCGAGATCTATTCCAG.GCA
Contig1211:15739-37244         Contig_Planarian_90e_3933        5 "GT"->"AG" +1 "GT"->"AG"     56  16998  16943     - AAG.GTATGGGG...AAAATAATATCCACAAATAG.GTC
Contig1211:15739-37244         Contig_Planarian_90e_3933        6 "GT"->"AG" +1 "GT"->"AG"   7181  16827   9647     - CAG.GTAATATA...ATTGAAATATTTCTATTCAG.CGA
Contig1211:15739-37244         Contig_Planarian_90e_3933        7 "GT"->"AG" +1 "GT"->"AG"   3490   9519   6030     - CAG.GTAAAAAG...ATTAGTTTTTTGGAATTTAG.AAC
Contig1211:15739-37244         Contig_Planarian_90e_3933        8 "GT"->"AG" +1 "GT"->"AG"   5237   5889    653     - CTG.GTAATTAT...TAATTTTTTTTATTTTTCAG.AGA
Contig1211:15739-37244         Contig_Planarian_90e_3933        9 "GA"->"TG" +1 "GA"->"TG"    276    577    302     - TTG.GAGATCAC...NNNNNNNNNNNATCCATTTG.GTG
Contig12114:2272-2780          Contig_Planarian_90e_9596        1 "GT"->"AG" +1 "GT"->"AG"     55    171    225     + AAA.GTTTTATT...TTTTAGTATATTTTTATTAG.GTT
Contig1:211824-213232          Contig_Planarian_90e_9333        1 "AC"<-"CT" -1 "GT"<-"AG"     53    441    493     - GAG.GTAAGAAT...TATTTACACAGATGTCGCAG.ATG
Contig1:211824-213232          Contig_Planarian_90e_9333        2 "AC"<-"TT" -1 "GT"<-"AA"     57    724    780     - CAG.GTAATAAT...TCTTTTTATTTCATTTTCAA.AGG
Contig12121:12513-17374        Contig_Planarian_90e_5269        1 "AC"<-"TG" -1 "GT"<-"CA"   2064    229   2292     - AAA.GTAAGCTA...TGAAATAAAATTTCTCTCCA.GTG
Contig12121:12513-17374        Contig_Planarian_90e_5269        2 "AC"<-"CT" -1 "GT"<-"AG"   2178   2352   4529     - GGT.GTAAGTTT...TAATATTTTATTTATTTCAG.TAT
Contig12125:6456-7114          Contig_Planarian_90e_7920        1 "GT"->"AG" +1 "GT"->"AG"     51    422    372     - GTG.GTAGGTAT...CTTCATTTTCCTTTATTCAG.GGA
Contig1215:54753-56084         Contig_Planarian_90e_7645        1 "GT"->"AG" +1 "GT"->"AG"     46   1099   1054     - TCA.GTAAGTAT...TTGTCTATTTTTAAAATTAG.AGC
Contig12165:12172-12714        Contig_Planarian_90e_15944       1 "AT"<-"CA" -1 "AT"<-"TG"    210    196    405     + TTG.ATAGGCTG...AAATAATGTTTCATATCTTG.ATT
Contig1216:74865-75875         Contig_Planarian_90e_13410       1 "AC"<-"CT" -1 "GT"<-"AG"    244    403    646     + AGC.GTATATAG...GTGCGGCTTACAATATTTAG.ACC
Contig1216:74865-75875         Contig_Planarian_90e_13410       2 "AC"<-"CT" -1 "GT"<-"AG"     53    139    191     + TTA.GTATTTTT...ATATTCCAATGTGGATTTAG.ATA
Contig1216:95840-96582         Contig_Planarian_90e_16326       1 "AC"<-"CT" -1 "GT"<-"AG"     51    261    311     + AAA.GTTAATGA...TTTATAATATTAAATTTAAG.GTA
Contig12169:9839-10344         Contig_Planarian_90e_25340       1 "GT"->"AG" +1 "GT"->"AG"     46    348    393     + AAG.GTATTATT...GATGTCATATGTAAGGCTAG.TGT
Contig1217:6355-33225          Contig_Planarian_90e_14551       1 "GT"->"AG" +1 "GT"->"AG"     52  26785  26734     - AAA.GTAAGAAA...TTATACATTTTCTAAATTAG.ATA
Contig1217:6355-33225          Contig_Planarian_90e_14551       2 "GT"->"AG" +1 "GT"->"AG"     50  26580  26531     - AGT.GTAAGTGA...TGATAGTTAATTAACTGTAG.CAT
Contig1217:6355-33225          Contig_Planarian_90e_14551       3 "GT"->"AG" +1 "GT"->"AG"  23778  26421   2644     - TAG.GTGGGTAA...ATTTATATTCTAAATTTCAG.GTC
Contig1217:6355-33225          Contig_Planarian_90e_14551       4 "GT"->"AG" +1 "GT"->"AG"   2430   2578    149     - ATA.GTAGGTTT...TAAAATAGTTTTTAATTCAG.TTT
Contig1219:36324-38641         Contig_Planarian_90e_14029       1 "AC"<-"CT" -1 "GT"<-"AG"   1910     97   2006     - CAG.GTAATTAT...TTCCTATTTCATCAATTAAG.ATA
Contig122:141916-143026        Contig_Planarian_90e_5076        1 "GT"->"AG" +1 "GT"->"AG"     52    371    422     + CCT.GTAAATAT...ATTGAATTTTTGAAATTTAG.GTA
Contig122:141916-143026        Contig_Planarian_90e_5076        2 "GT"->"AG" +1 "GT"->"AG"     46    615    660     + GAG.GTAATAGT...GTCTTCATTATTTACGATAG.GAG
Contig122:142187-142966        Contig_Planarian_90e_13880       1 "GT"->"AG" +1 "GT"->"AG"     52    100    151     + CCT.GTAAATAT...ATTGAATTTTTGAAATTTAG.GTA
Contig12230:1789-2614          Contig_Planarian_90e_3863        1 "AC"<-"CT" -1 "GT"<-"AG"     48    562    609     + AAA.GTAAATAT...TTTATTTATTTGTAAATAAG.ATA
Contig12230:1789-2614          Contig_Planarian_90e_3863        2 "AC"<-"CT" -1 "GT"<-"AG"     49    330    378     + GAT.GTAGCTTT...AAGAATTTATATATATGCAG.AAA
Contig1223:39170-50588         Contig_Planarian_90e_25085       1 "AT"<-"CT" -1 "AT"<-"AG"   7136   4161  11296     + AAG.ATACACTG...TAATAATACTGCTTGGCAAG.AGG
Contig1223:39170-50588         Contig_Planarian_90e_25085       2 "AC"<-"CT" -1 "GT"<-"AG"   3455    654   4108     + GAT.GTAAGTAA...AGTTTATTCATAACAAATAG.ACT
Contig1223:39170-50588         Contig_Planarian_90e_25085       3 "AC"<-"CT" -1 "GT"<-"AG"     54    462    515     + CAA.GTTACAAT...CATTTATTATATTCTTTCAG.CTT
Contig1223:39170-50588         Contig_Planarian_90e_25085       4 "GT"->"CC" +1 "GT"->"CC"    397    637    241     - AAT.GTGCTTGG...TAAAATAATTTTTAATGACC.AAA
Contig12:234460-248678         Contig_Planarian_90e_20119       1 "GT"->"AG" +1 "GT"->"AG"     57  14086  14030     - TCG.GTAAAATT...TTGAATATAAATTTCATCAG.CCA
Contig12:234460-248678         Contig_Planarian_90e_20119       2 "GT"->"AG" +1 "GT"->"AG"     52  13954  13903     - CAA.GTTGCTCA...TTATTTTCTATTTATTCCAG.TCA
Contig12:234460-248678         Contig_Planarian_90e_20119       3 "GT"->"AG" +1 "GT"->"AG"  13608  13864    257     - CAG.GTTGGCCG...TAATATTTTAAAATGTTTAG.AAT
Contig12246:10409-13857        Contig_Planarian_90e_28147       1 "GT"->"AG" +1 "GT"->"AG"     63   3351   3289     - TGG.GTATATTA...TATAAAATTTCAACAACTAG.TGA
Contig12246:10409-13857        Contig_Planarian_90e_28147       2 "GT"->"AG" +1 "GT"->"AG"     61   3179   3119     - GAA.GTAACAAA...ATTTTTTTCATTGGTTTTAG.TTG
Contig12246:10409-13857        Contig_Planarian_90e_28147       3 "TA"->"AG" +1 "TA"->"AG"     52   3037   2986     - AAG.TAAAATCG...AAATAATTTTTTTTATTTAG.AAT
Contig12246:10409-13857        Contig_Planarian_90e_28147       4 "GT"->"AG" +1 "GT"->"AG"   2824   2957    134     - CCA.GTAAATTG...TTAAAATTTGTTAATTCTAG.AGT
Contig12246:114-4489           Contig_Planarian_90e_11515       1 "GT"->"AG" +1 "GT"->"AG"   1334   4290   2957     - TTT.GTAAGTTA...GATTAGAGAAATTTTTCTAG.ATA
Contig12246:114-4489           Contig_Planarian_90e_11515       2 "GT"->"AG" +1 "GT"->"AG"    144   2840   2697     - AAA.GTATTATT...ATTATTATACTGGTTTTCAG.ATC
Contig12246:114-4489           Contig_Planarian_90e_11515       3 "GT"->"AG" +1 "GT"->"AG"   2201   2501    301     - AAA.GTAATAAT...TCATATAAATTATTTTCCAG.TGT
Contig12252:7640-19141         Contig_Planarian_90e_11549       1 "AT"<-"CT" -1 "AT"<-"AG"   6569   4635  11203     - TAG.ATGAGGCA...CGATAATGGCATTTTCGTAG.AAG
Contig12252:7640-19141         Contig_Planarian_90e_11549       2 "AC"<-"TA" -1 "GT"<-"TA"   4503    252   4754     - TAA.GTAAATGG...AATGATATTTTGTCACACTA.TAT
Contig12252:7640-19141         Contig_Planarian_90e_11549       3 "AG"<-"TG" -1 "CT"<-"CA"     47    196    242     - GAA.CTAAGTAA...CAAGAATTGGATTTGTTTCA.ATA
Contig12260:9095-10518         Contig_Planarian_90e_7125        1 "GT"->"AG" +1 "GT"->"AG"     62   1033    972     - TGA.GTAATATT...TTAACTGGGGTTTGTTTTAG.CTG
Contig12260:9095-10518         Contig_Planarian_90e_7125        2 "GT"->"AG" +1 "GT"->"AG"    470    750    281     - GAG.GTACAAAT...GACCATGTTGGTGATTTTAG.AAA
Contig12260:9095-10518         Contig_Planarian_90e_7125        3 "GT"->"AG" +1 "GT"->"AG"    121    252    132     - TTG.GTAGGTTT...TGATTTCTTTGTCTATTTAG.GCG
Contig1226:49286-80583         Contig_Planarian_90e_11575       1 "AC"<-"CT" -1 "GT"<-"AG"    734    480   1213     + CAA.GTAATGAT...TTTTATCTATTTTTTTATAG.AAC
Contig1226:49286-80583         Contig_Planarian_90e_11575       2 "AC"<-"CT" -1 "GT"<-"AG"     47    306    352     + CAG.GTTTGATT...AAAAATGATGATTTACTTAG.GTG
Contig1226:49286-80583         Contig_Planarian_90e_11575       3 "AC"<-"CT" -1 "GT"<-"AG"     52     80    131     + ATA.GTAAAAAA...TAATATTGACAAACTTTTAG.TTT
Contig1226:49286-80583         Contig_Planarian_90e_11575       4 "AC"<-"CT" -1 "GT"<-"AG"     47  31122  31168     + CAG.GTTTGATT...AAAAATTATGATTTACTTAG.GTG
Contig1226:49286-80583         Contig_Planarian_90e_11575       5 "AC"<-"CT" -1 "GT"<-"AG"   9923  21025  30947     + ATA.GTAAAAAA...TAATATTGACAAACATTTAG.TTT
Contig1227:39699-55716         Contig_Planarian_90e_11221       1 "GT"->"AG" +1 "GT"->"AG"     50  15894  15845     - CAG.GTATTAGA...AATTTATCCCTGTGTTTCAG.GTG
Contig1227:39699-55716         Contig_Planarian_90e_11221       2 "GT"->"AG" +1 "GT"->"AG"     56  15646  15591     - AAC.GTAATTTG...TAAGTGTCTTAAAATATTAG.TGG
Contig1227:39699-55716         Contig_Planarian_90e_11221       3 "GT"->"AG" +1 "GT"->"AG"  11221  15450   4230     - AAT.GTTATTAT...ATTTTAAAATATGATTTTAG.GTT
Contig1227:39699-55716         Contig_Planarian_90e_11221       4 "GT"->"AG" +1 "GT"->"AG"   3906   4094    189     - CAA.GTTAATTT...TATTCCAATTTCTTCAATAG.ACG
Contig12:281749-283710         Contig_Planarian_90e_800         1 "GT"->"AG" +1 "GT"->"AG"     48   1892   1845     - AAG.GTTAAAAT...CTATTTATTTTTATTTGTAG.TAC
Contig12:281749-283710         Contig_Planarian_90e_800         2 "GT"->"AG" +1 "GT"->"AG"     52   1487   1436     - AAT.GTAATTTA...ATAGTTAATAATTTATTTAG.GCA
Contig12:281749-283710         Contig_Planarian_90e_800         3 "GT"->"AG" +1 "GT"->"AG"     50   1112   1063     - CAG.GTGCAGTG...ATCATATATTATAAATTTAG.GTT
Contig12:281749-283710         Contig_Planarian_90e_800         4 "GT"->"AG" +1 "GT"->"AG"     54    933    880     - CAA.GTATATAT...TATTGATTTTTACAATCAAG.ATA
Contig1228:35734-42941         Contig_Planarian_90e_4937        1 "AT"->"AA" +1 "AT"->"AA"    429   6984   6556     - CAA.ATTCTATT...GTCTAGCTTATCAGTGACAA.GTT
Contig1228:35734-42941         Contig_Planarian_90e_4937        2 "GT"->"AG" +1 "GT"->"AG"    995   6404   5410     - AAG.GTATTGTT...TTATATTGATTTATTTCTAG.CAT
Contig1228:35734-42941         Contig_Planarian_90e_4937        3 "GT"->"AG" +1 "GT"->"AG"     55   5349   5295     - CAA.GTAGGGTT...CATGATAAAATAAACAACAG.ACA
Contig1228:35734-42941         Contig_Planarian_90e_4937        4 "GT"->"AG" +1 "GT"->"AG"     54   5119   5066     - AAA.GTAAGTTA...TTCTATCATTACATTAACAG.GAA
Contig1228:35734-42941         Contig_Planarian_90e_4937        5 "GT"->"AG" +1 "GT"->"AG"   1945   4991   3047     - TAG.GTAAAATT...AGAAAACATTTATATTTCAG.TTA
Contig1228:35734-42941         Contig_Planarian_90e_4937        6 "GT"->"AG" +1 "GT"->"AG"     59   2570   2512     - ACA.GTTAGATA...TGTATTTTTGTGAAATATAG.ATC
Contig1228:35734-42941         Contig_Planarian_90e_4937        7 "GT"->"AG" +1 "GT"->"AG"   2351   2418     68     - CCA.GTACGAAT...CTGCTTATTTCATATTTTAG.ATT
Contig1230:16682-18471         Contig_Planarian_90e_995         1 "AC"<-"CT" -1 "GT"<-"AG"    857    617   1473     + TTG.GTAAATAT...CTATCATAATTTCAATTCAG.TAT
Contig12307:13960-15175        Contig_Planarian_90e_3423        1 "AC"<-"CT" -1 "GT"<-"AG"    105    457    561     + TAG.GTAAATAA...TAATAAATTTTTAAATTCAG.ATA
Contig12307:13960-15175        Contig_Planarian_90e_3423        2 "AC"<-"TG" -1 "GT"<-"CA"     52    344    395     + TGG.GTATTTAA...ATTTATTTTAATAATTAACA.GCA
Contig12307:13960-15175        Contig_Planarian_90e_3423        3 "AT"<-"CT" -1 "AT"<-"AG"    132     64    195     + GAG.ATGATAGT...TGATCGTACTCGACACAGAG.ATG
Contig1231:78845-79306         Contig_Planarian_90e_17716       1 "GT"->"AG" +1 "GT"->"AG"     56    390    335     - CTG.GTTAATAT...ATTTATTTCATATTACTTAG.ATG
Contig12321:5897-7862          Contig_Planarian_90e_21601       1 "GT"->"AG" +1 "GT"->"AG"   1408    509   1916     + GAG.GTGAATCA...TTTATAATTTATATTTCCAG.ACA
Contig12330:6728-7947          Contig_Planarian_90e_27333       1 "AT"<-"AT" -1 "AT"<-"AT"    667    413   1079     + AAT.ATATATAT...ATATAGATATATATATATAT.ATA
Contig12330:6728-7947          Contig_Planarian_90e_27333       2 "AA"->"AT" +1 "AA"->"AT"    660    404   1063     + TTG.AAAAATAA...ATATATATATATATATATAT.AGA
Contig1233:7977-19034          Contig_Planarian_90e_7675        1 "AC"<-"CT" -1 "GT"<-"AG"     52    470    521     - AAA.GTATTATA...AACTTATGAAAATTTATTAG.AAT
Contig1233:7977-19034          Contig_Planarian_90e_7675        2 "AC"<-"CT" -1 "GT"<-"AG"   3420    767   4186     - AAG.GTTGTTTC...TTATTATCGATTAAAATTAG.GAT
Contig1233:7977-19034          Contig_Planarian_90e_7675        3 "AC"<-"CT" -1 "GT"<-"AG"   6401   4454  10854     - AAG.GTTTGCTT...ATTATTCTTCTTATTTTTAG.GCT
Contig12356:2796-8021          Contig_Planarian_90e_9786        1 "AC"<-"CT" -1 "GT"<-"AG"     70   5089   5158     + AAA.GTACATAT...ATGTTATATTAATTAATTAG.ATC
Contig12356:2796-8021          Contig_Planarian_90e_9786        2 "AC"<-"CT" -1 "GT"<-"AG"     53   4906   4958     + GTT.GTTAGTTA...GGATATCATATATTAACCAG.GCA
Contig12356:2796-8021          Contig_Planarian_90e_9786        3 "AC"<-"CT" -1 "GT"<-"AG"   2893   1812   4704     + CAG.GTATATAA...CATCAAATATTATAATCTAG.GTG
Contig12356:2796-8021          Contig_Planarian_90e_9786        4 "GA"->"AG" +1 "GA"->"AG"    217   2035   2251     + TGT.GAAAACTC...TTCATAGTTTACTGCCAAAG.TTC
Contig1235:77282-77536         Contig_Planarian_90e_12633       1 "GT"->"AG" +1 "GT"->"AG"     60    205    146     - AAA.GTAAAACT...ACCTGTTATTTATTCTACAG.CCG
Contig12391:13034-13662        Contig_Planarian_90e_20281       1 "GT"->"AG" +1 "GT"->"AG"     48    465    512     + CAA.GTAAATAA...TTCAATAGCAAAATTTTTAG.CGA
Contig1241:36939-38407         Contig_Planarian_90e_26646       1 "GT"->"AG" +1 "GT"->"AG"   1039   1161    123     - AAA.GTATAAAT...TTTTATTCTTCCGATATTAG.GAA
Contig124:203245-205223        Contig_Planarian_90e_25461       1 "GA"->"TG" +1 "GA"->"TG"   1077    100   1176     + CTG.GAACCGGA...ATGCCATGAGGTCGCGTTTG.GAA
Contig124:203245-205223        Contig_Planarian_90e_25461       2 "CT"->"TT" +1 "CT"->"TT"    144   1669   1812     + GCT.CTAGCAAA...CGTCCCTTTTCTTTCGATTT.TCG
Contig1243:54662-58353         Contig_Planarian_90e_2175        1 "GT"->"AG" +1 "GT"->"AG"     52   3347   3296     - ATG.GTAAATTT...TTTGTTAATTCGAAATTTAG.ATT
Contig1243:54662-58353         Contig_Planarian_90e_2175        2 "GT"->"AG" +1 "GT"->"AG"   1026   3186   2161     - TGG.GTAAAATA...AAATATACATTTTATTAAAG.GAG
Contig1243:54662-58353         Contig_Planarian_90e_2175        3 "GT"->"AG" +1 "GT"->"AG"     58   2055   1998     - CAA.GTAAATAA...TTTTAATCCAAAATATTAAG.ATT
Contig1243:54662-58353         Contig_Planarian_90e_2175        4 "GT"->"AG" +1 "GT"->"AG"   1370   1668    299     - ACG.GTATGAAT...TTGAAATTTTAATTATTTAG.GTA
Contig1246:31381-32685         Contig_Planarian_90e_3026        1 "GT"->"AG" +1 "GT"->"AG"     52   1055   1004     - GGG.GTAATTTA...AATTTATTGCTACATGAAAG.ATT
Contig1246:31381-32685         Contig_Planarian_90e_3026        2 "GT"->"AG" +1 "GT"->"AG"     53    945    893     - CTA.GTATTTAT...TTTTTATTAATAATTTATAG.AAA
Contig1246:31381-32685         Contig_Planarian_90e_3026        3 "GT"->"AG" +1 "GT"->"AG"     49    749    701     - CTG.GTATGACA...TGTGTAATTGATAAATTTAG.GCA
Contig1246:31381-32685         Contig_Planarian_90e_3026        4 "GT"->"AG" +1 "GT"->"AG"     47    618    572     - ATT.GTAATTTC...TTAAATATGACAGTTTTCAG.GGT
Contig1246:31381-32685         Contig_Planarian_90e_3026        5 "GT"->"AG" +1 "GT"->"AG"     58    182    125     - GCT.GTAAATAA...AATTTTCTTTCATTTTGTAG.AGA
Contig1246:56178-62648         Contig_Planarian_90e_24085       1 "GT"->"AG" +1 "GT"->"AG"   2120   6311   4192     - GGA.GTAAGTCA...TACAGTTATATTTTATTAAG.CTC
Contig1246:56178-62648         Contig_Planarian_90e_24085       2 "GT"->"AG" +1 "GT"->"AG"   3752   3947    196     - CAA.GTAATTAA...CAAATGAATTTATTTTTCAG.TTA
Contig1246:56178-62648         Contig_Planarian_90e_24085       3 "GT"->"AG" +1 "GT"->"AG"     84    158     75     - ACA.GTAAGCAT...GATTAATAATTGTTTTTCAG.GGC
Contig1247:54042-66421         Contig_Planarian_90e_16831       1 "AC"<-"CT" -1 "GT"<-"AG"  11875    136  12010     + CAA.GTAAGTAT...TTAAATATTCTCCTTTTCAG.AAT
Contig1248:43214-44425         Contig_Planarian_90e_9654        1 "GT"->"AG" +1 "GT"->"AG"     60    554    495     - AAA.GTAAGAAA...ATATATATTACTCCTGTTAG.CTA
Contig1248:43214-44425         Contig_Planarian_90e_9654        2 "GT"->"AG" +1 "GT"->"AG"     49    203    155     - GAA.GTATTGAT...GTAATTTATTTCCAATTTAG.AGA
Contig1249:43482-61867         Contig_Planarian_90e_17213       1 "AC"<-"CT" -1 "GT"<-"AG"  17755    327  18081     - CAG.GTTTGTTG...ATAATTACTATTGATTTTAG.AAA
Contig1249:5818-6363           Contig_Planarian_90e_26429       1 "GT"->"AG" +1 "GT"->"AG"     49    156    204     + TTT.GTTAGTTT...ACATTCTTAATGGTTTTTAG.ATA
Contig1249:62305-62988         Contig_Planarian_90e_2780        1 "GT"->"AG" +1 "GT"->"AG"     50    239    288     + TCA.GTAAGATT...TGAATAATTTAATATTTCAG.GCT
Contig124:99987-100450         Contig_Planarian_90e_21750       1 "GT"->"AG" +1 "GT"->"AG"     58    144    201     + ACA.GTTTGTTT...ATTTGTTAAATCATCTTCAG.TTT
Contig1250:20862-25558         Contig_Planarian_90e_18020       1 "GT"->"AG" +1 "GT"->"AG"     53   4478   4426     - GAA.GTTTGTTA...TAATAATTATAATGTTTCAG.TCG
Contig1250:20862-25558         Contig_Planarian_90e_18020       2 "GT"->"AG" +1 "GT"->"AG"   1071   4371   3301     - TAT.GTAAGTTC...GTAAATTTTATTTTTTTCAG.AAA
Contig1250:20862-25558         Contig_Planarian_90e_18020       3 "GT"->"AG" +1 "GT"->"AG"   2909   3097    189     - TAA.GTAAGCGT...ATGTTAAAATATTTATTTAG.TAA
Contig12525:3561-8142          Contig_Planarian_90e_11156       1 "AC"<-"CT" -1 "GT"<-"AG"     72   4249   4320     + CTG.GTAGGAAA...AAAATCAACTATTATAATAG.GTC
Contig12525:3561-8142          Contig_Planarian_90e_11156       2 "AC"<-"CT" -1 "GT"<-"AG"   3508    606   4113     + AAG.GTAATTAC...TTTAATTTTCATTTCATTAG.TAC
Contig12525:3561-8142          Contig_Planarian_90e_11156       3 "CC"<-"AT" -1 "GG"<-"AT"     46    310    355     + AAA.GGTATTTA...ATCCTTTTGATAAATATCAT.AGA
Contig12525:3561-8142          Contig_Planarian_90e_11156       4 "AC"<-"CT" -1 "GT"<-"AG"     58    100    157     + CAT.GTAAGTGG...GCAATTATTATTTTAACTAG.ATT
Contig1256:22568-25608         Contig_Planarian_90e_13302       1 "GT"->"AG" +1 "GT"->"AG"   2505     97   2601     + GAG.GTAGGGTT...GTTGACAAGCCTAGATGGAG.GTT
Contig125:68817-69362          Contig_Planarian_90e_28119       1 "GT"->"AG" +1 "GT"->"AG"     47    299    253     - AAA.GTATATTG...TATGAACATTTTCTTTTTAG.AAG
Contig125:83217-96498          Contig_Planarian_90e_293         1 "GT"->"AG" +1 "GT"->"AG"     78  13143  13066     - TGG.GTAATATA...TTTATCAAATTGTTATCTAG.AGT
Contig125:83217-96498          Contig_Planarian_90e_293         2 "GT"->"AG" +1 "GT"->"AG"   6244  12725   6482     - GCT.GTAAGTCA...TGGAATTAAAAACAATTAAG.GTT
Contig125:83217-96498          Contig_Planarian_90e_293         3 "GT"->"AG" +1 "GT"->"AG"   4927   6349   1423     - GAG.GTAATTAT...ATCATTTTCACGGTTTCCAG.ATC
Contig12600:2682-3800          Contig_Planarian_90e_27962       1 "GT"->"AG" +1 "GT"->"AG"     52   1059   1008     - CAC.GTATAATT...AATATAATATATTTCTACAG.GGC
Contig12600:2682-3800          Contig_Planarian_90e_27962       2 "GT"->"AG" +1 "GT"->"AG"    547    936    390     - AAG.GTAAAATT...TTAATTTGAGTATTTTTTAG.AAC
Contig12600:2682-3800          Contig_Planarian_90e_27962       3 "GT"->"AG" +1 "GT"->"AG"     55    344    290     - AAA.GTCAGTGT...TTTTAAGTAATTTCCAATAG.AAA
Contig1260:41226-41944         Contig_Planarian_90e_990         1 "AC"<-"CT" -1 "GT"<-"AG"     53    512    564     - AAA.GTATGTAA...TAAAAAACACTAATATTTAG.GTT
Contig1260:77462-79093         Contig_Planarian_90e_20754       1 "TC"->"AG" +1 "TC"->"AG"    687    567   1253     + CAG.TCTGGAAC...AAATGGATTCGTGCAGTCAG.TTC
Contig1261:15379-17220         Contig_Planarian_90e_27684       1 "GT"->"TC" +1 "GT"->"TC"     45    277    233     - AAA.GTAGAATG...TAAAATTCTATTTTTGATTC.AGA
Contig1261:15379-17220         Contig_Planarian_90e_27684       2 "GT"->"TC" +1 "GT"->"TC"     45   1604   1648     + AAA.GTAGAATG...TAAAATTCTATTTTTGATTC.AGA
Contig12628:1548-1972          Contig_Planarian_90e_16739       1 "GT"->"AG" +1 "GT"->"AG"     51    152    202     + GAG.GTTTGTTT...AAATCATTGTGTTACTATAG.AAA
Contig12628:4872-12929         Contig_Planarian_90e_17920       1 "GT"->"AG" +1 "GT"->"AG"   3749    175   3923     + AAT.GTAAGTTA...GAGCTATTTAATGTATTTAG.ACA
Contig12628:4872-12929         Contig_Planarian_90e_17920       2 "GT"->"AG" +1 "GT"->"AG"   3840   4078   7917     + AAG.GTATTTGA...AAATTTTATAAATTATCTAG.ATT
Contig12628:4872-12929         Contig_Planarian_90e_17920       3 "GT"->"AG" +1 "GT"->"AG"     59   7945   8003     + AGA.GTAAGACA...TGGTTTTAATTATTTTCCAG.GAG
Contig12628:8417-9073          Contig_Planarian_90e_17528       1 "AC"<-"CT" -1 "GT"<-"AG"     58     53    110     + AGG.GTAATAAA...TCTATGCATATAATTTTTAG.CAA
Contig12635:18039-18646        Contig_Planarian_90e_35025       1 "GT"->"AG" +1 "GT"->"AG"     79    503    425     - AGG.GTTGAAAG...GCAATTATATTTTCATCCAG.GTA
Contig12653:1070-7999          Contig_Planarian_90e_9996        1 "GT"->"AG" +1 "GT"->"AG"     73   6848   6776     - TTT.GTAAATAA...TTGATTCATAACGTTTTAAG.AAA
Contig12653:1070-7999          Contig_Planarian_90e_9996        2 "GT"->"AG" +1 "GT"->"AG"   6033   6718    686     - TTT.GTAAGTGA...AAAATATATATCTATTATAG.ATC
Contig12653:1070-7999          Contig_Planarian_90e_9996        3 "GT"->"AG" +1 "GT"->"AG"     49    665    617     - AAG.GTAACAAA...TTATGCATGTGAAATTTTAG.CGA
Contig12653:1070-7999          Contig_Planarian_90e_9996        4 "GT"->"AG" +1 "GT"->"AG"     46    496    451     - AAG.GTTTCAAT...ATGTAAATAAATATTTTCAG.AAT
Contig12653:1070-7999          Contig_Planarian_90e_9996        5 "GT"->"AG" +1 "GT"->"AG"     67    350    284     - CAG.GTTTCATT...GTGTTTTTGTCTTTTCCTAG.CGG
Contig1265:6280-8191           Contig_Planarian_90e_16663       1 "AT"->"AA" +1 "AT"->"AA"   1175    389   1563     + GAA.ATCATGTC...CTCAAGGCCAATCTGCGTAA.ATC
Contig1266:24284-81831         Contig_Planarian_90e_1056        1 "AT"->"AG" +1 "AT"->"AG"  52129  56880   4752     - ACC.ATATTATT...ATATATATTTCATATCATAG.ACA
Contig1266:24284-81831         Contig_Planarian_90e_1056        2 "AT"<-"TT" -1 "AT"<-"AA"  30941  25839  56779     - ATT.ATCGATTA...CCTGAGCAGCCGTTTAGCAA.TAA
Contig1266:24477-81634         Contig_Planarian_90e_11484       1 "AC"<-"CT" -1 "GT"<-"AG"     47    106    152     - CAA.GTAAATTA...ATTAAGTTAAAAATGTTTAG.AAG
Contig1266:79264-84056         Contig_Planarian_90e_18701       1 "GT"->"AG" +1 "GT"->"AG"   4132    368   4499     + TTG.GTGCGTTT...ATGTATTGATTCTTTTTCAG.AAT
Contig1266:8432-9280           Contig_Planarian_90e_17461       1 "AC"<-"CT" -1 "GT"<-"AG"     57    613    669     - AAG.GTATATTT...AATATTTATTGAAAATTCAG.TGC
Contig12677:18024-18482        Contig_Planarian_90e_27691       1 "AT"<-"TT" -1 "AT"<-"AA"     44    192    235     + ATT.ATCATTTC...AATTAGTCTTCGAGTATTAA.GTT
Contig1270:36694-54959         Contig_Planarian_90e_21821       1 "GT"->"AG" +1 "GT"->"AG"     50  18170  18121     - CAG.GTATTTGG...GATTATGCTGCTTCAATTAG.ACT
Contig1270:36694-54959         Contig_Planarian_90e_21821       2 "GT"->"AG" +1 "GT"->"AG"   3528  17872  14345     - CAG.GTAATTAT...AAATAGTTTAATTGTGATAG.AGG
Contig1270:36694-54959         Contig_Planarian_90e_21821       3 "AT"->"TG" +1 "AT"->"TG"  14134  14282    149     - CTG.ATCCAACT...AATCAATGCTGAATCGACTG.AAT
Contig1270:40644-46419         Contig_Planarian_90e_16592       1 "AC"<-"CT" -1 "GT"<-"AG"     52    242    293     - TTA.GTTAGATT...TTTCTTTTAATTACTTTCAG.TCA
Contig1270:40644-46419         Contig_Planarian_90e_16592       2 "AC"<-"CT" -1 "GT"<-"AG"   5156    463   5618     - CTG.GTTAATTT...TCTATGTATTGTAATTTTAG.AGC
Contig127:190070-262729        Contig_Planarian_90e_25770       1 "TA"->"AC" +1 "TA"->"AC"     37  72536  72572     + AAC.TAAACTTA...TGATAAATCCTCATTTACAC.AAA
Contig127:190070-262729        Contig_Planarian_90e_25770       2 "TT"->"AC" +1 "TT"->"AC"  34411  65525  31115     - TTT.TTTACTAA...ATTAAAATTTGATATAACAC.AAA
Contig127:190070-262729        Contig_Planarian_90e_25770       3 "GA"<-"TT" -1 "TC"<-"AA"  45800  19028  64827     - TAT.TCAATACA...TGCTCTATGTCCTATCAAAA.TTA
Contig127:190070-262729        Contig_Planarian_90e_25770       4 "GC"<-"TT" -1 "GC"<-"AA"  18610    854  19463     + TAA.GCAAGGAA...TCGCAGTTATACCGTGTAAA.AGA
Contig1273:47588-48242         Contig_Planarian_90e_18015       1 "GT"->"AG" +1 "GT"->"AG"    135    131    265     + CAG.GTACACTT...ATTAAATGAATTTTTTTTAG.ATT
Contig12747:12031-12604        Contig_Planarian_90e_11231       1 "GT"->"AG" +1 "GT"->"AG"     52    453    402     - CAG.GTAACATA...ATATTTAAATGATAATTTAG.ATT
Contig12753:2942-4023          Contig_Planarian_90e_9547        1 "AC"<-"CT" -1 "GT"<-"AG"     52    367    418     + TGG.GTGAGTTT...ATTTTATTGTCTATGAATAG.GCC
Contig12753:2942-4023          Contig_Planarian_90e_9547        2 "AC"<-"CT" -1 "GT"<-"AG"     61     97    157     + GCG.GTAAGAAA...TTCCTTAATTAATTTGACAG.TTC
Contig127:76501-76803          Contig_Planarian_90e_27223       1 "GT"->"AG" +1 "GT"->"AG"     49    192    240     + CCA.GTAATTAA...TATGACTATTGTTATGTTAG.AAT
Contig12776:7108-8042          Contig_Planarian_90e_13758       1 "GT"->"AG" +1 "GT"->"AG"     61    800    740     - AAG.GTCGCTAT...CCATTTCATTTTAATCATAG.TCA
Contig12776:7108-8042          Contig_Planarian_90e_13758       2 "GT"->"AG" +1 "GT"->"AG"     52    661    610     - GAA.GTAATTAA...TTAACATATTTCTTTTTAAG.ATT
Contig12776:7108-8042          Contig_Planarian_90e_13758       3 "GT"->"AG" +1 "GT"->"AG"    225    552    328     - GAG.GTATTAAT...TAATTATCTAATTCAAATAG.TCA
Contig12776:7108-8042          Contig_Planarian_90e_13758       4 "GT"->"AG" +1 "GT"->"AG"     53    156    104     - AAA.GTTGGTTT...AATAAGAAAATTTAATTCAG.GTC
Contig1280:42535-47848         Contig_Planarian_90e_3962        1 "GT"->"AG" +1 "GT"->"AG"     57   5005   4949     - CTG.GTGAGTTT...TTTCGATCTATATATTTCAG.ACT
Contig1280:42535-47848         Contig_Planarian_90e_3962        2 "GT"->"AG" +1 "GT"->"AG"     55   4792   4738     - AAA.GTGAATTT...ATTTAATATGTAATTTCTAG.CTA
Contig1280:42535-47848         Contig_Planarian_90e_3962        3 "GT"->"AG" +1 "GT"->"AG"   3447   4532   1086     - TAG.GTTAGATA...TATTTCTCGCTTTTCTTTAG.GAG
Contig1280:42535-47848         Contig_Planarian_90e_3962        4 "GT"->"AG" +1 "GT"->"AG"     55    735    681     - CAG.GTTGATAG...ATGTATACATTTATGATTAG.GTA
Contig1281:10712-11296         Contig_Planarian_90e_8362        1 "TA"->"AA" +1 "TA"->"AA"     49    335    287     - CAG.TAATAGAA...TTTTTATTTTAATAATTCAA.GGA
Contig128:149566-152127        Contig_Planarian_90e_6257        1 "AC"<-"TA" -1 "GT"<-"TA"    799   1683   2481     + CAG.GTAATTTG...ATTTTATTATATCTAATCTA.GGA
Contig128:149566-152127        Contig_Planarian_90e_6257        2 "AC"<-"CT" -1 "GT"<-"AG"     55   1328   1382     + CAA.GTGAATTA...ATAATTATTTCTTCAAATAG.GGA
Contig128:149566-152127        Contig_Planarian_90e_6257        3 "AC"<-"CT" -1 "GT"<-"AG"    139    608    746     + GAA.GTGAGAGA...TTACTGTCAAATTCATTCAG.ATG
Contig128:149566-152127        Contig_Planarian_90e_6257        4 "AC"<-"CT" -1 "GT"<-"AG"     60    467    526     + CAG.GTGACAAC...CACACTTGCCACTGTTACAG.AGA
Contig128:149566-152127        Contig_Planarian_90e_6257        5 "AC"<-"CT" -1 "GT"<-"AG"     51    309    359     + CAG.GTAGAGAT...TTAATGATCATTATGGTTAG.GGT
Contig128:149566-152127        Contig_Planarian_90e_6257        6 "AC"<-"CT" -1 "GT"<-"AG"     62     82    143     + TGG.GTAAGTTC...TACAATTCTAATGAATTCAG.ACG
Contig12825:4934-14185         Contig_Planarian_90e_5507        1 "GT"->"AG" +1 "GT"->"AG"   2387   9051   6665     - CAA.GTATGATT...TTATTTATTATTGATGTCAG.CGG
Contig12825:4934-14185         Contig_Planarian_90e_5507        2 "GT"->"AG" +1 "GT"->"AG"   1996   6357   4362     - GAA.GTTAGTGA...CATAACATGTTTTATTTCAG.TTT
Contig12825:4934-14185         Contig_Planarian_90e_5507        3 "GT"->"AG" +1 "GT"->"AG"   4121   4282    162     - AAG.GTAATTAT...ATAAACTGTTTAATCTGCAG.ATG
Contig12825:4934-14185         Contig_Planarian_90e_5507        4 "TC"->"AG" +1 "TC"->"AG"   1071   2660   3730     + GAT.TCAATGTG...AGAAACGGGCATATAAGCAG.GAA
Contig12838:5416-10891         Contig_Planarian_90e_5261        1 "AC"<-"CT" -1 "GT"<-"AG"     47    738    784     - AAA.GTAAAATA...TTTAATTATTTTTCAAAAAG.GAA
Contig12838:5416-10891         Contig_Planarian_90e_5261        2 "AC"<-"CT" -1 "GT"<-"AG"   1682    924   2605     - TGA.GTAAGTTA...AAAAGTATTATCTCATTTAG.GTC
Contig12838:5416-10891         Contig_Planarian_90e_5261        3 "AC"<-"CT" -1 "GT"<-"AG"   2620   2640   5259     - TCG.GTATGAAT...ATGGGATAAAACTCATTTAG.ATC
Contig1284:67512-75358         Contig_Planarian_90e_2463        1 "GT"->"AG" +1 "GT"->"AG"     47   7774   7728     - CAT.GTAAGTTA...CAATGTTAATGAGTGTTTAG.GAA
Contig1284:67512-75358         Contig_Planarian_90e_2463        2 "GT"->"CA" +1 "GT"->"CA"     50   7599   7550     - AAG.GTAATTTA...CTCAAATTATTCTATAAACA.GTA
Contig1284:67512-75358         Contig_Planarian_90e_2463        3 "GT"->"AG" +1 "GT"->"AG"     51   7369   7319     - ATG.GTTATTAC...AAGTTATTACAAATTATTAG.ATG
Contig1284:67512-75358         Contig_Planarian_90e_2463        4 "GT"->"AG" +1 "GT"->"AG"   6607   7181    575     - CAG.GTGAGCTA...GAGATAAATGGATAATTTAG.GAA
Contig1284:67512-75358         Contig_Planarian_90e_2463        5 "GT"->"AG" +1 "GT"->"AG"     57    519    463     - TTC.GTAAGGAA...TAAAGTTGTGTTTTGTATAG.GGG
Contig128:55992-57831          Contig_Planarian_90e_28321       1 "GA"->"AA" +1 "GA"->"AA"   1146   1692    547     - GAA.GAAACAAA...AGCTGTTTGAATCACAGAAA.GAA
Contig128:55992-57831          Contig_Planarian_90e_28321       2 "GT"->"AG" +1 "GT"->"AG"     54    438    385     - TTT.GTAATTTT...TGAATTACAAATATTGACAG.TCA
Contig128:55992-57831          Contig_Planarian_90e_28321       3 "GT"->"AG" +1 "GT"->"AG"     52    159    108     - CTA.GTAGGAAC...ATAAAACATTTATATTTTAG.GAA
Contig12893:14436-15601        Contig_Planarian_90e_18316       1 "AC"<-"CT" -1 "GT"<-"AG"     73    457    529     + CAG.GTAAATTG...AGTTATTTGGATTGATTTAG.GTT
Contig1290:112117-115248       Contig_Planarian_90e_16031       1 "GT"->"AG" +1 "GT"->"AG"     53   2959   2907     - ACG.GTAAGAGA...TCGAAATATTATTGATTTAG.CAA
Contig1290:112117-115248       Contig_Planarian_90e_16031       2 "GT"->"AG" +1 "GT"->"AG"     56   2566   2511     - TAT.GTAGGATT...TCTATTTCCCATTGATTTAG.GCG
Contig1290:112117-115248       Contig_Planarian_90e_16031       3 "GT"->"AG" +1 "GT"->"AG"   2371   2465     95     - TCT.GTAAGTTG...TTCGTTTAATTACCATTTAG.AGA
Contig1292:86673-90137         Contig_Planarian_90e_30463       1 "AA"<-"TA" -1 "TT"<-"TA"     45   3270   3314     + CTA.TTATTATT...TATTATTATTATTATTATTA.TTA
Contig1292:86673-90137         Contig_Planarian_90e_30463       2 "AT"->"TA" +1 "AT"->"TA"     78    558    481     - ATG.ATAATAAT...TAATAATAATAATAATAATA.ATA
Contig1293:66490-67696         Contig_Planarian_90e_18495       1 "GT"->"AG" +1 "GT"->"AG"     56    238    183     - TTG.GTAAAATT...ATTTTTTTTTTGTTTTTCAG.AAT
Contig1295:36712-47718         Contig_Planarian_90e_5237        1 "GT"->"AG" +1 "GT"->"AG"     53  10639  10587     - ATA.GTAATTAT...ATTTTAGACTTTATTTTTAG.GTG
Contig1295:36712-47718         Contig_Planarian_90e_5237        2 "GT"->"AG" +1 "GT"->"AG"   8812   8940    129     - TAG.GTGAGATA...TTAATTTGTACAAATTTTAG.AAT
Contig12961:971-1916           Contig_Planarian_90e_3648        1 "NN"<-"TT" -1 "NN"<-"AA"    110    563    672     + AAN.NNNNNNNN...TAATGGTATTATTGAAAAAA.GAT
Contig12961:971-1916           Contig_Planarian_90e_3648        2 "AC"<-"CT" -1 "GT"<-"AG"     47    319    365     + CAA.GTAAATCT...TTTTATGAAAACTGTTTTAG.TTG
Contig12968:5809-6264          Contig_Planarian_90e_30979       1 "AC"<-"CT" -1 "GT"<-"AG"     53    107    159     - TTG.GTAATTTT...TAATTAAATTATAAATTTAG.CCA
Contig12970:6736-16627         Contig_Planarian_90e_14907       1 "GT"->"AG" +1 "GT"->"AG"   9587   9831    245     - GAA.GTAAGAAA...ATTATAAAGTATTCATTCAG.ATT
Contig1298:29050-30050         Contig_Planarian_90e_1287        1 "GT"->"AG" +1 "GT"->"AG"     50    902    853     - CAG.GTATTTAA...ATTATCAGTCAAATTTACAG.AAC
Contig1298:29050-30050         Contig_Planarian_90e_1287        2 "GT"->"AG" +1 "GT"->"AG"     44    585    542     - AAG.GTATTTTG...TCGTTTAAAGCTTGTTTAAG.AAC
Contig1298:29050-30050         Contig_Planarian_90e_1287        3 "GT"->"AG" +1 "GT"->"AG"     50    293    244     - AAG.GTTGAAAT...TTATTACTTTGTTGTTTCAG.TTA
Contig1298:29140-29895         Contig_Planarian_90e_10811       1 "GT"->"AG" +1 "GT"->"AG"     54    203    150     - AAG.GTTGAAAT...TACTTTGTTGTTTCAGTTAG.ATT
Contig1298:29220-30050         Contig_Planarian_90e_7021        1 "GT"->"AG" +1 "GT"->"AG"     50    732    683     - CAG.GTATTTAA...ATTATCAGTCAAATTTACAG.AAC
Contig1298:29220-30050         Contig_Planarian_90e_7021        2 "GT"->"AG" +1 "GT"->"AG"     48    563    516     - AAA.GTTGAAAT...TTTAGCCTATTTAAGCGTAG.TAC
Contig1298:29220-30050         Contig_Planarian_90e_7021        3 "GT"->"AG" +1 "GT"->"AG"     44    415    372     - AAG.GTATTTTG...TCGTTTAAAGCTTGTTTAAG.AAC
Contig1298:29220-30050         Contig_Planarian_90e_7021        4 "GT"->"AG" +1 "GT"->"AG"     50    123     74     - AAG.GTTGAAAT...TTATTACTTTGTTGTTTCAG.TTA
Contig130:13117-13617          Contig_Planarian_90e_19141       1 "GT"->"AG" +1 "GT"->"AG"     51    270    320     + TAG.GTTGATTC...AATTTTAACGAATAATATAG.ATG
Contig130:184045-184814        Contig_Planarian_90e_1358        1 "GT"->"AG" +1 "GT"->"AG"     51    520    470     - GTG.GTAAATAT...TAGTGCTTTATAATAACTAG.GAC
Contig130:184226-227197        Contig_Planarian_90e_43739       1 "GT"->"AG" +1 "GT"->"AG"     52  42816  42765     - GAG.GTTTTTAC...TATTTTAATCATAAATGCAG.GAA
Contig1301:872-3076            Contig_Planarian_90e_4647        1 "GT"->"AG" +1 "GT"->"AG"     64    194    257     + TCG.GTAAGTTG...AACGGTGTCCTGTCACGCAG.ACA
Contig1301:872-3076            Contig_Planarian_90e_4647        2 "GT"->"AG" +1 "GT"->"AG"    912    765   1676     + ATG.GTGATTTC...TATATATTTTACACGTTAAG.ACA
Contig13019:7798-10083         Contig_Planarian_90e_9181        1 "GT"->"TA" +1 "GT"->"TA"     52     74    125     + ATA.GTATGCTA...AATTTTTTAAAAAATCATTA.GGC
Contig13019:7798-10083         Contig_Planarian_90e_9181        2 "GT"->"AG" +1 "GT"->"AG"   1178    237   1414     + ACA.GTAAGCAT...AAAATTATTTTACTTTTCAG.AGA
Contig130:226508-227275        Contig_Planarian_90e_464         1 "AC"<-"CT" -1 "GT"<-"AG"     52    483    534     - GAG.GTTTTTAC...TATTTTAATCATAAATGCAG.GAA
Contig130:226609-227100        Contig_Planarian_90e_45251       1 "AC"<-"CT" -1 "GT"<-"AG"     52    382    433     - GAG.GTTTTTAC...TATTTTAATCATAAATGCAG.GAA
Contig130:226609-227167        Contig_Planarian_90e_32404       1 "AC"<-"CT" -1 "GT"<-"AG"     52    382    433     - GAG.GTTTTTAC...TATTTTAATCATAAATGCAG.GAA
Contig130:226610-227162        Contig_Planarian_90e_28781       1 "AC"<-"CT" -1 "GT"<-"AG"     52    381    432     - GAG.GTTTTTAC...TATTTTAATCATAAATGCAG.GAA
Contig130:226613-227203        Contig_Planarian_90e_10052       1 "AC"<-"CT" -1 "GT"<-"AG"     52    378    429     - GAG.GTTTTTAC...TATTTTAATCATAAATGCAG.GAA
Contig130:226614-227240        Contig_Planarian_90e_12373       1 "GT"->"AG" +1 "GT"->"AG"     52    428    377     - GAG.GTTTTTAC...TATTTTAATCATAAATGCAG.GAA
Contig130:226617-227148        Contig_Planarian_90e_17512       1 "GT"->"AG" +1 "GT"->"AG"     52    425    374     - GAG.GTTTTTAC...TATTTTAATCATAAATGCAG.GAA
Contig130:226618-227126        Contig_Planarian_90e_43888       1 "AC"<-"CT" -1 "GT"<-"AG"     52    373    424     - GAG.GTTTTTAC...TATTTTAATCATAAATGCAG.GAA
Contig130:226618-227155        Contig_Planarian_90e_40945       1 "AC"<-"CT" -1 "GT"<-"AG"     52    373    424     - GAG.GTTTTTAC...TATTTTAATCATAAATGCAG.GAA
Contig130:226618-227167        Contig_Planarian_90e_12710       1 "AC"<-"CT" -1 "GT"<-"AG"     52    373    424     - GAG.GTTTTTAC...TATTTTAATCATAAATGCAG.GAA
Contig130:226618-227185        Contig_Planarian_90e_15297       1 "AC"<-"CT" -1 "GT"<-"AG"     52    373    424     - GAG.GTTTTTAC...TATTTTAATCATAAATGCAG.GAA
Contig130:226619-227140        Contig_Planarian_90e_36146       1 "GT"->"AG" +1 "GT"->"AG"     52    423    372     - GAG.GTTTTTAC...TATTTTAATCATAAATGCAG.GAA
Contig130:226626-227174        Contig_Planarian_90e_14300       1 "AC"<-"CT" -1 "GT"<-"AG"     52    365    416     - GAG.GTTTTTAC...TATTTTAATCATAAATGCAG.GAA
Contig130:226628-227275        Contig_Planarian_90e_15423       1 "AC"<-"CT" -1 "GT"<-"AG"     52    363    414     - GAG.GTTTTTAC...TATTTTAATCATAAATGCAG.GAA
Contig130:226633-227163        Contig_Planarian_90e_19628       1 "AC"<-"CT" -1 "GT"<-"AG"     52    358    409     - GAG.GTTTTTAC...TATTTTAATCATAAATGCAG.GAA
Contig130:226639-227137        Contig_Planarian_90e_43170       1 "CG"<-"CA" -1 "CG"<-"TG"     53    355    407     - AGA.CGAGGTTT...TTCTATTTTAATCATAAATG.CAG
Contig130:226640-227128        Contig_Planarian_90e_38669       1 "AC"<-"CT" -1 "GT"<-"AG"     52    351    402     - GAG.GTTTTTAC...TATTTTAATCATAAATGCAG.GAA
Contig130:226642-227188        Contig_Planarian_90e_13224       1 "GT"->"AG" +1 "GT"->"AG"     52    400    349     - GAG.GTTTTTAC...TATTTTAATCATAAATGCAG.GAA
Contig130:226642-227242        Contig_Planarian_90e_13989       1 "AC"<-"CT" -1 "GT"<-"AG"     52    349    400     - GAG.GTTTTTAC...TATTTTAATCATAAATGCAG.GAA
Contig130:226643-227126        Contig_Planarian_90e_43982       1 "AC"<-"CT" -1 "GT"<-"AG"     52    348    399     - GAG.GTTTTTAC...TATTTTAATCATAAATGCAG.GAA
Contig130:226644-227118        Contig_Planarian_90e_49837       1 "AC"<-"CT" -1 "GT"<-"AG"     52    347    398     - GAG.GTTTTTAC...TATTTTAATCATAAATGCAG.GAA
Contig130:226644-227189        Contig_Planarian_90e_37069       1 "AC"<-"CT" -1 "GT"<-"AG"     52    347    398     - GAG.GTTTTTAC...TATTTTAATCATAAATGCAG.GAA
Contig130:226646-227181        Contig_Planarian_90e_29284       1 "AC"<-"CT" -1 "GT"<-"AG"     52    345    396     - GAG.GTTTTTAC...TATTTTAATCATAAATGCAG.GAA
Contig130:226647-227156        Contig_Planarian_90e_47406       1 "AC"<-"CT" -1 "GT"<-"AG"     52    344    395     - GAG.GTTTTTAC...TATTTTAATCATAAATGCAG.GAA
Contig130:226647-227158        Contig_Planarian_90e_36171       1 "GT"->"AG" +1 "GT"->"AG"     52    395    344     - GAG.GTTTTTAC...TATTTTAATCATAAATGCAG.GAA
Contig130:226648-227124        Contig_Planarian_90e_35339       1 "AC"<-"CT" -1 "GT"<-"AG"     52    343    394     - GAG.GTTTTTAC...TATTTTAATCATAAATGCAG.GAA
Contig130:226648-227191        Contig_Planarian_90e_12229       1 "AC"<-"CT" -1 "GT"<-"AG"     52    343    394     - GAG.GTTTTTAC...TATTTTAATCATAAATGCAG.GAA
Contig130:226649-227193        Contig_Planarian_90e_13210       1 "AC"<-"CT" -1 "GT"<-"AG"     52    342    393     - GAG.GTTTTTAC...TATTTTAATCATAAATGCAG.GAA
Contig130:226655-227187        Contig_Planarian_90e_40689       1 "GT"->"AG" +1 "GT"->"AG"     52    387    336     - GAG.GTTTTTAC...TATTTTAATCATAAATGCAG.GAA
Contig130:226658-227135        Contig_Planarian_90e_19530       1 "GT"->"AG" +1 "GT"->"AG"     52    384    333     - GAG.GTTTTTAC...TATTTTAATCATAAATGCAG.GAA
Contig130:226661-227198        Contig_Planarian_90e_32615       1 "GT"->"AG" +1 "GT"->"AG"     52    381    330     - GAG.GTTTTTAC...TATTTTAATCATAAATGCAG.GAA
Contig130:226662-227204        Contig_Planarian_90e_23036       1 "AC"<-"CT" -1 "GT"<-"AG"     52    329    380     - GAG.GTTTTTAC...TATTTTAATCATAAATGCAG.GAA
Contig130:226668-227140        Contig_Planarian_90e_34969       1 "GT"->"AG" +1 "GT"->"AG"     52    374    323     - GAG.GTTTTTAC...TATTTTAATCATAAATGCAG.GAA
Contig130:226670-227178        Contig_Planarian_90e_38233       1 "AC"<-"CT" -1 "GT"<-"AG"     52    321    372     - GAG.GTTTTTAC...TATTTTAATCATAAATGCAG.GAA
Contig130:226673-227212        Contig_Planarian_90e_12903       1 "AC"<-"CT" -1 "GT"<-"AG"     52    318    369     - GAG.GTTTTTAC...TATTTTAATCATAAATGCAG.GAA
Contig130:226673-227226        Contig_Planarian_90e_10100       1 "AC"<-"CT" -1 "GT"<-"AG"     52    318    369     - GAG.GTTTTTAC...TATTTTAATCATAAATGCAG.GAA
Contig130:226675-227215        Contig_Planarian_90e_16951       1 "AC"<-"CT" -1 "GT"<-"AG"     52    316    367     - GAG.GTTTTTAC...TATTTTAATCATAAATGCAG.GAA
Contig130:226676-227215        Contig_Planarian_90e_20102       1 "AC"<-"CT" -1 "GT"<-"AG"     52    315    366     - GAG.GTTTTTAC...TATTTTAATCATAAATGCAG.GAA
Contig130:226677-227197        Contig_Planarian_90e_44034       1 "AC"<-"CT" -1 "GT"<-"AG"     52    314    365     - GAG.GTTTTTAC...TATTTTAATCATAAATGCAG.GAA
Contig130:226679-227174        Contig_Planarian_90e_39546       1 "GT"->"AG" +1 "GT"->"AG"     52    363    312     - GAG.GTTTTTAC...TATTTTAATCATAAATGCAG.GAA
Contig130:226679-227188        Contig_Planarian_90e_33103       1 "GT"->"AG" +1 "GT"->"AG"     52    363    312     - GAG.GTTTTTAC...TATTTTAATCATAAATGCAG.GAA
Contig130:226680-227183        Contig_Planarian_90e_49373       1 "GT"->"AG" +1 "GT"->"AG"     52    362    311     - GAG.GTTTTTAC...TATTTTAATCATAAATGCAG.GAA
Contig130:226680-227221        Contig_Planarian_90e_41910       1 "AC"<-"CT" -1 "GT"<-"AG"     52    311    362     - GAG.GTTTTTAC...TATTTTAATCATAAATGCAG.GAA
Contig130:226681-227185        Contig_Planarian_90e_51725       1 "AC"<-"CT" -1 "GT"<-"AG"     52    310    361     - GAG.GTTTTTAC...TATTTTAATCATAAATGCAG.GAA
Contig130:226682-227226        Contig_Planarian_90e_23631       1 "AC"<-"CT" -1 "GT"<-"AG"     52    309    360     - GAG.GTTTTTAC...TATTTTAATCATAAATGCAG.GAA
Contig130:226683-227220        Contig_Planarian_90e_36596       1 "GT"->"AG" +1 "GT"->"AG"     52    359    308     - GAG.GTTTTTAC...TATTTTAATCATAAATGCAG.GAA
Contig130:226687-227225        Contig_Planarian_90e_13124       1 "AC"<-"CT" -1 "GT"<-"AG"     52    304    355     - GAG.GTTTTTAC...TATTTTAATCATAAATGCAG.GAA
Contig130:226688-227230        Contig_Planarian_90e_38130       1 "AC"<-"CT" -1 "GT"<-"AG"     52    303    354     - GAG.GTTTTTAC...TATTTTAATCATAAATGCAG.GAA
Contig130:226689-227233        Contig_Planarian_90e_13363       1 "AC"<-"CT" -1 "GT"<-"AG"     52    302    353     - GAG.GTTTTTAC...TATTTTAATCATAAATGCAG.GAA
Contig130:226690-227181        Contig_Planarian_90e_38159       1 "GT"->"AG" +1 "GT"->"AG"     52    352    301     - GAG.GTTTTTAC...TATTTTAATCATAAATGCAG.GAA
Contig130:226690-227211        Contig_Planarian_90e_26118       1 "AC"<-"CT" -1 "GT"<-"AG"     52    301    352     - GAG.GTTTTTAC...TATTTTAATCATAAATGCAG.GAA
Contig130:226690-227255        Contig_Planarian_90e_9971        1 "GT"->"AG" +1 "GT"->"AG"     52    352    301     - GAG.GTTTTTAC...TATTTTAATCATAAATGCAG.GAA
Contig130:226692-227233        Contig_Planarian_90e_13873       1 "AC"<-"CT" -1 "GT"<-"AG"     52    299    350     - GAG.GTTTTTAC...TATTTTAATCATAAATGCAG.GAA
Contig130:226692-227275        Contig_Planarian_90e_13086       1 "AC"<-"CT" -1 "GT"<-"AG"     52    299    350     - GAG.GTTTTTAC...TATTTTAATCATAAATGCAG.GAA
Contig130:226693-227140        Contig_Planarian_90e_51853       1 "GT"->"AG" +1 "GT"->"AG"     52    349    298     - GAG.GTTTTTAC...TATTTTAATCATAAATGCAG.GAA
Contig130:226693-227158        Contig_Planarian_90e_18936       1 "GT"->"AG" +1 "GT"->"AG"     52    349    298     - GAG.GTTTTTAC...TATTTTAATCATAAATGCAG.GAA
Contig130:226696-227207        Contig_Planarian_90e_13358       1 "GT"->"AG" +1 "GT"->"AG"     52    346    295     - GAG.GTTTTTAC...TATTTTAATCATAAATGCAG.GAA
Contig130:226697-227220        Contig_Planarian_90e_19944       1 "GT"->"AG" +1 "GT"->"AG"     52    345    294     - GAG.GTTTTTAC...TATTTTAATCATAAATGCAG.GAA
Contig130:226697-227224        Contig_Planarian_90e_30439       1 "GT"->"AG" +1 "GT"->"AG"     52    345    294     - GAG.GTTTTTAC...TATTTTAATCATAAATGCAG.GAA
Contig130:226700-227221        Contig_Planarian_90e_17315       1 "AC"<-"CT" -1 "GT"<-"AG"     52    291    342     - GAG.GTTTTTAC...TATTTTAATCATAAATGCAG.GAA
Contig130:226701-227223        Contig_Planarian_90e_18113       1 "AC"<-"CT" -1 "GT"<-"AG"     52    290    341     - GAG.GTTTTTAC...TATTTTAATCATAAATGCAG.GAA
Contig130:226701-227264        Contig_Planarian_90e_12450       1 "GT"->"AG" +1 "GT"->"AG"     52    341    290     - GAG.GTTTTTAC...TATTTTAATCATAAATGCAG.GAA
Contig130:226701-227266        Contig_Planarian_90e_13633       1 "GT"->"AG" +1 "GT"->"AG"     52    341    290     - GAG.GTTTTTAC...TATTTTAATCATAAATGCAG.GAA
Contig130:226701-227275        Contig_Planarian_90e_7831        1 "GT"->"AG" +1 "GT"->"AG"     52    341    290     - GAG.GTTTTTAC...TATTTTAATCATAAATGCAG.GAA
Contig130:226703-227275        Contig_Planarian_90e_26843       1 "GT"->"AG" +1 "GT"->"AG"     52    339    288     - GAG.GTTTTTAC...TATTTTAATCATAAATGCAG.GAA
Contig130:226705-227181        Contig_Planarian_90e_15393       1 "AC"<-"CT" -1 "GT"<-"AG"     52    286    337     - GAG.GTTTTTAC...TATTTTAATCATAAATGCAG.GAA
Contig130:226707-227169        Contig_Planarian_90e_42847       1 "GT"->"AG" +1 "GT"->"AG"     52    335    284     - GAG.GTTTTTAC...TATTTTAATCATAAATGCAG.GAA
Contig130:226712-227252        Contig_Planarian_90e_36313       1 "GT"->"AG" +1 "GT"->"AG"     52    330    279     - GAG.GTTTTTAC...TATTTTAATCATAAATGCAG.GAA
Contig130:226714-227211        Contig_Planarian_90e_41716       1 "GT"->"AG" +1 "GT"->"AG"     52    328    277     - GAG.GTTTTTAC...TATTTTAATCATAAATGCAG.GAA
Contig130:226714-227240        Contig_Planarian_90e_36661       1 "GT"->"AG" +1 "GT"->"AG"     52    328    277     - GAG.GTTTTTAC...TATTTTAATCATAAATGCAG.GAA
Contig130:226714-227242        Contig_Planarian_90e_14645       1 "AC"<-"CT" -1 "GT"<-"AG"     52    277    328     - GAG.GTTTTTAC...TATTTTAATCATAAATGCAG.GAA
Contig130:226715-227217        Contig_Planarian_90e_41101       1 "GT"->"AG" +1 "GT"->"AG"     52    327    276     - GAG.GTTTTTAC...TATTTTAATCATAAATGCAG.GAA
Contig130:226716-227205        Contig_Planarian_90e_45603       1 "GT"->"AG" +1 "GT"->"AG"     52    326    275     - GAG.GTTTTTAC...TATTTTAATCATAAATGCAG.GAA
Contig130:226717-227275        Contig_Planarian_90e_6958        1 "AC"<-"CT" -1 "GT"<-"AG"     52    274    325     - GAG.GTTTTTAC...TATTTTAATCATAAATGCAG.GAA
Contig130:226719-227254        Contig_Planarian_90e_37021       1 "GT"->"AG" +1 "GT"->"AG"     52    323    272     - GAG.GTTTTTAC...TATTTTAATCATAAATGCAG.GAA
Contig130:226724-227195        Contig_Planarian_90e_40323       1 "GT"->"AG" +1 "GT"->"AG"     52    318    267     - GAG.GTTTTTAC...TATTTTAATCATAAATGCAG.GAA
Contig130:226726-227213        Contig_Planarian_90e_19242       1 "GT"->"AG" +1 "GT"->"AG"     52    316    265     - GAG.GTTTTTAC...TATTTTAATCATAAATGCAG.GAA
Contig130:226730-227272        Contig_Planarian_90e_42103       1 "GT"->"AG" +1 "GT"->"AG"     52    312    261     - GAG.GTTTTTAC...TATTTTAATCATAAATGCAG.GAA
Contig130:226730-227273        Contig_Planarian_90e_31951       1 "GT"->"AG" +1 "GT"->"AG"     52    312    261     - GAG.GTTTTTAC...TATTTTAATCATAAATGCAG.GAA
Contig130:226731-227136        Contig_Planarian_90e_52815       1 "AC"<-"CT" -1 "GT"<-"AG"     52    260    311     - GAG.GTTTTTAC...TATTTTAATCATAAATGCAG.GAA
Contig130:226733-227141        Contig_Planarian_90e_49107       1 "GT"->"AG" +1 "GT"->"AG"     52    309    258     - GAG.GTTTTTAC...TATTTTAATCATAAATGCAG.GAA
Contig130:226733-227222        Contig_Planarian_90e_41254       1 "GT"->"AG" +1 "GT"->"AG"     52    309    258     - GAG.GTTTTTAC...TATTTTAATCATAAATGCAG.GAA
Contig130:226735-227244        Contig_Planarian_90e_39328       1 "AC"<-"CT" -1 "GT"<-"AG"     52    256    307     - GAG.GTTTTTAC...TATTTTAATCATAAATGCAG.GAA
Contig130:226735-227247        Contig_Planarian_90e_14952       1 "GT"->"AG" +1 "GT"->"AG"     52    307    256     - GAG.GTTTTTAC...TATTTTAATCATAAATGCAG.GAA
Contig130:226741-227195        Contig_Planarian_90e_47190       1 "GT"->"AG" +1 "GT"->"AG"     52    301    250     - GAG.GTTTTTAC...TATTTTAATCATAAATGCAG.GAA
Contig130:226746-227206        Contig_Planarian_90e_50262       1 "GT"->"AG" +1 "GT"->"AG"     52    296    245     - GAG.GTTTTTAC...TATTTTAATCATAAATGCAG.GAA
Contig130:226746-227269        Contig_Planarian_90e_23694       1 "AC"<-"CT" -1 "GT"<-"AG"     52    245    296     - GAG.GTTTTTAC...TATTTTAATCATAAATGCAG.GAA
Contig130:226747-227251        Contig_Planarian_90e_40991       1 "GT"->"AG" +1 "GT"->"AG"     52    295    244     - GAG.GTTTTTAC...TATTTTAATCATAAATGCAG.GAA
Contig130:226748-227223        Contig_Planarian_90e_24133       1 "GT"->"AG" +1 "GT"->"AG"     52    294    243     - GAG.GTTTTTAC...TATTTTAATCATAAATGCAG.GAA
Contig130:226749-227136        Contig_Planarian_90e_49955       1 "AC"<-"CT" -1 "GT"<-"AG"     52    242    293     - GAG.GTTTTTAC...TATTTTAATCATAAATGCAG.GAA
Contig130:226749-227273        Contig_Planarian_90e_14360       1 "GT"->"AG" +1 "GT"->"AG"     52    293    242     - GAG.GTTTTTAC...TATTTTAATCATAAATGCAG.GAA
Contig130:226756-227196        Contig_Planarian_90e_48916       1 "AC"<-"CT" -1 "GT"<-"AG"     52    235    286     - GAG.GTTTTTAC...TATTTTAATCATAAATGCAG.GAA
Contig130:226758-227225        Contig_Planarian_90e_32284       1 "AC"<-"CT" -1 "GT"<-"AG"     52    233    284     - GAG.GTTTTTAC...TATTTTAATCATAAATGCAG.GAA
Contig130:226762-227275        Contig_Planarian_90e_21001       1 "AC"<-"CT" -1 "GT"<-"AG"     52    229    280     - GAG.GTTTTTAC...TATTTTAATCATAAATGCAG.GAA
Contig130:226766-227275        Contig_Planarian_90e_10439       1 "AC"<-"CT" -1 "GT"<-"AG"     52    225    276     - GAG.GTTTTTAC...TATTTTAATCATAAATGCAG.GAA
Contig130:226770-227275        Contig_Planarian_90e_37560       1 "GT"->"AG" +1 "GT"->"AG"     52    272    221     - GAG.GTTTTTAC...TATTTTAATCATAAATGCAG.GAA
Contig130:226771-227174        Contig_Planarian_90e_48191       1 "GT"->"AG" +1 "GT"->"AG"     52    271    220     - GAG.GTTTTTAC...TATTTTAATCATAAATGCAG.GAA
Contig130:226771-227258        Contig_Planarian_90e_43100       1 "GT"->"AG" +1 "GT"->"AG"     52    271    220     - GAG.GTTTTTAC...TATTTTAATCATAAATGCAG.GAA
Contig130:226771-227264        Contig_Planarian_90e_38144       1 "GT"->"AG" +1 "GT"->"AG"     52    271    220     - GAG.GTTTTTAC...TATTTTAATCATAAATGCAG.GAA
Contig130:226771-227275        Contig_Planarian_90e_36626       1 "GT"->"AG" +1 "GT"->"AG"     52    271    220     - GAG.GTTTTTAC...TATTTTAATCATAAATGCAG.GAA
Contig130:226771-227275        Contig_Planarian_90e_37620       2 "GT"->"AG" +1 "GT"->"AG"     52    271    220     - GAG.GTTTTTAC...TATTTTAATCATAAATGCAG.GAA
Contig130:226771-227277        Contig_Planarian_90e_12766       1 "GT"->"AG" +1 "GT"->"AG"     52    271    220     - GAG.GTTTTTAC...TATTTTAATCATAAATGCAG.GAA
Contig130:226772-227238        Contig_Planarian_90e_19962       1 "GT"->"AG" +1 "GT"->"AG"     52    270    219     - GAG.GTTTTTAC...TATTTTAATCATAAATGCAG.GAA
Contig130:226772-227275        Contig_Planarian_90e_36563       1 "GT"->"AG" +1 "GT"->"AG"     52    270    219     - GAG.GTTTTTAC...TATTTTAATCATAAATGCAG.GAA
Contig130:226772-227306        Contig_Planarian_90e_11254       1 "GT"->"AG" +1 "GT"->"AG"     52    270    219     - GAG.GTTTTTAC...TATTTTAATCATAAATGCAG.GAA
Contig130:226775-227201        Contig_Planarian_90e_51313       1 "GT"->"AG" +1 "GT"->"AG"     52    267    216     - GAG.GTTTTTAC...TATTTTAATCATAAATGCAG.GAA
Contig130:226776-227272        Contig_Planarian_90e_37920       1 "GT"->"AG" +1 "GT"->"AG"     52    266    215     - GAG.GTTTTTAC...TATTTTAATCATAAATGCAG.GAA
Contig130:226777-227127        Contig_Planarian_90e_51789       1 "AC"<-"CT" -1 "GT"<-"AG"     52    214    265     - GAG.GTTTTTAC...TATTTTAATCATAAATGCAG.GAA
Contig130:226779-227233        Contig_Planarian_90e_40818       1 "GT"->"AG" +1 "GT"->"AG"     52    263    212     - GAG.GTTTTTAC...TATTTTAATCATAAATGCAG.GAA
Contig130:226780-227275        Contig_Planarian_90e_38137       1 "GT"->"AG" +1 "GT"->"AG"     52    262    211     - GAG.GTTTTTAC...TATTTTAATCATAAATGCAG.GAA
Contig130:226786-227211        Contig_Planarian_90e_28730       1 "AC"<-"CT" -1 "GT"<-"AG"     52    205    256     - GAG.GTTTTTAC...TATTTTAATCATAAATGCAG.GAA
Contig130:226796-227242        Contig_Planarian_90e_20059       1 "GT"->"AG" +1 "GT"->"AG"     52    246    195     - GAG.GTTTTTAC...TATTTTAATCATAAATGCAG.GAA
Contig130:226799-227275        Contig_Planarian_90e_17806       1 "GT"->"AG" +1 "GT"->"AG"     52    243    192     - GAG.GTTTTTAC...TATTTTAATCATAAATGCAG.GAA
Contig130:226809-227257        Contig_Planarian_90e_19532       1 "GT"->"AG" +1 "GT"->"AG"     52    233    182     - GAG.GTTTTTAC...TATTTTAATCATAAATGCAG.GAA
Contig130:226811-227275        Contig_Planarian_90e_37076       1 "GT"->"AG" +1 "GT"->"AG"     52    231    180     - GAG.GTTTTTAC...TATTTTAATCATAAATGCAG.GAA
Contig130:226816-227266        Contig_Planarian_90e_34000       1 "GT"->"AG" +1 "GT"->"AG"     52    226    175     - GAG.GTTTTTAC...TATTTTAATCATAAATGCAG.GAA
Contig130:226816-227275        Contig_Planarian_90e_40040       1 "GT"->"AG" +1 "GT"->"AG"     52    226    175     - GAG.GTTTTTAC...TATTTTAATCATAAATGCAG.GAA
Contig130:226816-227275        Contig_Planarian_90e_7058        2 "GT"->"AG" +1 "GT"->"AG"     52    226    175     - GAG.GTTTTTAC...TATTTTAATCATAAATGCAG.GAA
Contig130:226817-227246        Contig_Planarian_90e_49214       1 "AC"<-"CT" -1 "GT"<-"AG"     52    174    225     - GAG.GTTTTTAC...TATTTTAATCATAAATGCAG.GAA
Contig130:226817-227275        Contig_Planarian_90e_32922       1 "AC"<-"CT" -1 "GT"<-"AG"     52    174    225     - GAG.GTTTTTAC...TATTTTAATCATAAATGCAG.GAA
Contig130:226817-227275        Contig_Planarian_90e_36288       2 "GT"->"AG" +1 "GT"->"AG"     52    225    174     - GAG.GTTTTTAC...TATTTTAATCATAAATGCAG.GAA
Contig130:226818-227205        Contig_Planarian_90e_44262       1 "AC"<-"CT" -1 "GT"<-"AG"     52    173    224     - GAG.GTTTTTAC...TATTTTAATCATAAATGCAG.GAA
Contig130:226818-227275        Contig_Planarian_90e_47284       1 "AC"<-"CT" -1 "GT"<-"AG"     52    173    224     - GAG.GTTTTTAC...TATTTTAATCATAAATGCAG.GAA
Contig130:226820-227275        Contig_Planarian_90e_37922       1 "GT"->"AG" +1 "GT"->"AG"     52    222    171     - GAG.GTTTTTAC...TATTTTAATCATAAATGCAG.GAA
Contig130:226821-227275        Contig_Planarian_90e_37875       1 "GT"->"AG" +1 "GT"->"AG"     52    221    170     - GAG.GTTTTTAC...TATTTTAATCATAAATGCAG.GAA
Contig130:226821-227275        Contig_Planarian_90e_41445       2 "GT"->"AG" +1 "GT"->"AG"     52    221    170     - GAG.GTTTTTAC...TATTTTAATCATAAATGCAG.GAA
Contig130:226822-227229        Contig_Planarian_90e_50223       1 "GT"->"AG" +1 "GT"->"AG"     52    220    169     - GAG.GTTTTTAC...TATTTTAATCATAAATGCAG.GAA
Contig130:226822-227252        Contig_Planarian_90e_48849       1 "GT"->"AG" +1 "GT"->"AG"     52    220    169     - GAG.GTTTTTAC...TATTTTAATCATAAATGCAG.GAA
Contig130:226823-227264        Contig_Planarian_90e_27753       1 "AC"<-"CT" -1 "GT"<-"AG"     52    168    219     - GAG.GTTTTTAC...TATTTTAATCATAAATGCAG.GAA
Contig130:226825-227251        Contig_Planarian_90e_20429       1 "GT"->"AG" +1 "GT"->"AG"     52    217    166     - GAG.GTTTTTAC...TATTTTAATCATAAATGCAG.GAA
Contig130:226825-227275        Contig_Planarian_90e_35975       1 "GT"->"AG" +1 "GT"->"AG"     52    217    166     - GAG.GTTTTTAC...TATTTTAATCATAAATGCAG.GAA
Contig130:226826-227275        Contig_Planarian_90e_32791       1 "AC"<-"CT" -1 "GT"<-"AG"     52    165    216     - GAG.GTTTTTAC...TATTTTAATCATAAATGCAG.GAA
Contig130:226826-227275        Contig_Planarian_90e_42799       2 "GT"->"AG" +1 "GT"->"AG"     52    216    165     - GAG.GTTTTTAC...TATTTTAATCATAAATGCAG.GAA
Contig130:226828-227275        Contig_Planarian_90e_33569       1 "GT"->"AG" +1 "GT"->"AG"     52    214    163     - GAG.GTTTTTAC...TATTTTAATCATAAATGCAG.GAA
Contig130:226832-227264        Contig_Planarian_90e_40759       1 "GT"->"AG" +1 "GT"->"AG"     52    210    159     - GAG.GTTTTTAC...TATTTTAATCATAAATGCAG.GAA
Contig130:226837-227264        Contig_Planarian_90e_37488       1 "GT"->"AG" +1 "GT"->"AG"     52    205    154     - GAG.GTTTTTAC...TATTTTAATCATAAATGCAG.GAA
Contig130:226837-227275        Contig_Planarian_90e_39101       1 "GT"->"AG" +1 "GT"->"AG"     52    205    154     - GAG.GTTTTTAC...TATTTTAATCATAAATGCAG.GAA
Contig130:226840-227124        Contig_Planarian_90e_43706       1 "AC"<-"CT" -1 "GT"<-"AG"     52    151    202     - GAG.GTTTTTAC...TATTTTAATCATAAATGCAG.GAA
Contig130:226840-227233        Contig_Planarian_90e_50937       1 "GT"->"AG" +1 "GT"->"AG"     52    202    151     - GAG.GTTTTTAC...TATTTTAATCATAAATGCAG.GAA
Contig130:226844-227272        Contig_Planarian_90e_45198       1 "GT"->"AG" +1 "GT"->"AG"     52    198    147     - GAG.GTTTTTAC...TATTTTAATCATAAATGCAG.GAA
Contig130:226844-227273        Contig_Planarian_90e_41041       1 "GT"->"AG" +1 "GT"->"AG"     52    198    147     - GAG.GTTTTTAC...TATTTTAATCATAAATGCAG.GAA
Contig130:226844-227275        Contig_Planarian_90e_30775       1 "AC"<-"CT" -1 "GT"<-"AG"     52    147    198     - GAG.GTTTTTAC...TATTTTAATCATAAATGCAG.GAA
Contig130:226846-227241        Contig_Planarian_90e_24298       1 "GT"->"AG" +1 "GT"->"AG"     52    196    145     - GAG.GTTTTTAC...TATTTTAATCATAAATGCAG.GAA
Contig130:226849-227273        Contig_Planarian_90e_23519       1 "GT"->"AG" +1 "GT"->"AG"     52    193    142     - GAG.GTTTTTAC...TATTTTAATCATAAATGCAG.GAA
Contig130:226851-227275        Contig_Planarian_90e_34204       1 "GT"->"AG" +1 "GT"->"AG"     52    191    140     - GAG.GTTTTTAC...TATTTTAATCATAAATGCAG.GAA
Contig130:226853-227223        Contig_Planarian_90e_42428       1 "GT"->"AG" +1 "GT"->"AG"     52    189    138     - GAG.GTTTTTAC...TATTTTAATCATAAATGCAG.GAA
Contig130:226853-227247        Contig_Planarian_90e_44939       1 "GT"->"AG" +1 "GT"->"AG"     52    189    138     - GAG.GTTTTTAC...TATTTTAATCATAAATGCAG.GAA
Contig130:226853-227264        Contig_Planarian_90e_21276       1 "GT"->"AG" +1 "GT"->"AG"     52    189    138     - GAG.GTTTTTAC...TATTTTAATCATAAATGCAG.GAA
Contig130:226864-227275        Contig_Planarian_90e_36921       1 "GT"->"AG" +1 "GT"->"AG"     52    178    127     - GAG.GTTTTTAC...TATTTTAATCATAAATGCAG.GAA
Contig130:226864-227275        Contig_Planarian_90e_40870       2 "AC"<-"CT" -1 "GT"<-"AG"     52    127    178     - GAG.GTTTTTAC...TATTTTAATCATAAATGCAG.GAA
Contig130:226866-227275        Contig_Planarian_90e_23726       1 "AC"<-"CT" -1 "GT"<-"AG"     52    125    176     - GAG.GTTTTTAC...TATTTTAATCATAAATGCAG.GAA
Contig130:226871-227275        Contig_Planarian_90e_21050       1 "GT"->"AG" +1 "GT"->"AG"     52    171    120     - GAG.GTTTTTAC...TATTTTAATCATAAATGCAG.GAA
Contig130:226884-227189        Contig_Planarian_90e_53204       1 "AC"<-"CT" -1 "GT"<-"AG"     52    107    158     - GAG.GTTTTTAC...TATTTTAATCATAAATGCAG.GAA
Contig130:226893-227275        Contig_Planarian_90e_22400       1 "AC"<-"CT" -1 "GT"<-"AG"     52     98    149     - GAG.GTTTTTAC...TATTTTAATCATAAATGCAG.GAA
Contig130:226894-227275        Contig_Planarian_90e_44105       1 "GT"->"AG" +1 "GT"->"AG"     52    148     97     - GAG.GTTTTTAC...TATTTTAATCATAAATGCAG.GAA
Contig130:226905-227275        Contig_Planarian_90e_51502       1 "GT"->"AG" +1 "GT"->"AG"     52    137     86     - GAG.GTTTTTAC...TATTTTAATCATAAATGCAG.GAA
Contig130:226911-227275        Contig_Planarian_90e_23447       1 "GT"->"AG" +1 "GT"->"AG"     52    131     80     - GAG.GTTTTTAC...TATTTTAATCATAAATGCAG.GAA
Contig130:226911-227275        Contig_Planarian_90e_37090       2 "GT"->"AG" +1 "GT"->"AG"     52    131     80     - GAG.GTTTTTAC...TATTTTAATCATAAATGCAG.GAA
Contig130:226913-227275        Contig_Planarian_90e_38083       1 "GT"->"AG" +1 "GT"->"AG"     52    129     78     - GAG.GTTTTTAC...TATTTTAATCATAAATGCAG.GAA
Contig130:226916-227099        Contig_Planarian_90e_35948       1 "GT"->"AG" +1 "GT"->"AG"     52    126     75     - GAG.GTTTTTAC...TATTTTAATCATAAATGCAG.GAA
Contig130:226916-227275        Contig_Planarian_90e_42005       1 "GT"->"AG" +1 "GT"->"AG"     52    126     75     - GAG.GTTTTTAC...TATTTTAATCATAAATGCAG.GAA
Contig130:226917-227264        Contig_Planarian_90e_44325       1 "AC"<-"CT" -1 "GT"<-"AG"     52     74    125     - GAG.GTTTTTAC...TATTTTAATCATAAATGCAG.GAA
Contig130:226918-227275        Contig_Planarian_90e_46633       1 "AC"<-"CT" -1 "GT"<-"AG"     52     73    124     - GAG.GTTTTTAC...TATTTTAATCATAAATGCAG.GAA
Contig130:226931-227226        Contig_Planarian_90e_53081       1 "GT"->"AG" +1 "GT"->"AG"     52    111     60     - GAG.GTTTTTAC...TATTTTAATCATAAATGCAG.GAA
Contig130:226933-227275        Contig_Planarian_90e_49664       1 "GT"->"AG" +1 "GT"->"AG"     52    109     58     - GAG.GTTTTTAC...TATTTTAATCATAAATGCAG.GAA
Contig130:226939-227275        Contig_Planarian_90e_38482       1 "AC"<-"CT" -1 "GT"<-"AG"     52     52    103     - GAG.GTTTTTAC...TATTTTAATCATAAATGCAG.GAA
Contig130:226942-227275        Contig_Planarian_90e_35070       1 "AC"<-"CT" -1 "GT"<-"AG"     52     49    100     - GAG.GTTTTTAC...TATTTTAATCATAAATGCAG.GAA
Contig130:25642-28346          Contig_Planarian_90e_19171       1 "GT"->"AG" +1 "GT"->"AG"   2255    368   2622     + AAT.GTAAGTTT...ATTGATTTGCTTGATATTAG.CTT
Contig1303:24069-42036         Contig_Planarian_90e_570         1 "AC"<-"CT" -1 "GT"<-"AG"     72  17666  17737     + ATG.GTAAGTTT...GACATTTCATAATTTAATAG.GTA
Contig1303:24069-42036         Contig_Planarian_90e_570         2 "AC"<-"CT" -1 "GT"<-"AG"   2593  14755  17347     + CAA.GTAAGATT...TTATCATCACTTTATTTCAG.CCG
Contig1303:24069-42036         Contig_Planarian_90e_570         3 "AC"<-"CT" -1 "GT"<-"AG"     55  14590  14644     + TAC.GTAAATGA...TTTTGGCTGAACAAATTTAG.AAT
Contig1303:24069-42036         Contig_Planarian_90e_570         4 "AC"<-"CT" -1 "GT"<-"AG"   3292  11126  14417     + ATG.GTGAGTCT...AACTGTAACTATTATTTCAG.CAT
Contig1303:24069-42036         Contig_Planarian_90e_570         5 "AC"<-"CT" -1 "GT"<-"AG"     57  10893  10949     + CGG.GTAAGTCA...AATATAAACTTACGCAATAG.TTA
Contig1303:24069-42036         Contig_Planarian_90e_570         6 "AC"<-"CT" -1 "GT"<-"AG"     58  10705  10762     + AAG.GTGATTCA...GCTAATTGTTGTAATTCAAG.ATG
Contig1303:24069-42036         Contig_Planarian_90e_570         7 "AC"<-"TA" -1 "GT"<-"TA"  10166    386  10551     + TCC.GTAAGTTC...CTGTAACAACTAGTTGTTTA.GGG
Contig1303:24069-42036         Contig_Planarian_90e_570         8 "AC"<-"CT" -1 "GT"<-"AG"     48    214    261     + GCA.GTAAGCTT...TTGTATAACTGATGCTTTAG.ACA
Contig1303:38722-41740         Contig_Planarian_90e_34364       1 "AC"<-"CT" -1 "GT"<-"AG"   2593    102   2694     + CAA.GTAAGATT...TTATCATCACTTTATTTCAG.CCG
Contig1304:4844-6134           Contig_Planarian_90e_4322        1 "GT"->"AG" +1 "GT"->"AG"     50    346    395     + TTT.GTAATCGT...TTTTAAAACAAATTTTACAG.AAT
Contig1304:4844-6134           Contig_Planarian_90e_4322        2 "GT"->"AG" +1 "GT"->"AG"     53    517    569     + GAA.GTATTGTA...GTTAATTTAATTCAACACAG.AAA
Contig1304:4844-6134           Contig_Planarian_90e_4322        3 "GT"->"AG" +1 "GT"->"AG"     53   1082   1134     + GAG.GTAATTGA...TTGATTTTTCATTCGTCTAG.AAT
Contig1304:51601-56261         Contig_Planarian_90e_21889       1 "AC"<-"CT" -1 "GT"<-"AG"   4280    283   4562     + CAA.GTTGGTTT...ATTATAACATATTTTTTTAG.ATA
Contig1304:51601-56261         Contig_Planarian_90e_21889       2 "AC"<-"TA" -1 "GT"<-"TA"     57    102    158     + TTG.GTATTAAA...TTAAAAATAAAATTTTATTA.GCT
Contig13071:13111-13462        Contig_Planarian_90e_21936       1 "GT"->"AG" +1 "GT"->"AG"     51    175    225     + CAG.GTATGATA...GATTAATTAAAAATTACTAG.ATT
Contig130:79035-79633          Contig_Planarian_90e_16257       1 "AC"<-"CT" -1 "GT"<-"AG"     56    196    251     - AAG.GTTGATTA...TATTTATTTCTTTTGTCTAG.TCC
Contig13128:5598-9091          Contig_Planarian_90e_14268       1 "GT"->"AG" +1 "GT"->"AG"     62   3441   3380     - CTG.GTGCGTTT...TTCATTCTTATTATCAATAG.TGT
Contig13128:5598-9091          Contig_Planarian_90e_14268       2 "GT"->"AG" +1 "GT"->"AG"   2139   3256   1118     - AGA.GTGAGTCT...ACGATCGACTTTTTTATTAG.AAA
Contig13128:5598-9091          Contig_Planarian_90e_14268       3 "GT"->"AG" +1 "GT"->"AG"    778   1023    246     - ACG.GTAAGAAA...ATTATCTTCCATCCTATCAG.ATT
Contig13150:12432-12804        Contig_Planarian_90e_16686       1 "CT"->"AT" +1 "CT"->"AT"     43     63    105     + GAT.CTAAATTG...GAAGGTAAATTAGCACAAAT.GAT
Contig13150:12432-12804        Contig_Planarian_90e_16686       2 "GT"->"AG" +1 "GT"->"AG"     48    244    291     + TAG.GTATTTAA...TTATTCTAAAATATTAATAG.GGC
Contig13159:1497-12173         Contig_Planarian_90e_10089       1 "AC"<-"CT" -1 "GT"<-"AG"     58  10543  10600     + ATG.GTAATGCA...ATATTGAATGCTAAATTTAG.TCA
Contig13159:1497-12173         Contig_Planarian_90e_10089       2 "AC"<-"CT" -1 "GT"<-"AG"   9454    607  10060     + GAG.GTTTGGTT...TATTATTTTTATTACAACAG.GAA
Contig1319:52922-60745         Contig_Planarian_90e_24583       1 "TA"<-"CT" -1 "TA"<-"AG"   3227    122   3348     - ATG.TAAAGTTT...TAATATTTTTTCGATTTTAG.AGT
Contig1319:52922-60745         Contig_Planarian_90e_24583       2 "AC"<-"CT" -1 "GT"<-"AG"     47   3417   3463     - TGA.GTAATTAA...AAGTAATTTTGTGATTCTAG.TGT
Contig1319:52922-60745         Contig_Planarian_90e_24583       3 "AC"<-"CT" -1 "GT"<-"AG"   4125   3580   7704     - TCG.GTATGGAT...TAGTAATAATTTAATCACAG.AAA
Contig1320:11926-17197         Contig_Planarian_90e_1460        1 "GT"->"AG" +1 "GT"->"AG"     51    113    163     + AAG.GTTAGTTG...TAAATATAACATTACTTTAG.AGG
Contig1320:11926-17197         Contig_Planarian_90e_1460        2 "GT"->"AG" +1 "GT"->"AG"   4250    743   4992     + AAA.GTAAATTT...CATCTTTTACTTGCTTTAAG.AAT
Contig13205:64-4640            Contig_Planarian_90e_19345       1 "AC"<-"CT" -1 "GT"<-"AG"   4005    468   4472     + AAA.GTAATTAA...TTTACCTGTATTATTTTTAG.ATC
Contig132:224472-231325        Contig_Planarian_90e_10794       1 "GT"->"AG" +1 "GT"->"AG"   4723   6756   2034     - AAA.GTAATTAT...TCGATGAATTATATTTCTAG.AGA
Contig132:224472-231325        Contig_Planarian_90e_10794       2 "GT"->"AG" +1 "GT"->"AG"   1360   1733    374     - AAG.GTAAATTC...AATCCAATGACTTTTTTCAG.ACA
Contig132:224472-231325        Contig_Planarian_90e_10794       3 "GT"->"AG" +1 "GT"->"AG"     48    280    233     - CAG.GTATATCA...CTAATTATCGTCAATATAAG.TTA
Contig1322:30764-32296         Contig_Planarian_90e_3699        1 "AC"<-"TA" -1 "GT"<-"TA"    247    341    587     - ATG.GTCTGAAT...AAAATTAATTTTCATTTTTA.GCT
Contig1322:30764-32296         Contig_Planarian_90e_3699        2 "AC"<-"CT" -1 "GT"<-"AG"     56   1274   1329     - ACG.GTATGACT...ATTTTGCTCTTTTACAATAG.CTG
Contig1322:30764-32296         Contig_Planarian_90e_3699        3 "AC"<-"CT" -1 "GT"<-"AG"     48   1406   1453     - GGA.GTGATTTT...TTTTATAAATTTAAAATTAG.GTC
Contig1322:31418-32327         Contig_Planarian_90e_17015       1 "GT"->"AG" +1 "GT"->"AG"     48    799    752     - GGA.GTGATTTT...TTTTATAAATTTAAAATTAG.GTC
Contig1322:31418-32327         Contig_Planarian_90e_17015       2 "GT"->"AG" +1 "GT"->"AG"     56    675    620     - ACG.GTATGACT...ATTTTGCTCTTTTACAATAG.CTG
Contig1322:31418-32327         Contig_Planarian_90e_17015       3 "GA"->"AA" +1 "GA"->"AA"    316    465    150     - GAA.GAAAGATA...ACAATGAAGCTTTGCGACAA.GAA
Contig13223:2680-3696          Contig_Planarian_90e_13331       1 "GT"->"AG" +1 "GT"->"AG"    168    715    548     - TCG.GTAAGCGG...TATGCAATATACATATTCAG.GCC
Contig1322:64586-66576         Contig_Planarian_90e_4280        1 "GT"->"AG" +1 "GT"->"AG"     53   1870   1818     - GAG.GTAAAAAA...TATCGGATTGAGTTATTTAG.ATA
Contig1322:64586-66576         Contig_Planarian_90e_4280        2 "GT"->"AG" +1 "GT"->"AG"    885   1471    587     - ATG.GTAAATTC...TAATGTATAATATGTTATAG.GGG
Contig1322:64586-66576         Contig_Planarian_90e_4280        3 "GT"->"AG" +1 "GT"->"AG"     55    351    297     - GAC.GTATAATA...GCAAATAGACATCTATTTAG.GCG
Contig1322:64586-66576         Contig_Planarian_90e_4280        4 "GT"->"AG" +1 "GT"->"AG"     51    226    176     - ATG.GTTTGATT...TTTATTGTTGCAATTTGCAG.GGC
Contig1322:64587-67211         Contig_Planarian_90e_1469        1 "GT"->"AG" +1 "GT"->"AG"     51   2496   2446     - ACT.GTTATTAA...TTTCAGTAATTAAATTATAG.GTT
Contig1322:64587-67211         Contig_Planarian_90e_1469        2 "GT"->"AG" +1 "GT"->"AG"     47   2234   2188     - GGG.GTAACATT...AGGTATTTAAATTTATTTAG.CGA
Contig1322:64587-67211         Contig_Planarian_90e_1469        3 "GT"->"AG" +1 "GT"->"AG"     51   2101   2051     - GAA.GTAAAATG...TTATGAATAAAATATGTAAG.GCT
Contig1322:64587-67211         Contig_Planarian_90e_1469        4 "GT"->"AG" +1 "GT"->"AG"     53   1869   1817     - GAG.GTAAAAAA...TATCGGATTGAGTTATTTAG.ATA
Contig1322:64587-67211         Contig_Planarian_90e_1469        5 "GT"->"AG" +1 "GT"->"AG"    885   1470    586     - ATG.GTAAATTC...TAATGTATAATATGTTATAG.GGG
Contig1322:64587-67211         Contig_Planarian_90e_1469        6 "GT"->"AG" +1 "GT"->"AG"     55    350    296     - GAC.GTATAATA...GCAAATAGACATCTATTTAG.GCG
Contig1322:64587-67211         Contig_Planarian_90e_1469        7 "TT"->"AG" +1 "TT"->"AG"     50    224    175     - TGG.TTTGATTC...TTTATTGTTGCAATTTGCAG.GGC
Contig13:234785-241226         Contig_Planarian_90e_13148       1 "GT"->"AG" +1 "GT"->"AG"   2327    100   2426     + AAG.GTAATAAT...TGGATGATTATTTATTATAG.TTT
Contig13:234785-241226         Contig_Planarian_90e_13148       2 "GT"->"AG" +1 "GT"->"AG"     53   2541   2593     + TGA.GTAAATTT...AATTTAAAATTGTTACGTAG.TTC
Contig13:234785-241226         Contig_Planarian_90e_13148       3 "GT"->"AG" +1 "GT"->"AG"   3318   2850   6167     + GAG.GTTAGTGA...TGGACTATATATTAATTCAG.CTA
Contig1323:60945-61891         Contig_Planarian_90e_14524       1 "GT"->"AG" +1 "GT"->"AG"    289    508    220     - AAG.GTCATTAT...TAAAATGGTTTTCTTTCTAG.GAA
Contig1324:44497-91139         Contig_Planarian_90e_12742       1 "AT"->"AG" +1 "AT"->"AG"     47  39021  38975     - TTT.ATAAAATA...TTTTATTCTTTAAATTACAG.TTT
Contig1324:44497-91139         Contig_Planarian_90e_12742       2 "GT"->"AG" +1 "GT"->"AG"    275  38948  38674     - TAT.GTAAGTGC...TATTTACAATTTAAGAACAG.ATA
Contig1324:44497-91139         Contig_Planarian_90e_12742       3 "TT"<-"AT" -1 "AA"<-"AT"    652     98    749     - TGG.AAAAGTTT...TGGCGAGTCTCTTGCTAGAT.CAG
Contig13247:15315-15729        Contig_Planarian_90e_22158       1 "GT"->"AG" +1 "GT"->"AG"     58    179    122     - TAG.GTCACTAC...TCAATTTTTCGATTTTATAG.ATG
Contig1325:6332-10134          Contig_Planarian_90e_14409       1 "AC"<-"CT" -1 "GT"<-"AG"     51   3684   3734     + AAG.GTACTCTT...TCGTATTAACTTTTCTTCAG.AGC
Contig1325:6332-10134          Contig_Planarian_90e_14409       2 "AC"<-"CT" -1 "GT"<-"AG"   3172    392   3563     + CGG.GTTAGCTT...TAAATTTTCCCTACTTTAAG.GCT
Contig1325:6332-10134          Contig_Planarian_90e_14409       3 "AC"<-"CT" -1 "GT"<-"AG"     44    310    353     + AAG.GTAAATTT...AATAAATTTACAGTTTTTAG.TAT
Contig1325:67325-70274         Contig_Planarian_90e_22894       1 "GT"->"AG" +1 "GT"->"AG"   2555   2756    202     - TTA.GTAAGTAG...TATTCTCAGTTCAATTCTAG.ATG
Contig13257:776-7507           Contig_Planarian_90e_13288       1 "AC"<-"CT" -1 "GT"<-"AG"   5971    243   6213     - GAG.GTACAAAA...TGAATTTATTTTCATTTCAG.GTG
Contig13257:776-7507           Contig_Planarian_90e_13288       2 "AC"<-"CT" -1 "GT"<-"AG"     57   6433   6489     - TCG.GTTATTTT...TTAGTAAATATTTTCTATAG.AGG
Contig1328:35883-54101         Contig_Planarian_90e_2386        1 "GT"->"AG" +1 "GT"->"AG"   4644  17902  13259     - CTA.GTAAGACT...ATCGTATTATTTTAATAAAG.GGA
Contig1328:35883-54101         Contig_Planarian_90e_2386        2 "GC"->"AG" +1 "GC"->"AG"     52  12949  12898     - AAG.GCAATCAT...TTTTAGATTTGATAATTTAG.GTG
Contig1328:35883-54101         Contig_Planarian_90e_2386        3 "TT"->"AG" +1 "TT"->"AG"   5160  12656   7497     - AGG.TTAAATTT...AATTTGTATATTTAATCTAG.ATT
Contig1328:35883-54101         Contig_Planarian_90e_2386        4 "GT"->"AG" +1 "GT"->"AG"   2805   7400   4596     - TTA.GTAAGTGA...AGTTCCATAATTTTATTCAG.GAT
Contig1328:35883-54101         Contig_Planarian_90e_2386        5 "GT"->"AG" +1 "GT"->"AG"   3768   4406    639     - AAG.GTTTGATT...TAAACTATGAATATATTAAG.GCT
Contig1328:35883-54101         Contig_Planarian_90e_2386        6 "AC"<-"TT" -1 "GT"<-"AA"     68  14140  14207     - AAG.GTGATGTT...TTTTTTCTGTACTAAACTAA.TGT
Contig1328:35883-54101         Contig_Planarian_90e_2386        7 "AA"<-"GG" -1 "TT"<-"CC"     51  14294  14344     - CAA.TTTTTTTG...ATTTTGCCATTTTAGGCACC.ATT
Contig1329:47883-60575         Contig_Planarian_90e_5039        1 "GT"->"AG" +1 "GT"->"AG"     50  12481  12432     - TAA.GTAATTTT...TTATAAAGTTTACTTTCTAG.AGA
Contig1329:47883-60575         Contig_Planarian_90e_5039        2 "GT"->"AG" +1 "GT"->"AG"     56  12340  12285     - TTG.GTTGATTT...CTGTTAATATTAGATTTCAG.CAT
Contig1329:47883-60575         Contig_Planarian_90e_5039        3 "GT"->"AG" +1 "GT"->"AG"   6506  12152   5647     - GAG.GTAAGCTG...AATGAAATCTATCTTTCCAG.TAT
Contig1329:47883-60575         Contig_Planarian_90e_5039        4 "GT"->"AG" +1 "GT"->"AG"     59   5505   5447     - AAG.GTGAAAAA...TTTCTTTTTTTTATTACTAG.GGA
Contig1329:47883-60575         Contig_Planarian_90e_5039        5 "GT"->"AG" +1 "GT"->"AG"     59   5413   5355     - AAG.GTTGGTAA...TTTAACTAATCTTCACGAAG.GCA
Contig1329:47883-60575         Contig_Planarian_90e_5039        6 "GT"->"AG" +1 "GT"->"AG"   4333   5246    914     - GAT.GTAAACTA...TTATTAATTTTGATCTTCAG.TTC
Contig1329:47883-60575         Contig_Planarian_90e_5039        7 "GT"->"AG" +1 "GT"->"AG"     55    561    507     - CAA.GTAAAAAC...TATTTTTTTTATAACTCCAG.AAA
Contig1329:47883-60575         Contig_Planarian_90e_5039        8 "TT"->"AT" +1 "TT"->"AT"     36   6523   6558     + ATA.TTATAAGG...ATTGAGTCTTCTTTTATTAT.AAA
Contig13311:7262-17944         Contig_Planarian_90e_19809       1 "GT"->"AG" +1 "GT"->"AG"  10274    350  10623     + GCG.GTAAGTAT...TATATATTATTAATCTTTAG.CCT
Contig133:148577-149142        Contig_Planarian_90e_22273       1 "AC"<-"AT" -1 "GT"<-"AT"     44    421    464     - TAT.GTAAAAAA...GCGAATTCCTCCATATGTAT.GAT
Contig133:197827-198306        Contig_Planarian_90e_19783       1 "AC"<-"CT" -1 "GT"<-"AG"     55    144    198     + TAA.GTACTTTT...TTTTTATTTTTTTATTTTAG.AAT
Contig1334:84654-98062         Contig_Planarian_90e_22039       1 "GT"->"AG" +1 "GT"->"AG"     55  12957  12903     - TTT.GTGAGTAG...ATTAATGACATTTTTTTCAG.ATT
Contig1334:84654-98062         Contig_Planarian_90e_22039       2 "GT"->"AG" +1 "GT"->"AG"   9846  12728   2883     - AAG.GTATTTTT...GTTTTTATTTCTCTTTTTAG.TAA
Contig1334:84654-98062         Contig_Planarian_90e_22039       3 "GT"->"AG" +1 "GT"->"AG"    888   2752   1865     - CAG.GTATTAAT...ACAAATAATCTTGTTTTTAG.AAA
Contig1334:84654-98062         Contig_Planarian_90e_22039       4 "GT"->"AG" +1 "GT"->"AG"   1746   1845    100     - TCT.GTTAGTTG...TTTCTCAATTAACATTTCAG.AAA
Contig13350:10829-15449        Contig_Planarian_90e_16308       1 "AC"<-"CT" -1 "GT"<-"AG"   3933    292   4224     + GGA.GTATGTTT...AATATTGTTCATTTATTTAG.TAT
Contig1335:40437-41016         Contig_Planarian_90e_12251       1 "GT"->"AG" +1 "GT"->"AG"     53    215    267     + AAA.GTAATATA...TATATTGTTTATAATTTTAG.GAA
Contig1337:52773-57087         Contig_Planarian_90e_3339        1 "GT"->"AG" +1 "GT"->"AG"   3005     94   3098     + CAA.GTAAAAAT...TTTATTGCTTCGCTTTTCAG.ATT
Contig13430:4577-5529          Contig_Planarian_90e_5120        1 "GT"->"AG" +1 "GT"->"AG"    168    875    708     - TTG.GTATGTTT...TTTATTCAATTTAAATTTAG.GTA
Contig1343:52763-54028         Contig_Planarian_90e_7151        1 "GT"->"AG" +1 "GT"->"AG"     53    121    173     + CAG.GTATTTGG...CTATTTTTATATTATGATAG.GTA
Contig1343:52763-54028         Contig_Planarian_90e_7151        2 "GA"->"AT" +1 "GA"->"AT"     50    282    331     + AAG.GAAGTTGT...TTTTTTATACTTACATTGAT.TTA
Contig1346:57659-57884         Contig_Planarian_90e_29766       1 "AC"<-"CT" -1 "GT"<-"AG"     53     79    131     + GAG.GTTAGTTT...AACTTTTTGTGGGGTTGTAG.AAG
Contig1346:65904-66427         Contig_Planarian_90e_18183       1 "GT"->"AG" +1 "GT"->"AG"     56    372    427     + GAT.GTAAGTCG...TTATTCTTAAATCTGATTAG.AAT
Contig1349:64168-68508         Contig_Planarian_90e_13203       1 "GT"->"AG" +1 "GT"->"AG"   1587   4285   2699     - ACG.GTATATTA...TTATTCAAATAATTTTCCAG.AGC
Contig1349:64168-68508         Contig_Planarian_90e_13203       2 "GT"->"AG" +1 "GT"->"AG"     53   2590   2538     - AAT.GTAAGTGA...TTTAATAAACCTCCGTATAG.GTT
Contig1349:64168-68508         Contig_Planarian_90e_13203       3 "GT"->"AG" +1 "GT"->"AG"   1196   2351   1156     - TTT.GTTAGTTT...TTAAAATATTAATTTTTTAG.TTC
Contig1349:64168-68508         Contig_Planarian_90e_13203       4 "GT"->"AG" +1 "GT"->"AG"    817    963    147     - CAG.GTAATATC...AAAATAATTTCCTATTTTAG.ATT
Contig135:224419-225076        Contig_Planarian_90e_27529       1 "AC"<-"AT" -1 "GT"<-"AT"     92    170    261     + GAT.GTGACGAA...AAAATATTGTCCGACAGTAT.GCT
Contig13524:1286-3834          Contig_Planarian_90e_13579       1 "AC"<-"CT" -1 "GT"<-"AG"   2259     62   2320     + AGC.GTAAGTTA...TAAATTTTATATATTTTTAG.ATG
Contig13529:3760-12982         Contig_Planarian_90e_12376       1 "GT"->"TT" +1 "GT"->"TT"   8601   9126    526     - AAA.GTAAATTG...CAATGATATGTGTATTATTT.AGT
Contig13529:3760-12982         Contig_Planarian_90e_12376       2 "GT"->"AG" +1 "GT"->"AG"     52    373    322     - CGA.GTATGAAG...TTTTGTAAGGTTTTCTGTAG.GTT
Contig13529:3760-12982         Contig_Planarian_90e_12376       3 "GT"->"AG" +1 "GT"->"AG"     51    246    196     - AAA.GTATTTTT...ATAATTTAAATTATCGGAAG.AAA
Contig13529:3760-12982         Contig_Planarian_90e_12376       4 "AA"<-"CT" -1 "TT"<-"AG"     63   5620   5682     - ATT.TTGAAGTA...TTCTTCCCATCCTTCCCCAG.CTT
Contig13529:3760-12982         Contig_Planarian_90e_12376       5 "AC"<-"NN" -1 "GT"<-"NN"   3896    620   4515     + GCG.GTGGGTTT...NNNNNNNNNNNNNNNNNNNN.NNA
Contig13531:6402-8011          Contig_Planarian_90e_7547        1 "AC"<-"CT" -1 "GT"<-"AG"     48   1134   1181     + ACT.GTGAGTAT...GACTTTCAATTTTAATAAAG.ATG
Contig13531:6402-8011          Contig_Planarian_90e_7547        2 "AC"<-"CT" -1 "GT"<-"AG"    561    108    668     + CAG.GTGAGCAC...TACTGTGCAATTCTCTTCAG.TTT
Contig13531:7199-7971          Contig_Planarian_90e_33530       1 "GT"->"AG" +1 "GT"->"AG"     57    337    393     + ACT.GTGAGTAT...TTTTAATAAAGATGTTCCAG.GTT
Contig1355:51194-55527         Contig_Planarian_90e_18653       1 "AC"<-"CT" -1 "GT"<-"AG"   3628    293   3920     - GTT.GTAAGCAT...TATTTTGGCATTTCGTTCAG.TAT
Contig1356:20852-34022         Contig_Planarian_90e_4404        1 "AC"<-"CT" -1 "GT"<-"AG"    121  12774  12894     + TAA.GTAATCAT...ATTAATAATTCATGCTTCAG.TTC
Contig1356:20852-34022         Contig_Planarian_90e_4404        2 "AC"<-"TA" -1 "GT"<-"TA"   7118   5462  12579     + AAA.GTAAGAAA...GTAACAAATTTTAAATTTTA.GGA
Contig1356:20852-34022         Contig_Planarian_90e_4404        3 "AC"<-"CT" -1 "GT"<-"AG"     54   5338   5391     + CGA.GTTTGTCA...ACTATATAATTGGTTTGTAG.GCG
Contig1356:20852-34022         Contig_Planarian_90e_4404        4 "AC"<-"CT" -1 "GT"<-"AG"     53   4998   5050     + GTG.GTATTTGA...TTCGTTGATATTCACTATAG.CTA
Contig1356:20852-34022         Contig_Planarian_90e_4404        5 "AC"<-"CT" -1 "GT"<-"AG"   4448    388   4835     + GGA.GTGAGTAA...TTTTATTTTATTCTTATTAG.GGT
Contig1356:20852-34022         Contig_Planarian_90e_4404        6 "AC"<-"CT" -1 "GT"<-"AG"     57    167    223     + TTC.GTAATGAA...TTTGTATTTTTTATATTCAG.ATT
Contig13573:10389-10705        Contig_Planarian_90e_23766       1 "GT"->"AG" +1 "GT"->"AG"     68    219    152     - CTG.GTCAGTTT...ATGTATCAACACTCATTCAG.ATG
Contig13573:10929-11200        Contig_Planarian_90e_17572       1 "GT"->"AG" +1 "GT"->"AG"     51    197    147     - AAG.GTTTGAAA...ATTTATTTATCTTTAAATAG.AAT
Contig13:58436-59546           Contig_Planarian_90e_13462       1 "GT"->"AT" +1 "GT"->"AT"     47   1018    972     - AAA.GTTTTAAA...AATCTTTTATTTTATTTTAT.ATT
Contig13:58436-59546           Contig_Planarian_90e_13462       2 "GT"->"AG" +1 "GT"->"AG"    572    800    229     - TTG.GTAGGGCT...TATTAATTTGAATTGTTTAG.GCA
Contig13592:6407-8832          Contig_Planarian_90e_13265       1 "TT"->"CT" +1 "TT"->"CT"    628    115    742     + ATT.TTATTATC...TAGCATATTCTATTCTACCT.TTA
Contig13592:6407-8832          Contig_Planarian_90e_13265       2 "CT"->"AC" +1 "CT"->"AC"     49    857    905     + TTT.CTAAATGT...ATACTTTGAACAAGTTTTAC.TTA
Contig13592:6407-8832          Contig_Planarian_90e_13265       3 "GA"->"AG" +1 "GA"->"AG"   1023   1254   2276     + TTA.GACCGTAT...GTTAAAATTCACTTATTGAG.TTT
Contig1359:34864-46951         Contig_Planarian_90e_19146       1 "GT"->"AG" +1 "GT"->"AG"   3974  11931   7958     - GAA.GTAATAAA...TTATCGATTATTTGTTTTAG.ACA
Contig1359:34864-46951         Contig_Planarian_90e_19146       2 "GT"->"AG" +1 "GT"->"AG"   4787   7884   3098     - AGG.GTAACTAA...ATAATATTTGAAATTTTCAG.GAT
Contig1359:34864-46951         Contig_Planarian_90e_19146       3 "GT"->"AG" +1 "GT"->"AG"   2916   2975     60     - ATT.GTGAGTTT...TTTAATATACATGTTGTCAG.GAT
Contig13597:8463-8905          Contig_Planarian_90e_17637       1 "GT"->"AG" +1 "GT"->"AG"     50    243    194     - CCG.GTAACATT...ACATCTAATATTTATTATAG.GAT
Contig13611:2944-7643          Contig_Planarian_90e_16486       1 "AC"<-"CT" -1 "GT"<-"AG"   4309    202   4510     + AGC.GTAAGTCA...AATTTTTTTATAAAATTTAG.TTG
Contig1361:87385-88270         Contig_Planarian_90e_1439        1 "GT"->"AG" +1 "GT"->"AG"     75    342    268     - CGA.GTGAGTAT...TTATGTTAATCTCATTTCAG.CCA
Contig1364:42233-53175         Contig_Planarian_90e_29471       1 "AC"<-"CT" -1 "GT"<-"AG"  10533    342  10874     - CAG.GTATTTTT...TATTCATGAATTTGTTTTAG.AAC
Contig1365:22133-22717         Contig_Planarian_90e_13226       1 "AC"<-"CT" -1 "GT"<-"AG"     64    215    278     - AAA.GTAATTTG...TCCGACTATATCTGCTTCAG.ATA
Contig136:55768-197716         Contig_Planarian_90e_25924       1 "AT"<-"AT" -1 "AT"<-"AT"  23305  94588 117892     + CTG.ATAACATA...TATTAATATTTTTTTATTAT.TAT
Contig136:55768-197716         Contig_Planarian_90e_25924       2 "AA"<-"AT" -1 "TT"<-"AT"  32902    361  33262     + ATC.TTTATGTT...GAAACCCTGTAACCCACCAT.TTA
Contig136:55768-197716         Contig_Planarian_90e_25924       3 "GT"->"AA" +1 "GT"->"AA"  43790  45069  88858     + ATG.GTAATTAT...CTTAACATTTATTTGCTTAA.TAT
Contig136:55768-197716         Contig_Planarian_90e_25924       4 "GA"->"AA" +1 "GA"->"AA"  50325  44979  95303     + GAG.GATAATAA...AACAAGCAAATTTAAAATAA.AAC
Contig136:55768-197716         Contig_Planarian_90e_25924       5 "GT"->"AG" +1 "GT"->"AG"  91057  45069 136125     + ATG.GTAATTAT...TAATGCAGACAATGTGAAAG.GCA
Contig1367:87508-88833         Contig_Planarian_90e_4621        1 "AC"<-"CT" -1 "GT"<-"AG"    511    507   1017     + TAG.GTAATTTT...TATTTCAACTTTTATCTTAG.ACT
Contig1367:87508-88833         Contig_Planarian_90e_4621        2 "AC"<-"CT" -1 "GT"<-"AG"     50    301    350     + TAG.GTAATCTT...ATAATATATTTTTAAATTAG.TTT
Contig1367:87508-88833         Contig_Planarian_90e_4621        3 "AC"<-"CT" -1 "GT"<-"AG"     52    115    166     + TTG.GTAGAAAA...GTTTTAAAATCATAAATTAG.GTT
Contig13683:22229-23484        Contig_Planarian_90e_51583       1 "AC"<-"CT" -1 "GT"<-"AG"    887    245   1131     - CCG.GTAAAATA...ACCATTTTATTTGAATTCAG.GAA
Contig13707:4986-8986          Contig_Planarian_90e_21923       1 "GT"->"AG" +1 "GT"->"AG"   3310    331   3640     + GAG.GTAAATAT...TGATTGCATATAATTTCCAG.GGC
Contig137:145342-151201        Contig_Planarian_90e_24966       1 "AC"<-"CT" -1 "GT"<-"AG"   5222    588   5809     - GAG.GTAACATT...TTTATTTTTAGTTTTCTTAG.GGC
Contig1372:18175-25150         Contig_Planarian_90e_12723       1 "AC"<-"CT" -1 "GT"<-"AG"     55   6704   6758     + CAG.GTTTAATT...ATTGAGAAATGTTTTCCCAG.CAA
Contig1372:18175-25150         Contig_Planarian_90e_12723       2 "AC"<-"CT" -1 "GT"<-"AG"     63   6511   6573     + AAG.GTATTGAA...TCAAACATCCGAATATTCAG.ATT
Contig1372:18175-25150         Contig_Planarian_90e_12723       3 "AC"<-"CT" -1 "GT"<-"AG"   1590   4834   6423     + TTG.GTAAGTAT...AATCATGAATATTCTGATAG.GTA
Contig1372:18175-25150         Contig_Planarian_90e_12723       4 "AC"<-"CT" -1 "GT"<-"AG"     65   4715   4779     + AAA.GTCTGTTT...TTTTCAAATTCAATTTATAG.ATG
Contig1372:18175-25150         Contig_Planarian_90e_12723       5 "AC"<-"CT" -1 "GT"<-"AG"   4392     96   4487     + GAG.GTATCATT...TGTATTATTATGATTACTAG.TCT
Contig1372:77271-78023         Contig_Planarian_90e_26239       1 "AC"<-"CT" -1 "GT"<-"AG"     53    362    414     - CAA.GTCATATT...ATTTATGTTGAATTAACTAG.GAA
Contig1372:77271-78023         Contig_Planarian_90e_26239       2 "AC"<-"CT" -1 "GT"<-"AG"     59    629    687     - CAT.GTAAATAA...TTATTTAATTATATTTTCAG.ATA
Contig1374:79190-79877         Contig_Planarian_90e_29307       1 "GT"->"AG" +1 "GT"->"AG"     55     90    144     + TCA.GTATGCTA...TATAAATATAACGTTGTTAG.GCA
Contig13766:12866-15538        Contig_Planarian_90e_11253       1 "AC"<-"CT" -1 "GT"<-"AG"   2007    214   2220     - ATT.GTAAGATT...GAATAAAGTTCTTGGTTTAG.GGG
Contig13766:12866-15538        Contig_Planarian_90e_11253       2 "GC"<-"AT" -1 "GC"<-"AT"     46   2401   2446     - AAA.GCAAGAAA...AAATTTAATTATTTAATTAT.AGA
Contig1376:63867-64607         Contig_Planarian_90e_10324       1 "GT"->"AG" +1 "GT"->"AG"     47    652    606     - TTG.GTAAAACT...CATGTTTTTACGAATATTAG.CTT
Contig1376:63867-64607         Contig_Planarian_90e_10324       2 "GT"->"AG" +1 "GT"->"AG"     89    501    413     - AAA.GTAATGAA...AATTAATACTCGTGTTATAG.GAA
Contig1376:63867-64607         Contig_Planarian_90e_10324       3 "GT"->"AG" +1 "GT"->"AG"     44    265    222     - GAA.GTAATGTT...CAAATATTAAATCTCCTTAG.ACA
Contig1376:88156-88631         Contig_Planarian_90e_30442       1 "AC"<-"CT" -1 "GT"<-"AG"     59    366    424     - CAG.GTAGTGTT...CTGGTTATTAATAATAACAG.GTA
Contig1376:88361-92902         Contig_Planarian_90e_14496       1 "AT"->"TG" +1 "AT"->"TG"    169   4339   4171     - TTG.ATCAAGTT...TTGACATCAATAATCCATTG.AAA
Contig1376:88361-92902         Contig_Planarian_90e_14496       2 "GT"->"AG" +1 "GT"->"AG"   1431   4086   2656     - AAA.GTAGGAAT...TAAAATAGAATTAACTTCAG.ATT
Contig1376:88361-92902         Contig_Planarian_90e_14496       3 "GT"->"AG" +1 "GT"->"AG"   2033   2453    421     - CAG.GTAATCGT...TAAATTATGCAATATTTTAG.GTC
Contig1376:88361-92902         Contig_Planarian_90e_14496       4 "AT"->"AG" +1 "AT"->"AG"    152    243     92     - AAG.ATAGAAGT...AGAAGACTTTTTATACGAAG.ATG
Contig1376:88438-93310         Contig_Planarian_90e_32365       1 "AT"->"AG" +1 "AT"->"AG"   2249   4742   2494     - AAG.ATCATTTC...ATCTCTTAAAGTTCCTACAG.ATC
Contig1376:88438-93310         Contig_Planarian_90e_32365       2 "GT"->"AG" +1 "GT"->"AG"   2033   2376    344     - CAG.GTAATCGT...TAAATTATGCAATATTTTAG.GTC
Contig1376:88438-93310         Contig_Planarian_90e_32365       3 "GT"->"AG" +1 "GT"->"AG"     59    142     84     - CAG.GTAGTGTT...CTGGTTATTAATAATAACAG.GTA
Contig137:91151-98824          Contig_Planarian_90e_1400        1 "GT"->"AG" +1 "GT"->"AG"   6105    907   7011     + CAA.GTAATTTT...TAATTTTAAACAATTTGCAG.GTG
Contig137:91543-98835          Contig_Planarian_90e_9538        1 "TA"<-"GT" -1 "TA"<-"AC"   6230    449   6678     - CAA.TAAAATGA...GGAACCATTCTTATATATAC.ATT
Contig1385:40382-42192         Contig_Planarian_90e_26185       1 "AC"<-"CT" -1 "GT"<-"AG"    763    953   1715     + AAG.GTAAATTA...CAATAATTGATAAACTGCAG.GGA
Contig13854:6409-6696          Contig_Planarian_90e_24252       1 "AC"<-"CT" -1 "GT"<-"AG"     54    132    185     + ACA.GTATTATT...AATGAATTTATGTCACTTAG.GCG
Contig1387:75623-76717         Contig_Planarian_90e_13638       1 "AC"<-"CT" -1 "GT"<-"AG"    543    428    970     + CGG.GTAAAAGC...TTGTTTCTTCTTTGTTCCAG.GTT
Contig1387:75623-76717         Contig_Planarian_90e_13638       2 "CC"<-"GT" -1 "GG"<-"AC"     49    116    164     + AAA.GGTTAGAA...ATAATTTATAAATTTGTTAC.AGC
Contig138:93978-95258          Contig_Planarian_90e_20154       1 "AC"<-"CT" -1 "GT"<-"AG"     47    639    685     + AAG.GTAACCAT...TAATTTTAATATCTCTTAAG.GTT
Contig138:93978-95258          Contig_Planarian_90e_20154       2 "AC"<-"CT" -1 "GT"<-"AG"     47    158    204     + ATG.GTTAAATT...TTATAATTGTCAAATTTCAG.ATC
Contig1389:77247-78918         Contig_Planarian_90e_13592       1 "GT"->"AG" +1 "GT"->"AG"     62   1418   1357     - TAA.GTAAGTTG...TTCATTTTTTATTCTTATAG.CTA
Contig1389:77247-78918         Contig_Planarian_90e_13592       2 "GT"->"AG" +1 "GT"->"AG"   1090   1194    105     - GAG.GTTTACTT...TGAAATTTTTTATCATTCAG.AAA
Contig1391:12982-16193         Contig_Planarian_90e_8747        1 "GT"->"AG" +1 "GT"->"AG"     56   2764   2709     - AAG.GTTGTTGC...TATTATTCTCCCCCCCCCAG.GTG
Contig1391:12982-16193         Contig_Planarian_90e_8747        2 "GT"->"AG" +1 "GT"->"AG"     51   2532   2482     - CAA.GTATTGAT...CATCCGTATTGATTATATAG.GAC
Contig1391:12982-16193         Contig_Planarian_90e_8747        3 "GT"->"AG" +1 "GT"->"AG"     59   2253   2195     - AAG.GTATTGAT...CAGTTACCACTGTAATCCAG.AAC
Contig1391:12982-16193         Contig_Planarian_90e_8747        4 "GT"->"AG" +1 "GT"->"AG"   1679   2057    379     - TAG.GTAATTTT...AAATCATATTTTCAATTTAG.CAC
Contig1391:12982-16193         Contig_Planarian_90e_8747        5 "GT"->"AG" +1 "GT"->"AG"     55    254    200     - ATG.GTTAGATG...CTGAGCTAGTTGTCATTTAG.GTG
Contig139:18224-27714          Contig_Planarian_90e_10591       1 "GT"->"AG" +1 "GT"->"AG"   5127   9421   4295     - TTG.GTATATTT...TTTTAATAAGCTTGTTTTAG.GTA
Contig139:18224-27714          Contig_Planarian_90e_10591       2 "GT"->"AG" +1 "GT"->"AG"   3772   3857     86     - AAG.GTAATAAT...CAAAAATTTTCATCTCACAG.ATA
Contig13921:7539-13165         Contig_Planarian_90e_5157        1 "GT"->"AG" +1 "GT"->"AG"   2053   5425   3373     - AGA.GTTAGTCA...CAAATCATTCACTCATTTAG.GAT
Contig13921:7539-13165         Contig_Planarian_90e_5157        2 "GT"->"AG" +1 "GT"->"AG"     60   3327   3268     - GAG.GTAACTAT...TATAATTATTTACATTATAG.AAG
Contig13921:7539-13165         Contig_Planarian_90e_5157        3 "GT"->"AG" +1 "GT"->"AG"   1898   3223   1326     - CAA.GTAAACTC...CTATTATCTTGAATATTTAG.GAA
Contig13921:7539-13165         Contig_Planarian_90e_5157        4 "GT"->"AG" +1 "GT"->"AG"     54   1184   1131     - TTG.GTGAGAAA...AAACTTTCAATAAAAATAAG.TTT
Contig13921:7539-13165         Contig_Planarian_90e_5157        5 "GT"->"AG" +1 "GT"->"AG"    316    875    560     - AAT.GTAAGTTT...TTTCGCATTATCACTTTCAG.AGT
Contig13921:7725-13341         Contig_Planarian_90e_17255       1 "AA"<-"CT" -1 "TT"<-"AG"   5102    137   5238     - GAG.TTAGTCAA...GCTATAAGATTCTCACAGAG.AAT
Contig13928:1918-2283          Contig_Planarian_90e_4723        1 "GT"->"AG" +1 "GT"->"AG"     62    147    208     + AAC.GTAAATAA...GCAAATTTGATTATATTTAG.AAT
Contig1395:72964-74528         Contig_Planarian_90e_25163       1 "AC"<-"CT" -1 "GT"<-"AG"     53   1286   1338     + TAG.GTACATTC...TATGTATAGATAAAATTTAG.TTT
Contig1395:72964-74528         Contig_Planarian_90e_25163       2 "AA"<-"CT" -1 "TT"<-"AG"    939    119   1057     + AAG.TTAGTTAT...AATAATAATAAATTTTATAG.AAT
Contig13969:3275-3728          Contig_Planarian_90e_5089        1 "AC"<-"CT" -1 "GT"<-"AG"     53    172    224     - CAG.GTATTGAT...AACAAAATATCATTTATTAG.AGT
Contig13974:13050-15755        Contig_Planarian_90e_11585       1 "AC"<-"CT" -1 "GT"<-"AG"   2137    341   2477     + CAG.GTGAGAAC...AATGAAAATATTTATCAAAG.ATT
Contig1401:43192-50576         Contig_Planarian_90e_28141       1 "GT"->"AG" +1 "GT"->"AG"   1985   7304   5320     - GAG.GTTAGTTT...AATTTCTTTTCCGATTTCAG.CTA
Contig1401:43192-50576         Contig_Planarian_90e_28141       2 "GT"->"AG" +1 "GT"->"AG"   2550   5212   2663     - CAG.GTATATTT...CTCATCTTATTACGTTTTAG.GGT
Contig1401:43192-50576         Contig_Planarian_90e_28141       3 "GT"->"AG" +1 "GT"->"AG"   2456   2581    126     - GAG.GTATGTTT...TTTCGTGACTCGTATTTTAG.TAT
Contig1401:69044-79762         Contig_Planarian_90e_1840        1 "GT"->"AG" +1 "GT"->"AG"    463  10395   9933     - ATG.GTAACAAT...TATACAAACGATTTTAATAG.AAA
Contig1401:69044-79762         Contig_Planarian_90e_1840        2 "GT"->"AG" +1 "GT"->"AG"     52   9572   9521     - CCG.GTTAGTAA...CGAAATCAATTGCAATTTAG.CTA
Contig1401:69044-79762         Contig_Planarian_90e_1840        3 "GT"->"AG" +1 "GT"->"AG"   8944   9380    437     - CAC.GTAACTAT...TTTTATTTCTGCAATTGCAG.ATC
Contig1401:69044-79762         Contig_Planarian_90e_1840        4 "GT"->"GG" +1 "GT"->"GG"     38   3965   4002     + AAT.GTAAACGA...CAAATAGGCCATAGATTTGG.TAA
Contig1401:84038-86889         Contig_Planarian_90e_29655       1 "GT"->"AG" +1 "GT"->"AG"   2615    184   2798     + AAG.GTAATCTT...CTTTTTATTCCCATCTTTAG.ATA
Contig1402:69001-73044         Contig_Planarian_90e_14625       1 "GT"->"AG" +1 "GT"->"AG"   2938    187   3124     + AAG.GTAAAATT...TAATTTTCTAAAATTTTCAG.GAA
Contig1404:13242-18024         Contig_Planarian_90e_7488        1 "GT"->"AG" +1 "GT"->"AG"     50   4478   4429     - AAA.GTAATATA...TTTTATAGATCTAAGAATAG.GGG
Contig1404:13242-18024         Contig_Planarian_90e_7488        2 "GT"->"AG" +1 "GT"->"AG"   4049   4275    227     - AAG.GTAAGTGC...AGTATAAATTTTTCATTTAG.AAA
Contig14042:7473-8637          Contig_Planarian_90e_16677       1 "GT"->"AG" +1 "GT"->"AG"    116   1021    906     - GAG.GTCAGTGA...TGCACCTTATTTTTGTTCAG.AGC
Contig14042:7473-8637          Contig_Planarian_90e_16677       2 "TT"->"AG" +1 "TT"->"AG"    102    670    569     - AGG.TTAATTTT...AATTTTTCGTTTTAAAATAG.GAG
Contig14045:12991-16025        Contig_Planarian_90e_10264       1 "AC"<-"CT" -1 "GT"<-"AG"   2437    349   2785     + CAG.GTAAAAAC...TTTATGTTTTATTATTGTAG.AAG
Contig14046:1540-2364          Contig_Planarian_90e_12459       1 "TT"->"NN" +1 "TT"->"NN"    221    331    551     + TGT.TTTAGAAT...NNNNNNNNNNNNNNNNNNNN.TTT
Contig14057:9470-16477         Contig_Planarian_90e_8887        1 "GT"->"AG" +1 "GT"->"AG"   5634    752   6385     + AGA.GTATGATT...ACTAAATAACTCAATTTCAG.CCA
Contig1410:27058-27754         Contig_Planarian_90e_33581       1 "GT"->"AG" +1 "GT"->"AG"     93    565    473     - CAG.GTATATAG...ACTAATTCTTTGATTATTAG.GTA
Contig1410:27058-27754         Contig_Planarian_90e_33581       2 "GT"->"AG" +1 "GT"->"AG"     54    328    275     - CCG.GTTAGTGC...TAAACAATTGGATTTGCTAG.ATT
Contig1410:27058-27754         Contig_Planarian_90e_33581       3 "GT"->"AG" +1 "GT"->"AG"     55    174    120     - ATG.GTGAGCAC...ATAATCGATTTCGGTTCCAG.GTC
Contig1410:61608-63294         Contig_Planarian_90e_5797        1 "AC"<-"CT" -1 "GT"<-"AG"     56   1582   1637     - AAA.GTCTTGTA...TAATTTAATAAATTATTTAG.TAT
Contig1410:61608-63294         Contig_Planarian_90e_5797        2 "AT"->"AA" +1 "AT"->"AA"     42   1567   1526     - CAG.ATGATGAA...AATTCTTGGATGAAATTAAA.AAA
Contig141:118063-119387        Contig_Planarian_90e_8689        1 "GT"->"AG" +1 "GT"->"AG"     52    211    262     + TGA.GTAATGTT...TATGGTAATTTATAATTAAG.CAT
Contig141:118063-119387        Contig_Planarian_90e_8689        2 "GT"->"TA" +1 "GT"->"TA"     63    304    242     - AAA.GTAACTTC...CAATGCTTAATTATAAATTA.CCA
Contig1411:25689-26439         Contig_Planarian_90e_32949       1 "GA"->"AT" +1 "GA"->"AT"    145    442    586     + AAT.GAAAATGT...CAAATGTTTTTAGTCCTAAT.GAA
Contig1411:25936-26832         Contig_Planarian_90e_28183       1 "GT"->"AG" +1 "GT"->"AG"    198    560    757     + TAG.GTGAGATA...TAAATTCTTATTTAATTTAG.GGG
Contig1411:26010-26796         Contig_Planarian_90e_30770       1 "AC"<-"CT" -1 "GT"<-"AG"    198    486    683     + TAG.GTGAGATA...TAAATTCTTATTTAATTTAG.GGG
Contig1411:26010-26796         Contig_Planarian_90e_30770       2 "CA"<-"GT" -1 "TG"<-"AC"    132    160    291     + CAC.TGAAATCC...ATTGATTGCATTGGTATCAC.TAA
Contig1411:26089-26830         Contig_Planarian_90e_12142       1 "AC"<-"CT" -1 "GT"<-"AG"    198    407    604     + TAG.GTGAGATA...TAAATTCTTATTTAATTTAG.GGG
Contig1411:26105-26777         Contig_Planarian_90e_39623       1 "AC"<-"CT" -1 "GT"<-"AG"    198    391    588     + TAG.GTGAGATA...TAAATTCTTATTTAATTTAG.GGG
Contig1411:26142-26889         Contig_Planarian_90e_11370       1 "AC"<-"CT" -1 "GT"<-"AG"    198    354    551     + TAG.GTGAGATA...TAAATTCTTATTTAATTTAG.GGG
Contig1411:26157-26835         Contig_Planarian_90e_28509       1 "GT"->"AG" +1 "GT"->"AG"    198    339    536     + TAG.GTGAGATA...TAAATTCTTATTTAATTTAG.GGG
Contig1411:26158-26832         Contig_Planarian_90e_15643       1 "GT"->"AG" +1 "GT"->"AG"    198    338    535     + TAG.GTGAGATA...TAAATTCTTATTTAATTTAG.GGG
Contig1411:26166-26886         Contig_Planarian_90e_17596       1 "AC"<-"CT" -1 "GT"<-"AG"    198    330    527     + TAG.GTGAGATA...TAAATTCTTATTTAATTTAG.GGG
Contig1411:26172-26904         Contig_Planarian_90e_9082        1 "GT"->"AG" +1 "GT"->"AG"    198    324    521     + TAG.GTGAGATA...TAAATTCTTATTTAATTTAG.GGG
Contig1411:26180-26759         Contig_Planarian_90e_50685       1 "GT"->"AG" +1 "GT"->"AG"    198    316    513     + TAG.GTGAGATA...TAAATTCTTATTTAATTTAG.GGG
Contig1411:26186-26856         Contig_Planarian_90e_17155       1 "GT"->"AG" +1 "GT"->"AG"    198    310    507     + TAG.GTGAGATA...TAAATTCTTATTTAATTTAG.GGG
Contig1411:26187-26913         Contig_Planarian_90e_36405       1 "GT"->"AG" +1 "GT"->"AG"    198    309    506     + TAG.GTGAGATA...TAAATTCTTATTTAATTTAG.GGG
Contig1411:26193-26777         Contig_Planarian_90e_20730       1 "GT"->"AG" +1 "GT"->"AG"    198    303    500     + TAG.GTGAGATA...TAAATTCTTATTTAATTTAG.GGG
Contig1411:26199-26875         Contig_Planarian_90e_39035       1 "AC"<-"CT" -1 "GT"<-"AG"    198    297    494     + TAG.GTGAGATA...TAAATTCTTATTTAATTTAG.GGG
Contig1411:26201-26737         Contig_Planarian_90e_49087       1 "AC"<-"CT" -1 "GT"<-"AG"    198    295    492     + TAG.GTGAGATA...TAAATTCTTATTTAATTTAG.GGG
Contig1411:26201-26743         Contig_Planarian_90e_47843       1 "AC"<-"CT" -1 "GT"<-"AG"    198    295    492     + TAG.GTGAGATA...TAAATTCTTATTTAATTTAG.GGG
Contig1411:26202-26762         Contig_Planarian_90e_23088       1 "AC"<-"CT" -1 "GT"<-"AG"    198    294    491     + TAG.GTGAGATA...TAAATTCTTATTTAATTTAG.GGG
Contig1411:26210-26746         Contig_Planarian_90e_46119       1 "GT"->"AG" +1 "GT"->"AG"    198    286    483     + TAG.GTGAGATA...TAAATTCTTATTTAATTTAG.GGG
Contig1411:26210-26946         Contig_Planarian_90e_13860       1 "GT"->"AG" +1 "GT"->"AG"    198    286    483     + TAG.GTGAGATA...TAAATTCTTATTTAATTTAG.GGG
Contig1411:26212-26743         Contig_Planarian_90e_48254       1 "AC"<-"CC" -1 "GT"<-"GG"    199    284    482     + TAG.GTGAGATA...AAATTCTTATTTAATTTAGG.GGT
Contig1411:26215-26854         Contig_Planarian_90e_40817       1 "GT"->"AG" +1 "GT"->"AG"    198    281    478     + TAG.GTGAGATA...TAAATTCTTATTTAATTTAG.GGG
Contig1411:26230-26824         Contig_Planarian_90e_44579       1 "GT"->"AG" +1 "GT"->"AG"    198    266    463     + TAG.GTGAGATA...TAAATTCTTATTTAATTTAG.GGG
Contig1411:26235-26763         Contig_Planarian_90e_14075       1 "AC"<-"TA" -1 "GT"<-"TA"    197    261    457     + TAG.GTGAGATA...TTAAATTCTTATTTAATTTA.GGG
Contig1411:26235-26876         Contig_Planarian_90e_15035       1 "AC"<-"CT" -1 "GT"<-"AG"    198    261    458     + TAG.GTGAGATA...TAAATTCTTATTTAATTTAG.GGG
Contig1411:26236-26955         Contig_Planarian_90e_25227       1 "GT"->"AG" +1 "GT"->"AG"    198    260    457     + TAG.GTGAGATA...TAAATTCTTATTTAATTTAG.GGG
Contig1411:26241-26909         Contig_Planarian_90e_13693       1 "GT"->"AG" +1 "GT"->"AG"    198    255    452     + TAG.GTGAGATA...TAAATTCTTATTTAATTTAG.GGG
Contig1411:26242-26857         Contig_Planarian_90e_12764       1 "AC"<-"CT" -1 "GT"<-"AG"    198    254    451     + TAG.GTGAGATA...TAAATTCTTATTTAATTTAG.GGG
Contig1411:26243-26800         Contig_Planarian_90e_21179       1 "GT"->"AG" +1 "GT"->"AG"    198    253    450     + TAG.GTGAGATA...TAAATTCTTATTTAATTTAG.GGG
Contig1411:26243-26825         Contig_Planarian_90e_46339       1 "GT"->"AG" +1 "GT"->"AG"    198    253    450     + TAG.GTGAGATA...TAAATTCTTATTTAATTTAG.GGG
Contig1411:26273-26929         Contig_Planarian_90e_19900       1 "AC"<-"CT" -1 "GT"<-"AG"    198    223    420     + TAG.GTGAGATA...TAAATTCTTATTTAATTTAG.GGG
Contig1411:26287-26913         Contig_Planarian_90e_13733       1 "GT"->"AG" +1 "GT"->"AG"    198    209    406     + TAG.GTGAGATA...TAAATTCTTATTTAATTTAG.GGG
Contig1411:26287-26943         Contig_Planarian_90e_37702       1 "GT"->"AG" +1 "GT"->"AG"    198    209    406     + TAG.GTGAGATA...TAAATTCTTATTTAATTTAG.GGG
Contig1411:26288-26887         Contig_Planarian_90e_22814       1 "AC"<-"CT" -1 "GT"<-"AG"    198    208    405     + TAG.GTGAGATA...TAAATTCTTATTTAATTTAG.GGG
Contig1411:26294-26953         Contig_Planarian_90e_19559       1 "GT"->"AG" +1 "GT"->"AG"    198    202    399     + TAG.GTGAGATA...TAAATTCTTATTTAATTTAG.GGG
Contig1411:26302-26934         Contig_Planarian_90e_18039       1 "GT"->"AG" +1 "GT"->"AG"    198    194    391     + TAG.GTGAGATA...TAAATTCTTATTTAATTTAG.GGG
Contig1411:26304-26906         Contig_Planarian_90e_41807       1 "GT"->"AG" +1 "GT"->"AG"    198    192    389     + TAG.GTGAGATA...TAAATTCTTATTTAATTTAG.GGG
Contig1411:26310-26958         Contig_Planarian_90e_21828       1 "GT"->"AG" +1 "GT"->"AG"    198    186    383     + TAG.GTGAGATA...TAAATTCTTATTTAATTTAG.GGG
Contig1411:26314-26912         Contig_Planarian_90e_29962       1 "AC"<-"CT" -1 "GT"<-"AG"    198    182    379     + TAG.GTGAGATA...TAAATTCTTATTTAATTTAG.GGG
Contig1411:26333-26853         Contig_Planarian_90e_53183       1 "AC"<-"CT" -1 "GT"<-"AG"    198    163    360     + TAG.GTGAGATA...TAAATTCTTATTTAATTTAG.GGG
Contig1411:26335-26921         Contig_Planarian_90e_47633       1 "AC"<-"CT" -1 "GT"<-"AG"    198    161    358     + TAG.GTGAGATA...TAAATTCTTATTTAATTTAG.GGG
Contig1411:26350-26914         Contig_Planarian_90e_48758       1 "AC"<-"CT" -1 "GT"<-"AG"    198    146    343     + TAG.GTGAGATA...TAAATTCTTATTTAATTTAG.GGG
Contig1411:26357-26895         Contig_Planarian_90e_53736       1 "GT"->"AG" +1 "GT"->"AG"    198    139    336     + TAG.GTGAGATA...TAAATTCTTATTTAATTTAG.GGG
Contig1411:26357-26958         Contig_Planarian_90e_40509       1 "AC"<-"CT" -1 "GT"<-"AG"    198    139    336     + TAG.GTGAGATA...TAAATTCTTATTTAATTTAG.GGG
Contig1411:26358-26938         Contig_Planarian_90e_19354       1 "AC"<-"CT" -1 "GT"<-"AG"    198    138    335     + TAG.GTGAGATA...TAAATTCTTATTTAATTTAG.GGG
Contig1411:26364-26974         Contig_Planarian_90e_43296       1 "AC"<-"CT" -1 "GT"<-"AG"    198    132    329     + TAG.GTGAGATA...TAAATTCTTATTTAATTTAG.GGG
Contig1411:26397-26910         Contig_Planarian_90e_21269       1 "AC"<-"CT" -1 "GT"<-"AG"    198     99    296     + TAG.GTGAGATA...TAAATTCTTATTTAATTTAG.GGG
Contig1411:26397-26985         Contig_Planarian_90e_40992       1 "GT"->"AG" +1 "GT"->"AG"    198     99    296     + TAG.GTGAGATA...TAAATTCTTATTTAATTTAG.GGG
Contig1411:26425-26929         Contig_Planarian_90e_50529       1 "AC"<-"CC" -1 "GT"<-"GG"    199     71    269     + TAG.GTGAGATA...AAATTCTTATTTAATTTAGG.GGT
Contig1411:26443-26922         Contig_Planarian_90e_24014       1 "AC"<-"CT" -1 "GT"<-"AG"    198     53    250     + TAG.GTGAGATA...TAAATTCTTATTTAATTTAG.GGG
Contig141:201759-224152        Contig_Planarian_90e_17268       1 "AC"<-"CT" -1 "GT"<-"AG"  20528   1710  22237     + GTT.GTAAGTCC...TTAATTGATAATAATTTTAG.ATT
Contig141:201759-224152        Contig_Planarian_90e_17268       2 "AC"<-"CT" -1 "GT"<-"AG"     52   1481   1532     + ATG.GTAATTTA...TTATTTACGTTCTATAATAG.GAA
Contig141:201759-224152        Contig_Planarian_90e_17268       3 "AC"<-"CT" -1 "GT"<-"AG"   1062    293   1354     + AAG.GTATATTT...CTATTCATTCAATTTTTTAG.TGT
Contig141:201759-224152        Contig_Planarian_90e_17268       4 "GT"->"AT" +1 "GT"->"AT"     39   4237   4275     + CTC.GTAATAAA...ATGCAATATTTGGTCTCAAT.ACT
Contig14131:8447-8735          Contig_Planarian_90e_16627       1 "AC"<-"CT" -1 "GT"<-"AG"     58    154    211     + AAG.GTGTGAAA...ATATAGAAGTTTATAATTAG.AAT
Contig1413:77354-77924         Contig_Planarian_90e_27624       1 "AC"->"AA" +1 "AC"->"AA"    109    262    370     + TAA.ACAAAGTC...AGGTTGCTCATGTTCAACAA.ACT
Contig1416:49852-50283         Contig_Planarian_90e_10045       1 "AC"<-"CT" -1 "GT"<-"AG"     47    276    322     + TGG.GTAAATTG...CGACTGTTTATTACTTTTAG.GTT
Contig141:75482-75730          Contig_Planarian_90e_26650       1 "AA"->"GG" +1 "AA"->"GG"     43     52     94     + TCG.AATCGATA...ACGCTGATCTGGTTTTGTGG.AAT
Contig14202:5411-6526          Contig_Planarian_90e_5828        1 "GT"->"AG" +1 "GT"->"AG"    184    846    663     - CAA.GTATAACG...TAACATGTTTTTTAATATAG.GTA
Contig1420:57749-58419         Contig_Planarian_90e_30865       1 "AC"<-"CT" -1 "GT"<-"AG"     44    477    520     + CAG.GTTGTTTT...ACTTTAATTATTTTTTTTAG.GAA
Contig142:113647-114321        Contig_Planarian_90e_479         1 "GT"->"AG" +1 "GT"->"AG"    115    541    427     - GAG.GTAATTTT...AATAATATTTAAATGTTTAG.AAG
Contig142:113647-114321        Contig_Planarian_90e_479         2 "GT"->"AG" +1 "GT"->"AG"     61    311    251     - ATG.GTAAATAA...ACATTTATTTTCTAATTAAG.GAT
Contig142:113762-114432        Contig_Planarian_90e_9167        1 "GT"->"AG" +1 "GT"->"AG"     56    612    557     - ATG.GTTTGTAA...AATATAACAATTCAATTTAG.TCT
Contig142:113762-114432        Contig_Planarian_90e_9167        2 "GT"->"AG" +1 "GT"->"AG"    115    426    312     - GAG.GTAATTTT...AATAATATTTAAATGTTTAG.AAG
Contig142:113762-114432        Contig_Planarian_90e_9167        3 "GT"->"AG" +1 "GT"->"AG"     61    196    136     - ATG.GTAAATAA...ACATTTATTTTCTAATTAAG.GAT
Contig142:113987-114243        Contig_Planarian_90e_32236       1 "GT"->"AG" +1 "GT"->"AG"    115    201     87     - GAG.GTAATTTT...AATAATATTTAAATGTTTAG.AAG
Contig1423:32807-50388         Contig_Planarian_90e_5202        1 "GT"->"AG" +1 "GT"->"AG"   3053  17515  14463     - TGG.GTTATTAT...AAAAATATATTTTCATTCAG.TTT
Contig1423:32807-50388         Contig_Planarian_90e_5202        2 "GT"->"AG" +1 "GT"->"AG"     54  14354  14301     - AAA.GTTGATTT...AATAATTAATTCAAAAATAG.GAA
Contig1423:32807-50388         Contig_Planarian_90e_5202        3 "GT"->"AG" +1 "GT"->"AG"   4808  14228   9421     - ATG.GTAAATTA...AATGACATATTTGAATTAAG.GGC
Contig1423:32807-50388         Contig_Planarian_90e_5202        4 "GT"->"AG" +1 "GT"->"AG"   5098   9261   4164     - TCT.GTGAGTGC...ACTATTTGTTTGGTTTCCAG.TCG
Contig1423:32807-50388         Contig_Planarian_90e_5202        5 "GT"->"AG" +1 "GT"->"AG"   3777   3937    161     - CAA.GTTAGTAT...ATTGTTATTTTTGTTATCAG.TCT
Contig14263:5987-18798         Contig_Planarian_90e_4508        1 "AC"<-"CT" -1 "GT"<-"AG"  12464    216  12679     - CAA.GTAAGAAT...ATATTTCAATTTATATTTAG.CAA
Contig1426:41888-57904         Contig_Planarian_90e_752         1 "GT"->"AG" +1 "GT"->"AG"     53  15757  15705     - AAA.GTAAAGTC...TAAGATTTTTTTCTCTCAAG.GCA
Contig1426:41888-57904         Contig_Planarian_90e_752         2 "GT"->"AG" +1 "GT"->"AG"     54  15558  15505     - ACT.GTAAGAAA...AAAGAGTTTTATTCATTAAG.GTT
Contig1426:41888-57904         Contig_Planarian_90e_752         3 "GT"->"AG" +1 "GT"->"AG"   6103  15410   9308     - ACG.GTATGTAA...TAATATAAATTGTATTTCAG.GAC
Contig1426:41888-57904         Contig_Planarian_90e_752         4 "GT"->"AG" +1 "GT"->"AG"   1723   9182   7460     - GCT.GTTAGTAG...AACGAAGATTTTGCCTTCAG.ATA
Contig1426:41888-57904         Contig_Planarian_90e_752         5 "GT"->"AG" +1 "GT"->"AG"   2090   7195   5106     - CAA.GTAATGAA...TAAAACTGGATTACTTTCAG.GTT
Contig1426:41888-57904         Contig_Planarian_90e_752         6 "GT"->"AG" +1 "GT"->"AG"   2443   4782   2340     - TAA.GTAAGTCA...GGTATAAAACACATCTTTAG.ATT
Contig1426:41888-57904         Contig_Planarian_90e_752         7 "GT"->"AG" +1 "GT"->"AG"   1973   2244    272     - CTA.GTAAAATT...TGATTATGTATAACTTTCAG.ATC
Contig142:72573-74155          Contig_Planarian_90e_4038        1 "GT"->"AG" +1 "GT"->"AG"     46    142     97     - AAG.GTGAATTT...TTTATTTTATTTTCCATTAG.GTT
Contig1430:11373-14695         Contig_Planarian_90e_9309        1 "TT"->"GG" +1 "TT"->"GG"    382    102    483     + GTA.TTAGTCAA...ACTATGGGTGGAGGTTTTGG.TTT
Contig1430:11373-14695         Contig_Planarian_90e_9309        2 "GT"->"AG" +1 "GT"->"AG"   1239    496   1734     + AAA.GTAAGGTG...CATATATCTATCATAATTAG.GTA
Contig1430:11373-14695         Contig_Planarian_90e_9309        3 "GC"->"AG" +1 "GC"->"AG"    114   1928   2041     + AAA.GCAAGTTA...AATATTTCATTTTTCCTTAG.ATT
Contig1430:11373-14695         Contig_Planarian_90e_9309        4 "GT"->"AG" +1 "GT"->"AG"    875   2306   3180     + AAG.GTAAAATG...ATTATTAACAAACATTCTAG.ATC
Contig1430:44258-45228         Contig_Planarian_90e_10038       1 "GT"->"AG" +1 "GT"->"AG"     50    889    840     - TAT.GTAAGAAT...ATTAACTAATGCTGTTATAG.TGG
Contig1430:44258-45228         Contig_Planarian_90e_10038       2 "GT"->"AG" +1 "GT"->"AG"     44    655    612     - AAA.GTATGAAT...ATGGCTGCATTAGTTATTAG.ATA
Contig1430:44258-45228         Contig_Planarian_90e_10038       3 "GT"->"AG" +1 "GT"->"AG"     47    476    430     - CAA.GTAATTTA...ACAAATAATTTTGACAAAAG.GTA
Contig1430:44258-45228         Contig_Planarian_90e_10038       4 "GT"->"AG" +1 "GT"->"AG"     50    326    277     - ACC.GTATATTG...TATAATGCACGAATATTTAG.AGA
Contig1430:44258-45228         Contig_Planarian_90e_10038       5 "GT"->"AG" +1 "GT"->"AG"     50    198    149     - CGA.GTAATAAA...ATAAACAATTTGCTTTACAG.AAC
Contig14308:13123-16071        Contig_Planarian_90e_10629       1 "GT"->"AG" +1 "GT"->"AG"     53   2836   2784     - TAG.GTTTGCTG...AAAGAAACTTTTTAAACCAG.CAA
Contig14308:13123-16071        Contig_Planarian_90e_10629       2 "GT"->"AG" +1 "GT"->"AG"   1415   2640   1226     - CGA.GTAATTTT...CAAAAAATGTTATATTTTAG.AAT
Contig14308:13123-16071        Contig_Planarian_90e_10629       3 "GT"->"AG" +1 "GT"->"AG"     58   1109   1052     - AAT.GTATTATT...TTTATTTATTTTAAATTCAG.TCC
Contig14308:13123-16071        Contig_Planarian_90e_10629       4 "GT"->"AG" +1 "GT"->"AG"     53    941    889     - TCA.GTATATTT...AATATAAAATATTTCACAAG.GAA
Contig14308:13123-16071        Contig_Planarian_90e_10629       5 "GT"->"AG" +1 "GT"->"AG"     53    742    690     - TAA.GTAATGAA...ACTTAAATCTTAACGTTTAG.AAC
Contig14308:13123-16071        Contig_Planarian_90e_10629       6 "GT"->"AG" +1 "GT"->"AG"    329    582    254     - AAT.GTAATAAA...TATTAAAATTTTTATTTAAG.AAA
Contig14308:13123-16071        Contig_Planarian_90e_10629       7 "GT"->"AG" +1 "GT"->"AG"     51    143     93     - CCT.GTAATTAA...ACGTATTATCCATACTTTAG.TAA
Contig1431:28098-36892         Contig_Planarian_90e_9566        1 "AC"<-"CT" -1 "GT"<-"AG"   4951    348   5298     - ACA.GTAATTCT...GTTAATTTCTGTTGTTGTAG.AAT
Contig1431:28098-36892         Contig_Planarian_90e_9566        2 "AC"<-"CT" -1 "GT"<-"AG"   3123   5500   8622     - TAT.GTAAGAAT...AATTATATTAATATTTATAG.AGC
Contig14314:8754-10369         Contig_Planarian_90e_16679       1 "GT"->"AG" +1 "GT"->"AG"   1123   1367    245     - TAG.GTAGGAAA...TCTTTCCTTTGTAATTTCAG.TTT
Contig1432:36185-50835         Contig_Planarian_90e_18021       1 "GT"->"AG" +1 "GT"->"AG"   3544  14538  10995     - CAG.GTAAGATG...TTATTATATCATTATTTTAG.AAA
Contig1432:36185-50835         Contig_Planarian_90e_18021       2 "GT"->"AG" +1 "GT"->"AG"   6216  10907   4692     - TCT.GTAAGTAA...TTGGAATTTAATATTTTTAG.ACT
Contig1432:36185-50835         Contig_Planarian_90e_18021       3 "GT"->"AG" +1 "GT"->"AG"   4353   4607    255     - TTG.GTAATATT...AAACGTCCTATTATGATTAG.GGT
Contig1432:36185-50835         Contig_Planarian_90e_18021       4 "GT"->"AG" +1 "GT"->"AG"     64    159     96     - AAA.GTAAACTA...ATTTTAATTTATAATTATAG.ATT
Contig14335:5502-6644          Contig_Planarian_90e_4524        1 "GT"->"AG" +1 "GT"->"AG"    708    123    830     + CAA.GTGAGATA...AAAAAAGCCAATTTATTCAG.GGT
Contig1434:70224-70904         Contig_Planarian_90e_12427       1 "AC"<-"CT" -1 "GT"<-"AG"     60    170    229     + AAT.GTAAGTGA...TTCACCACCTCAACATTCAG.ATG
Contig1435:21181-39246         Contig_Planarian_90e_8086        1 "GT"->"AG" +1 "GT"->"AG"     60  17987  17928     - ATT.GTAGGATT...ACATTTTTATTGTCTTTCAG.AGT
Contig1435:21181-39246         Contig_Planarian_90e_8086        2 "GT"->"AG" +1 "GT"->"AG"   8710  17708   8999     - AAA.GTGAGAAT...TGACAAATTACACATTATAG.GCT
Contig1435:21181-39246         Contig_Planarian_90e_8086        3 "GT"->"AG" +1 "GT"->"AG"   8525   8776    252     - CAA.GTGAGAGT...CGTCATTATGTTTCTTTTAG.ATA
Contig1435:37318-39029         Contig_Planarian_90e_20888       1 "GT"<-"CA" -1 "AC"<-"TG"   1204     63   1266     + GTG.ACAAAATT...CTGTTCTCGTTGATCATCTG.ACA
Contig1437:5995-6381           Contig_Planarian_90e_21627       1 "GT"->"AG" +1 "GT"->"AG"     53    135    187     + ATG.GTAAATTG...TTGATTTTACAACTTTATAG.TAT
Contig1437:6232-21788          Contig_Planarian_90e_16117       1 "AC"<-"CT" -1 "GT"<-"AG"   1086  14415  15500     + AAT.GTAAGATT...CGACTGTTTTACTATTTTAG.GAT
Contig1437:6232-21788          Contig_Planarian_90e_16117       2 "AC"<-"CT" -1 "GT"<-"AG"   2571  11742  14312     + CAG.GTTAGTTT...CTAATTTATATTCCATTTAG.AAC
Contig1437:6232-21788          Contig_Planarian_90e_16117       3 "AC"<-"CT" -1 "GT"<-"AG"     84  11550  11633     + TTT.GTAAGGTC...TCTATGTCTATTGCATTTAG.AAA
Contig1437:6232-21788          Contig_Planarian_90e_16117       4 "AC"<-"CT" -1 "GT"<-"AG"   6836   4615  11450     + GAA.GTAAGATG...TTTATTCCGTTTTCTCTTAG.GAA
Contig1437:6232-21788          Contig_Planarian_90e_16117       5 "AC"<-"CT" -1 "GT"<-"AG"   4287    250   4536     + GTG.GTATTTAC...TTTATTTTGTTTTAATTAAG.AGA
Contig144:11180-12427          Contig_Planarian_90e_9674        1 "TG"<-"CT" -1 "CA"<-"AG"    426    658   1083     + AAA.CAAGTAAG...TTACATTATAATAATAACAG.CTT
Contig144:11180-12427          Contig_Planarian_90e_9674        2 "AC"<-"CT" -1 "GT"<-"AG"     46    180    225     + AAT.GTGAACTT...AGTTATTAATACTTATTTAG.TTA
Contig144:138741-144088        Contig_Planarian_90e_149         1 "GT"->"AG" +1 "GT"->"AG"   2993   4535   1543     - CAG.GTATGTTT...CACCATATTTGTACATTTAG.GTG
Contig144:138741-144088        Contig_Planarian_90e_149         2 "GT"->"AG" +1 "GT"->"AG"   1066   1283    218     - CAG.GTCAGTTT...ATCATGATTATGATTTTTAG.AAT
Contig144:145694-152655        Contig_Planarian_90e_27887       1 "AA"->"AC" +1 "AA"->"AC"   6306    156   6461     + CTG.AAATCAAC...GCCAAGTTCATATATCGAAC.GAT
Contig144:146365-152306        Contig_Planarian_90e_7857        1 "AC"<-"CT" -1 "GT"<-"AG"   5174    170   5343     - CAA.GTAAGTCA...ATTCATTCCAATCATTCAAG.GTA
Contig14419:1287-4684          Contig_Planarian_90e_2448        1 "GT"->"AG" +1 "GT"->"AG"     56   3324   3269     - CCG.GTAAAAGC...ATTTAAATTTAAATTTGCAG.CTT
Contig14419:1287-4684          Contig_Planarian_90e_2448        2 "GT"->"AG" +1 "GT"->"AG"   2687   3172    486     - ATG.GTAAAAAA...AATTGTTTTAAAACGTTTAG.GTT
Contig14419:1287-4684          Contig_Planarian_90e_2448        3 "GT"->"AG" +1 "GT"->"AG"     50    344    295     - TCT.GTAAATTC...ATAATTAACAGTCATTTAAG.CTC
Contig14419:1287-4684          Contig_Planarian_90e_2448        4 "GT"->"AG" +1 "GT"->"AG"     50    174    125     - AAC.GTAAATTT...CTTTAGACATCATAATTCAG.ACT
Contig1442:91165-91922         Contig_Planarian_90e_221         1 "GT"->"AG" +1 "GT"->"AG"     61    265    325     + CAA.GTGGGTTA...TACTAATAATTCTATTCCAG.TTT
Contig1442:91165-91922         Contig_Planarian_90e_221         2 "GT"->"AG" +1 "GT"->"AG"     56    536    591     + AAT.GTAAAATG...CTATTGCAAATATATTTCAG.ATT
Contig144:31037-31765          Contig_Planarian_90e_803         1 "GT"->"AG" +1 "GT"->"AG"     59     99    157     + CTG.GTACTTAT...GCTTTATACAATATTTTCAG.GAG
Contig1443:34736-38916         Contig_Planarian_90e_1366        1 "GT"->"AG" +1 "GT"->"AG"     50   4027   3978     - TCG.GTAACAAT...TTTGTAATTAGTTTTTGAAG.AAG
Contig1443:34736-38916         Contig_Planarian_90e_1366        2 "GT"->"AG" +1 "GT"->"AG"    149   3865   3717     - GAC.GTAATTTA...AATATGCTTTGTTGTCATAG.ATT
Contig1443:34736-38916         Contig_Planarian_90e_1366        3 "GT"->"AG" +1 "GT"->"AG"     67   3452   3386     - GAA.GTGATTTT...TCAATGCTTGGTGAAAACAG.GAC
Contig1443:34736-38916         Contig_Planarian_90e_1366        4 "GT"->"AG" +1 "GT"->"AG"     46   3247   3202     - CAG.GTAGAGTT...AGCCATTAAACGATTTTTAG.GGT
Contig14446:8668-10516         Contig_Planarian_90e_26770       1 "GT"->"AG" +1 "GT"->"AG"   1444   1534     91     - TTG.GTAAGTAT...AAAGAAATTGTAAAATTTAG.ATT
Contig144:52019-53570          Contig_Planarian_90e_11234       1 "GT"->"AG" +1 "GT"->"AG"    888     97    984     + ACG.GTATACTA...ATTATAAATGTTTTTTTCAG.AAA
Contig14454:12782-13204        Contig_Planarian_90e_32406       1 "GT"->"AG" +1 "GT"->"AG"     52    182    131     - ACG.GTTTTAAT...TTAATTTTAAGTTATTGAAG.ATA
Contig144:71454-72225          Contig_Planarian_90e_2243        1 "GT"->"AG" +1 "GT"->"AG"     57     67    123     + AGG.GTGAGTTT...GTTTACAATTAATTTTTTAG.CAC
Contig144:76721-80455          Contig_Planarian_90e_5674        1 "GT"->"AG" +1 "GT"->"AG"   1106    645   1750     + CAG.GTGGGTGG...TACATAACCTTGTCATTCAG.GTG
Contig144:76721-80455          Contig_Planarian_90e_5674        2 "GT"->"AG" +1 "GT"->"AG"   1319   2058   3376     + CGG.GTACCGAT...ATACATTCATTATTTTGCAG.AAT
Contig14520:10275-11445        Contig_Planarian_90e_7250        1 "AC"<-"CT" -1 "GT"<-"AG"     51   1035   1085     + GAA.GTTAATTG...TTGTTATGATTTGGTTCTAG.AAA
Contig14520:10275-11445        Contig_Planarian_90e_7250        2 "AC"<-"CT" -1 "GT"<-"AG"     58    477    534     + AGG.GTTGGTAT...TTTCAAAATTAAATCTTCAG.TAC
Contig14520:10275-11445        Contig_Planarian_90e_7250        3 "AC"<-"CT" -1 "GT"<-"AG"    228     97    324     + GAC.GTAAGCAA...TCGTTTTCCCATTATTTCAG.ATT
Contig14520:4791-5122          Contig_Planarian_90e_19818       1 "AC"<-"CT" -1 "GT"<-"AG"     57    135    191     + CAG.GTTTGAAA...AACATAATTTGATTGAACAG.GTT
Contig1452:140146-141881       Contig_Planarian_90e_9562        1 "GT"->"AG" +1 "GT"->"AG"    919   1345    427     - TCT.GTAAGCTC...TTTATCTTATGTATTTCAAG.CTC
Contig145:235183-235760        Contig_Planarian_90e_21626       1 "AA"<-"CG" -1 "TT"<-"CG"    152    262    413     - TCG.TTTCGAGC...CGATGGTCAAAGTGTGATCG.TGT
Contig1454:54704-57127         Contig_Planarian_90e_21119       1 "TT"->"AA" +1 "TT"->"AA"     59   2302   2244     - GGT.TTAATGTA...TATTAATCATGTAATTCGAA.TTT
Contig1454:54704-57127         Contig_Planarian_90e_21119       2 "GT"->"AG" +1 "GT"->"AG"     51   2181   2131     - CGA.GTAAGTTG...CAAATTAAAAAAAGATTCAG.TTT
Contig1454:54704-57127         Contig_Planarian_90e_21119       3 "GT"->"AG" +1 "GT"->"AG"   1578   1940    363     - CAG.GTGGAGGA...GATTTTAGTTTATAATTTAG.ATC
Contig1457:106577-107264       Contig_Planarian_90e_11361       1 "GT"->"AG" +1 "GT"->"AG"     52    180    129     - TCG.GTAACTAA...AATCGATGCTCTCGTTTCAG.CAA
Contig1457:109526-110096       Contig_Planarian_90e_17124       1 "AC"<-"CT" -1 "GT"<-"AG"     57    430    486     - TAG.GTTAAATA...AAACAATTGTTATTTTACAG.AAG
Contig1458:27840-30719         Contig_Planarian_90e_1968        1 "AC"<-"CT" -1 "GT"<-"AG"     56    159    214     + AAG.GTAGTTAT...TAAATATAATGTATTTTCAG.TTG
Contig1458:27840-30719         Contig_Planarian_90e_1968        2 "GA"<-"TC" -1 "TC"<-"GA"     57   2330   2386     + GAT.TCGAGGAA...CGACTCTTGGATTGAAGCGA.AAA
Contig1458:27840-30719         Contig_Planarian_90e_1968        3 "AC"<-"CT" -1 "GT"<-"AG"    312   1820   2131     + GAA.GTTGGAAA...GCTGGAGACGATTTTCAAAG.GAA
Contig1458:27840-30719         Contig_Planarian_90e_1968        4 "GC"<-"AT" -1 "GC"<-"AT"     49   1406   1454     + ATA.GCAAACGA...TCTTCATCTTCGGGGAAAAT.GAA
Contig1458:27840-30719         Contig_Planarian_90e_1968        5 "TC"->"AG" +1 "TC"->"AG"     37   1704   1740     + ACT.TCAAGGTC...GGGTTAAAGTGAAACGAGAG.AAT
Contig146:17811-18202          Contig_Planarian_90e_17747       1 "AC"<-"CT" -1 "GT"<-"AG"     65    264    328     + TCG.GTGAAAAT...TAATTTCAAATAATTTCTAG.ACC
Contig1463:44657-51117         Contig_Planarian_90e_31043       1 "GT"->"AG" +1 "GT"->"AG"   5965    367   6331     + GAG.GTAAGATT...CATATTTATTTATTTTTTAG.GAA
Contig14654:11595-12402        Contig_Planarian_90e_5277        1 "GT"->"AG" +1 "GT"->"AG"     53     80    132     + TAA.GTCTTTAA...TTTTTATTATATAGTTTTAG.TAA
Contig14654:11595-12402        Contig_Planarian_90e_5277        2 "GT"->"AG" +1 "GT"->"AG"     70    551    620     + CAA.GTAAGTTA...TATTATATTAATTAATTTAG.GCA
Contig1466:11573-13961         Contig_Planarian_90e_14359       1 "GT"->"AG" +1 "GT"->"AG"     49   2307   2259     - AAA.GTAATAAT...TATTCGTATTATCTTCGTAG.AAT
Contig1466:11573-13961         Contig_Planarian_90e_14359       2 "GT"->"AG" +1 "GT"->"AG"     49   2075   2027     - AAA.GTAACTCG...ATCACTCTTTATGCTTGTAG.AGT
Contig1466:11573-13961         Contig_Planarian_90e_14359       3 "GT"->"AG" +1 "GT"->"AG"     47   1936   1890     - AGA.GTTCGTTA...TGGATTTATCATTGTTATAG.GTA
Contig1466:11573-13961         Contig_Planarian_90e_14359       4 "GT"->"AG" +1 "GT"->"AG"     69   1694   1626     - ATC.GTTAGTTT...TTTATCCCACAATATTTCAG.GGG
Contig1466:11573-13961         Contig_Planarian_90e_14359       5 "GT"->"AG" +1 "GT"->"AG"     53   1574   1522     - CGT.GTAAGAAT...CTGTAATTGCGGTCATTTAG.GAC
Contig1466:11573-13961         Contig_Planarian_90e_14359       6 "GT"->"AG" +1 "GT"->"AG"     55   1486   1432     - GCG.GTATGTAG...GATTGATATATGATTGACAG.ATT
Contig1466:11573-13961         Contig_Planarian_90e_14359       7 "GT"->"AG" +1 "GT"->"AG"     57   1320   1264     - CAG.GTAACTAG...TCTCATTTCATGTATAACAG.ATT
Contig1466:11573-13961         Contig_Planarian_90e_14359       8 "GT"->"AG" +1 "GT"->"AG"    834   1180    347     - GAG.GTGAGTAA...AATTAATCAATTGCATTTAG.GAA
Contig1466:11573-13961         Contig_Planarian_90e_14359       9 "TC"->"AG" +1 "TC"->"AG"     53    226    174     - AAG.TCTGCCAA...CATTGATTATTTTCATTTAG.AAA
Contig146:6193-15048           Contig_Planarian_90e_1292        1 "AC"<-"CT" -1 "GT"<-"AG"     52    921    972     - AAA.GTAATTTG...ATTTTAAATATATGTTATAG.AGA
Contig146:6193-15048           Contig_Planarian_90e_1292        2 "AC"<-"CT" -1 "GT"<-"AG"   7635   1062   8696     - GAG.GTAAATAT...TTTAACAAATTTCTTTTTAG.AAA
Contig14678:12596-15568        Contig_Planarian_90e_18168       1 "AC"<-"CT" -1 "GT"<-"AG"   2264    334   2597     + CAG.GTAATTGA...TTTATTATTAAATGAATTAG.GCG
Contig1468:70456-71274         Contig_Planarian_90e_27289       1 "GT"->"AG" +1 "GT"->"AG"    396    279    674     + AAT.GTAAGATG...TTAACACTGTAATTTTCTAG.GAT
Contig14741:6273-6938          Contig_Planarian_90e_11566       1 "GT"->"AG" +1 "GT"->"AG"     61    415    355     - AAA.GTAATTCT...TAGTTGATTTTATTTTTTAG.AAC
Contig14741:6273-6938          Contig_Planarian_90e_11566       2 "GT"->"AG" +1 "GT"->"AG"     54    269    216     - CCA.GTGAGTAC...CACAATTAATTGCCCTTTAG.ATA
Contig14741:6273-6938          Contig_Planarian_90e_11566       3 "GC"->"CG" +1 "GC"->"CG"     40    109     70     - CAG.GCTCGGAA...TTATTGTGATCCATCGGCCG.ACA
Contig1475:11886-12770         Contig_Planarian_90e_16540       1 "GT"->"AG" +1 "GT"->"AG"     45    264    308     + AAG.GTATTTTA...ATTATTTTAATTTTTATTAG.TTT
Contig1475:17307-18420         Contig_Planarian_90e_11417       1 "AC"<-"CT" -1 "GT"<-"AG"     48    952    999     + GTG.GTTAATTT...ATATAATAAATATAAATTAG.GTT
Contig1475:17307-18420         Contig_Planarian_90e_11417       2 "AA"<-"CT" -1 "TT"<-"AG"     46    332    377     + TTG.TTAGTTAA...TATATTTTATTTAAAAGTAG.GAT
Contig1475:8152-8881           Contig_Planarian_90e_18352       1 "GT"->"AG" +1 "GT"->"AG"     49    533    581     + AAT.GTGAGTTA...TGTTATTAGTTTATGTTTAG.AGT
Contig1476:60960-62059         Contig_Planarian_90e_18055       1 "GT"->"AG" +1 "GT"->"AG"    547    135    681     + AAG.GTAATAAT...GTATTATATTGAATTTTTAG.GTT
Contig1478:96724-97943         Contig_Planarian_90e_9580        1 "GT"->"AG" +1 "GT"->"AG"     53    361    413     + AAT.GTAAATAA...TAATCGTAATTATATCGTAG.GTG
Contig1478:96724-97943         Contig_Planarian_90e_9580        2 "GT"->"AG" +1 "GT"->"AG"     50    719    768     + CAA.GTAACGCT...ATATTTTGAGATGGATTCAG.ATT
Contig1478:97507-98058         Contig_Planarian_90e_17451       1 "GT"->"AG" +1 "GT"->"AG"     62    241    302     + CTG.GTTGTCTA...TTAACGAAAGCGTATTTCAG.GCG
Contig1482:45818-47209         Contig_Planarian_90e_25606       1 "GT"->"AG" +1 "GT"->"AG"     44     59    102     + CAA.GTATAATA...GTTTTTTTTCTTATTTATAG.GCT
Contig1482:45818-47209         Contig_Planarian_90e_25606       2 "GT"->"AG" +1 "GT"->"AG"    919    331   1249     + CAA.GTAATAAT...ATAAATATTTAATTACTTAG.ATG
Contig1482:46013-47557         Contig_Planarian_90e_15383       1 "AC"<-"CT" -1 "GT"<-"AG"     58   1387   1444     + CAA.GTACGATG...TATCATTTTGTATTGAAAAG.GCA
Contig1482:46013-47557         Contig_Planarian_90e_15383       2 "AC"<-"CT" -1 "GT"<-"AG"    919    136   1054     + CAA.GTAATAAT...ATAAATATTTAATTACTTAG.ATG
Contig1482:46013-47557         Contig_Planarian_90e_15383       3 "TG"<-"GT" -1 "CA"<-"AC"     46     67    112     + ACG.CACAAAGT...TCTGAGCAATGAAGACAAAC.GCA
Contig14833:11375-12123        Contig_Planarian_90e_28175       1 "AC"<-"CT" -1 "GT"<-"AG"     57    328    384     - GGA.GTAGGATA...AATTATTTTTTTTAATTTAG.ATG
Contig1483:5217-5803           Contig_Planarian_90e_6957        1 "AC"<-"CT" -1 "GT"<-"AG"     63    374    436     - GAC.GTAAGTTT...TATTTATTTCCGAAATTAAG.CAC
Contig1483:5341-6064           Contig_Planarian_90e_27168       1 "AC"<-"CT" -1 "GT"<-"AG"     63    250    312     - GAC.GTAAGTTT...TATTTATTTCCGAAATTAAG.CAC
Contig1483:5341-6064           Contig_Planarian_90e_27168       2 "AC"<-"CT" -1 "GT"<-"AG"     56    460    515     - TTG.GTAAGTTT...TTCGGTCACTCATAATCTAG.GAC
Contig1483:5341-6064           Contig_Planarian_90e_27168       3 "AC"<-"CT" -1 "GT"<-"AG"     64    591    654     - CCG.GTTAGTCG...GATTTTAACTCTGAATTTAG.GAG
Contig1483:5362-5791           Contig_Planarian_90e_25853       1 "AC"<-"CT" -1 "GT"<-"AG"     63    229    291     - GAC.GTAAGTTT...TATTTATTTCCGAAATTAAG.CAC
Contig1483:5367-6086           Contig_Planarian_90e_38385       1 "GT"->"AG" +1 "GT"->"AG"     64    628    565     - CCG.GTTAGTCG...GATTTTAACTCTGAATTTAG.GAG
Contig1483:5367-6086           Contig_Planarian_90e_38385       2 "GT"->"AG" +1 "GT"->"AG"     56    489    434     - TTG.GTAAGTTT...TTCGGTCACTCATAATCTAG.GAC
Contig1483:5367-6086           Contig_Planarian_90e_38385       3 "GT"->"AG" +1 "GT"->"AG"     63    286    224     - GAC.GTAAGTTT...TATTTATTTCCGAAATTAAG.CAC
Contig1483:5374-6099           Contig_Planarian_90e_16261       1 "GT"->"AG" +1 "GT"->"AG"     64    621    558     - CCG.GTTAGTCG...GATTTTAACTCTGAATTTAG.GAG
Contig1483:5374-6099           Contig_Planarian_90e_16261       2 "GT"->"AG" +1 "GT"->"AG"     56    482    427     - TTG.GTAAGTTT...TTCGGTCACTCATAATCTAG.GAC
Contig1483:5374-6099           Contig_Planarian_90e_16261       3 "GT"->"AG" +1 "GT"->"AG"     63    279    217     - GAC.GTAAGTTT...TATTTATTTCCGAAATTAAG.CAC
Contig1483:5383-6084           Contig_Planarian_90e_21501       1 "GT"->"AG" +1 "GT"->"AG"     64    612    549     - CCG.GTTAGTCG...GATTTTAACTCTGAATTTAG.GAG
Contig1483:5383-6084           Contig_Planarian_90e_21501       2 "GT"->"AG" +1 "GT"->"AG"     56    473    418     - TTG.GTAAGTTT...TTCGGTCACTCATAATCTAG.GAC
Contig1483:5383-6084           Contig_Planarian_90e_21501       3 "GT"->"AG" +1 "GT"->"AG"     63    270    208     - GAC.GTAAGTTT...TATTTATTTCCGAAATTAAG.CAC
Contig1483:5445-6073           Contig_Planarian_90e_18016       1 "GT"->"AG" +1 "GT"->"AG"     64    550    487     - CCG.GTTAGTCG...GATTTTAACTCTGAATTTAG.GAG
Contig1483:5445-6073           Contig_Planarian_90e_18016       2 "GT"->"AG" +1 "GT"->"AG"     56    411    356     - TTG.GTAAGTTT...TTCGGTCACTCATAATCTAG.GAC
Contig1483:5445-6073           Contig_Planarian_90e_18016       3 "GT"->"AG" +1 "GT"->"AG"     63    208    146     - GAC.GTAAGTTT...TATTTATTTCCGAAATTAAG.CAC
Contig1483:5461-6170           Contig_Planarian_90e_12693       1 "GT"->"AG" +1 "GT"->"AG"     64    534    471     - CCG.GTTAGTCG...GATTTTAACTCTGAATTTAG.GAG
Contig1483:5461-6170           Contig_Planarian_90e_12693       2 "GT"->"AG" +1 "GT"->"AG"     56    395    340     - TTG.GTAAGTTT...TTCGGTCACTCATAATCTAG.GAC
Contig1483:5461-6170           Contig_Planarian_90e_12693       3 "GT"->"AG" +1 "GT"->"AG"     63    192    130     - GAC.GTAAGTTT...TATTTATTTCCGAAATTAAG.CAC
Contig1483:5477-5803           Contig_Planarian_90e_23416       1 "AC"<-"CT" -1 "GT"<-"AG"     63    114    176     - GAC.GTAAGTTT...TATTTATTTCCGAAATTAAG.CAC
Contig1483:5505-6168           Contig_Planarian_90e_38422       1 "GT"->"AG" +1 "GT"->"AG"     64    490    427     - CCG.GTTAGTCG...GATTTTAACTCTGAATTTAG.GAG
Contig1483:5505-6168           Contig_Planarian_90e_38422       2 "GT"->"AG" +1 "GT"->"AG"     56    351    296     - TTG.GTAAGTTT...TTCGGTCACTCATAATCTAG.GAC
Contig1483:5505-6168           Contig_Planarian_90e_38422       3 "GT"->"AG" +1 "GT"->"AG"     63    148     86     - GAC.GTAAGTTT...TATTTATTTCCGAAATTAAG.CAC
Contig1483:5523-6170           Contig_Planarian_90e_24580       1 "GT"->"AG" +1 "GT"->"AG"     64    472    409     - CCG.GTTAGTCG...GATTTTAACTCTGAATTTAG.GAG
Contig1483:5523-6170           Contig_Planarian_90e_24580       2 "GT"->"AG" +1 "GT"->"AG"     56    333    278     - TTG.GTAAGTTT...TTCGGTCACTCATAATCTAG.GAC
Contig1483:5523-6170           Contig_Planarian_90e_24580       3 "GT"->"AG" +1 "GT"->"AG"     63    130     68     - GAC.GTAAGTTT...TATTTATTTCCGAAATTAAG.CAC
Contig1483:5527-6170           Contig_Planarian_90e_24646       1 "GT"->"AG" +1 "GT"->"AG"     64    468    405     - CCG.GTTAGTCG...GATTTTAACTCTGAATTTAG.GAG
Contig1483:5527-6170           Contig_Planarian_90e_24646       2 "GT"->"AG" +1 "GT"->"AG"     56    329    274     - TTG.GTAAGTTT...TTCGGTCACTCATAATCTAG.GAC
Contig1483:5527-6170           Contig_Planarian_90e_24646       3 "GT"->"AG" +1 "GT"->"AG"     63    126     64     - GAC.GTAAGTTT...TATTTATTTCCGAAATTAAG.CAC
Contig1483:5655-8894           Contig_Planarian_90e_33664       1 "GT"->"AG" +1 "GT"->"AG"   2591   3104    514     - TAG.GTAAATTC...TGATCCGATTCTCGTCACAG.GCT
Contig1483:5655-8894           Contig_Planarian_90e_33664       2 "GT"->"AG" +1 "GT"->"AG"     64    340    277     - CCG.GTTAGTCG...GATTTTAACTCTGAATTTAG.GAG
Contig1483:5655-8894           Contig_Planarian_90e_33664       3 "GT"->"AG" +1 "GT"->"AG"     56    201    146     - TTG.GTAAGTTT...TTCGGTCACTCATAATCTAG.GAC
Contig1483:5695-6290           Contig_Planarian_90e_33514       1 "GT"->"AG" +1 "GT"->"AG"     49    522    474     - TAA.GTATTTGA...TGATCCGATTCTCGTCACAG.GCT
Contig1483:5695-6290           Contig_Planarian_90e_33514       2 "GT"->"AG" +1 "GT"->"AG"     64    300    237     - CCG.GTTAGTCG...GATTTTAACTCTGAATTTAG.GAG
Contig1483:5695-6290           Contig_Planarian_90e_33514       3 "GT"->"AG" +1 "GT"->"AG"     56    161    106     - TTG.GTAAGTTT...TTCGGTCACTCATAATCTAG.GAC
Contig1483:5854-6170           Contig_Planarian_90e_52879       1 "AC"<-"CT" -1 "GT"<-"AG"     64     78    141     - CCG.GTTAGTCG...GATTTTAACTCTGAATTTAG.GAG
Contig1483:5867-6170           Contig_Planarian_90e_39797       1 "AC"<-"CT" -1 "GT"<-"AG"     64     65    128     - CCG.GTTAGTCG...GATTTTAACTCTGAATTTAG.GAG
Contig1486:53304-57761         Contig_Planarian_90e_6599        1 "AC"<-"CT" -1 "GT"<-"AG"   1864    626   2489     - TGG.GTTAGTTT...TAATTCCTTGTAATGTTCAG.AAT
Contig1486:53304-57761         Contig_Planarian_90e_6599        2 "AC"<-"CT" -1 "GT"<-"AG"   1504   2889   4392     - AAG.GTAATTTT...GTACTGTATATTTCTTTCAG.GCG
Contig1486:53304-57761         Contig_Planarian_90e_6599        3 "TC"<-"AT" -1 "GA"<-"AT"     43   2617   2659     + CTT.GAATTTCC...GCTTCATTTTCTTTTTTCAT.AGA
Contig1486:57750-63555         Contig_Planarian_90e_11420       1 "GT"->"AG" +1 "GT"->"AG"   1924   5688   3765     - AGG.GTTAGTTG...AATTTGTTAATTAATTTCAG.ATA
Contig1486:57750-63555         Contig_Planarian_90e_11420       2 "GT"->"AG" +1 "GT"->"AG"     52   3436   3385     - AGT.GTTAGATT...TATTTAACAATACATTTTAG.CCA
Contig1486:57750-63555         Contig_Planarian_90e_11420       3 "GT"->"AG" +1 "GT"->"AG"   3187   3297    111     - TCG.GTAATTAA...TATATTTACAATTATTCTAG.CCC
Contig14877:3601-4249          Contig_Planarian_90e_7487        1 "GT"->"AG" +1 "GT"->"AG"     49    345    393     + AAA.GTAAATTA...TTCTCGATTTCAAGTTTAAG.AGT
Contig14877:3601-4249          Contig_Planarian_90e_7487        2 "GT"->"AG" +1 "GT"->"AG"     52    501    552     + GAA.GTAAAAAA...ATTTGGTTTGTGTATTACAG.AGT
Contig1488:29654-31089         Contig_Planarian_90e_19760       1 "AC"<-"CT" -1 "GT"<-"AG"    874    363   1236     - AAG.GTAATTAT...ACAGGTATTTACATATTCAG.GTA
Contig14884:4909-5673          Contig_Planarian_90e_30454       1 "AC"<-"CT" -1 "GT"<-"AG"     55    497    551     - GAA.GTAATATT...TTTTTAAAGGTCTGGAACAG.TGA
Contig1489:64993-69519         Contig_Planarian_90e_3589        1 "GT"->"AG" +1 "GT"->"AG"   2049   4393   2345     - AGA.GTAAAATA...TAATTGTTTTGTAATTTCAG.CTA
Contig1489:64993-69519         Contig_Planarian_90e_3589        2 "GT"->"AG" +1 "GT"->"AG"     55   2248   2194     - CGA.GTAAATGA...AGTTATGCCGAACCTCCTAG.ATC
Contig1489:64993-69519         Contig_Planarian_90e_3589        3 "GT"->"AG" +1 "GT"->"AG"    383   1971   1589     - CAG.GTCGGTGG...TAATGTCACTCTCGTTTCAG.GAA
Contig1489:64993-69519         Contig_Planarian_90e_3589        4 "GT"->"AG" +1 "GT"->"AG"   1045   1388    344     - AAG.GTTGTAGA...AAAGACATGTAATAATTAAG.GAC
Contig14900:2889-14535         Contig_Planarian_90e_18743       1 "GT"->"GA" +1 "GT"->"GA"  11225     72  11296     + GAA.GTAAATTT...TTGAACTTTTTAATATTAGA.AAA
Contig1490:89850-93357         Contig_Planarian_90e_3828        1 "GT"->"AG" +1 "GT"->"AG"    730   3286   2557     - AAA.GTAATATT...TATTATTATATAAAATTAAG.ATT
Contig1490:89850-93357         Contig_Planarian_90e_3828        2 "GT"->"AG" +1 "GT"->"AG"     50   2300   2251     - GGA.GTACAACT...TTTACATATCTTATTTGTAG.GGG
Contig1490:89850-93357         Contig_Planarian_90e_3828        3 "GT"->"AG" +1 "GT"->"AG"   1578   2123    546     - AAC.GTAAGTAT...ATCTAGTAAATTTATTTTAG.CCG
Contig1490:89850-93357         Contig_Planarian_90e_3828        4 "GT"->"AG" +1 "GT"->"AG"     55    332    278     - TGG.GTGCGCAA...CTATATATATGTGTGTATAG.GGA
Contig14911:85-875             Contig_Planarian_90e_14708       1 "AC"<-"CT" -1 "GT"<-"AG"     48     84    131     - ATG.GTAAACAA...TTGTTTAATTTTATAAATAG.GGA
Contig14933:6239-7965          Contig_Planarian_90e_10971       1 "GT"->"AG" +1 "GT"->"AG"   1302   1566    265     - TTG.GTATTTTA...CTTGATTTTTATTGTAACAG.GGA
Contig1493:36794-40135         Contig_Planarian_90e_422         1 "GT"->"AG" +1 "GT"->"AG"     52   3252   3201     - AGG.GTATGCAT...CTATTAAAAGTTTTGTAAAG.TGG
Contig1493:36794-40135         Contig_Planarian_90e_422         2 "GT"->"AG" +1 "GT"->"AG"     50   3095   3046     - TTA.GTATGTTT...ATTTCTTTGACTTCTTTTAG.ACT
Contig1493:36794-40135         Contig_Planarian_90e_422         3 "GT"->"AG" +1 "GT"->"AG"    351   2955   2605     - CAG.GTTTGATT...ATAGTTTTTCCAACTTTCAG.GCA
Contig1493:36794-40135         Contig_Planarian_90e_422         4 "GT"->"AG" +1 "GT"->"AG"   1025   2184   1160     - GAG.GTAACAAA...TAATTAATTTATATTTTCAG.TTT
Contig1493:36794-40135         Contig_Planarian_90e_422         5 "GT"->"AG" +1 "GT"->"AG"     52   1072   1021     - AAT.GTAACGAT...TAATTGTAATTGACATTCAG.AAT
Contig1493:36794-40135         Contig_Planarian_90e_422         6 "GT"->"AG" +1 "GT"->"AG"    555    900    346     - AAA.GTAAGTTT...TTTTAATTTCATTTTTTCAG.CCA
Contig1493:36794-40135         Contig_Planarian_90e_422         7 "GT"->"AG" +1 "GT"->"AG"     53    267    215     - TCG.GTAAGTTA...TATTAAATTTATTTTTCCAG.GAC
Contig14936:1699-9397          Contig_Planarian_90e_6130        1 "GT"->"AG" +1 "GT"->"AG"   3088    193   3280     + CCA.GTTAGTTT...ATACCTAGATATTTATTTAG.GGG
Contig14936:1699-9397          Contig_Planarian_90e_6130        2 "GT"->"AG" +1 "GT"->"AG"   3748   3366   7113     + ATG.GTAAATGT...GCATTTATTGTGAATATCAG.ATG
Contig14936:1699-9397          Contig_Planarian_90e_6130        3 "GT"->"AG" +1 "GT"->"AG"     54   7167   7220     + GAA.GTAATAAT...ATATTTAGTGTGAATATTAG.TTA
Contig14936:1699-9397          Contig_Planarian_90e_6130        4 "GT"->"AG" +1 "GT"->"AG"     51   7398   7448     + AAG.GTCTTTTG...TAGATTGTATTATTCATTAG.ACT
Contig14936:1699-9397          Contig_Planarian_90e_6130        5 "GT"->"AG" +1 "GT"->"AG"     58   7536   7593     + CCA.GTTACATA...ATATAAATTTATATATTTAG.CCT
Contig14936:1699-9397          Contig_Planarian_90e_6130        6 "TT"->"AA" +1 "TT"->"AA"     42    182    223     + TGA.TTAACGAA...TTTACTTGATATTCATGTAA.TCA
Contig14939:5939-6552          Contig_Planarian_90e_914         1 "GT"->"AG" +1 "GT"->"AG"     92    535    444     - TAG.GTAAGAAT...TTGAGTATTCTAAATTTTAG.ATT
Contig14945:15014-15897        Contig_Planarian_90e_4108        1 "AC"<-"CT" -1 "GT"<-"AG"     48    452    499     - ACA.GTAAGCCG...CGTAATTAGTATCGTTTCAG.GGA
Contig149:46740-48977          Contig_Planarian_90e_26966       1 "GT"->"AG" +1 "GT"->"AG"   1829    347   2175     + ATT.GTAAGTTT...AATCAAATAAATTTGTCCAG.GTT
Contig1495:23821-49029         Contig_Planarian_90e_18467       1 "AT"->"AA" +1 "AT"->"AA"   6310  14746   8437     - AAA.ATATTCTT...TGTTTTTTAATATTATTAAA.ATA
Contig1499:49612-50364         Contig_Planarian_90e_7861        1 "AC"<-"CT" -1 "GT"<-"AG"     59    135    193     - GAC.GTATGGGG...TGACCGATTTTTGATTTCAG.TTG
Contig150:106055-116839        Contig_Planarian_90e_1354        1 "AC"<-"CT" -1 "GT"<-"AG"     53  10493  10545     + AAA.GTATTGGA...AGCTTTTTATATAATTATAG.GAT
Contig150:106055-116839        Contig_Planarian_90e_1354        2 "AC"<-"CT" -1 "GT"<-"AG"   7184   3100  10283     + CCG.GTAATATG...GCACATTTCTTTTCCTACAG.ATG
Contig150:106055-116839        Contig_Planarian_90e_1354        3 "AC"<-"CT" -1 "GT"<-"AG"     67   2978   3044     + GAT.GTAAATTT...TTGTTGTTAATGATTTTCAG.GAA
Contig150:106055-116839        Contig_Planarian_90e_1354        4 "AC"<-"CT" -1 "GT"<-"AG"   2246    568   2813     + TTG.GTAAATTT...TTAGCCATTTAAATATTTAG.AGG
Contig150:106055-116839        Contig_Planarian_90e_1354        5 "AC"<-"CT" -1 "GT"<-"AG"     51    326    376     + TAG.GTGATTTA...ATTTAAATTCTATATTGTAG.AAG
Contig150:106055-116839        Contig_Planarian_90e_1354        6 "AC"<-"CT" -1 "GT"<-"AG"     47    151    197     + CGA.GTAATTAA...AATCATTAATTTAAATTTAG.GAT
Contig150:106060-116648        Contig_Planarian_90e_12813       1 "AC"<-"CT" -1 "GT"<-"AG"     53  10488  10540     + AAA.GTATTGGA...AGCTTTTTATATAATTATAG.GAT
Contig150:106060-116648        Contig_Planarian_90e_12813       2 "AC"<-"CT" -1 "GT"<-"AG"   7306   2973  10278     + GAT.GTAAATTT...GCACATTTCTTTTCCTACAG.ATG
Contig150:106060-116648        Contig_Planarian_90e_12813       3 "AC"<-"CT" -1 "GT"<-"AG"   2246    563   2808     + TTG.GTAAATTT...TTAGCCATTTAAATATTTAG.AGG
Contig150:106060-116648        Contig_Planarian_90e_12813       4 "AC"<-"CT" -1 "GT"<-"AG"     51    321    371     + TAG.GTGATTTA...ATTTAAATTCTATATTGTAG.AAG
Contig150:106060-116648        Contig_Planarian_90e_12813       5 "AC"<-"CT" -1 "GT"<-"AG"     47    146    192     + CGA.GTAATTAA...AATCATTAATTTAAATTTAG.GAT
Contig1501:13957-18866         Contig_Planarian_90e_8087        1 "AC"<-"CT" -1 "GT"<-"AG"   3720    183   3902     - CAG.GTAATTTG...ATATTTTACGCGATTTTCAG.CAA
Contig1501:13957-18866         Contig_Planarian_90e_8087        2 "GT"->"AG" +1 "GT"->"AG"     48   1195   1242     + TGG.GTTATGCG...GTATATTCCACACAAAAAAG.AAT
Contig1502:1454-6994           Contig_Planarian_90e_20117       1 "GT"->"AG" +1 "GT"->"AG"   5036     71   5106     + AAA.GTAAGTTC...GATTGCTTAAAATAATTTAG.ACC
Contig1502:15072-17558         Contig_Planarian_90e_14382       1 "AC"<-"CT" -1 "GT"<-"AG"    989     90   1078     - ATA.GTGAGTAT...TCTCAATTAATACTTTCTAG.CAT
Contig1504:40034-44599         Contig_Planarian_90e_10520       1 "GT"->"AG" +1 "GT"->"AG"    693   4366   3674     - AAT.GTAAGCAC...TCATAGATTGCTATATTTAG.CAA
Contig1504:40034-44599         Contig_Planarian_90e_10520       2 "GT"->"AG" +1 "GT"->"AG"     50   3466   3417     - AAG.GTACTTTC...TTTATCCATTTACTGTTTAG.AGA
Contig1504:40034-44599         Contig_Planarian_90e_10520       3 "GT"->"AG" +1 "GT"->"AG"   2859   3159    301     - CAA.GTAGACCT...ATTATTTTTTCTATCTCTAG.GCA
Contig1505:55602-82282         Contig_Planarian_90e_1124       10 "AC"<-"CT" -1 "GT"<-"AG"     53  10870  10922     + GTT.GTATGTTT...AAGCCATTATTTGTTACTAG.GGA
Contig1505:55602-82282         Contig_Planarian_90e_1124       11 "AC"<-"CT" -1 "GT"<-"AG"   1550   9257  10806     + AAG.GTAAATTA...AATGTAATATTTCCTTACAG.AAT
Contig1505:55602-82282         Contig_Planarian_90e_1124       12 "AC"<-"CT" -1 "GT"<-"AG"     51   9161   9211     + AAA.GTAACATA...TATATTATCCCTAAAATCAG.GAA
Contig1505:55602-82282         Contig_Planarian_90e_1124       13 "AC"<-"CT" -1 "GT"<-"AG"     48   9050   9097     + ATA.GTAATTAA...ACCTGATAATTGTATAATAG.TAT
Contig1505:55602-82282         Contig_Planarian_90e_1124       14 "AC"<-"CT" -1 "GT"<-"AG"   5090   3846   8935     + AAG.GTAATCAT...TATATAAATTTTCCTTTCAG.CCA
Contig1505:55602-82282         Contig_Planarian_90e_1124       15 "AC"<-"CT" -1 "GT"<-"AG"   3381    396   3776     + TGG.GTAAAGTT...TATAATTATTGTAAATTTAG.CAA
Contig1505:55602-82282         Contig_Planarian_90e_1124       16 "AC"<-"CT" -1 "GT"<-"AG"     50    239    288     + GAG.GTTACTTA...AACTTAATATTTACACATAG.ATA
Contig1505:55602-82282         Contig_Planarian_90e_1124       17 "AC"<-"CT" -1 "GT"<-"AG"     47    145    191     + ATG.GTATTACA...AGTATTTTTATGTTTTATAG.GAT
Contig1505:55602-82282         Contig_Planarian_90e_1124       18 "AC"<-"TT" -1 "GT"<-"AA"   2998   5207   8204     - GAT.GTTTGATT...TTAACTGGGTATACTAGAAA.ATT
Contig1505:55602-82282         Contig_Planarian_90e_1124        1 "AC"<-"CT" -1 "GT"<-"AG"     67  26147  26213     + AAA.GTAAGAAA...TAATTTATATATATATATAG.TCG
Contig1505:55602-82282         Contig_Planarian_90e_1124        2 "AA"<-"CC" -1 "TT"<-"GG"    787  25266  26052     + TTC.TTAAATTG...NNNNNNNNNNNNNNNNNNGG.TGG
Contig1505:55602-82282         Contig_Planarian_90e_1124        3 "AC"<-"CT" -1 "GT"<-"AG"     57  25110  25166     + CCA.GTGTGTTC...AATATATTTATTCGCAATAG.GTC
Contig1505:55602-82282         Contig_Planarian_90e_1124        4 "AC"<-"CT" -1 "GT"<-"AG"     59  24973  25031     + TCA.GTAAATAA...TAGGATTAATTTTCATTCAG.AGT
Contig1505:55602-82282         Contig_Planarian_90e_1124        5 "AC"<-"CT" -1 "GT"<-"AG"   2015  22874  24888     + ACT.GTTAGTAT...AATTTTTTATAAAAATGTAG.TCA
Contig1505:55602-82282         Contig_Planarian_90e_1124        6 "AC"<-"CT" -1 "GT"<-"AG"   6248  16539  22786     + CCT.GTAAGTGG...TTAAATATCCTTCATTTCAG.AGT
Contig1505:55602-82282         Contig_Planarian_90e_1124        7 "AC"<-"CT" -1 "GT"<-"AG"     55  16394  16448     + GTG.GTATTGTG...GTTGTTACTTATTTATTTAG.GGA
Contig1505:55602-82282         Contig_Planarian_90e_1124        8 "AC"<-"CT" -1 "GT"<-"AG"    158  16188  16345     + AAG.GTAAAATT...TATTGATGCCATACATTTAG.GAA
Contig1505:55602-82282         Contig_Planarian_90e_1124        9 "AC"<-"CT" -1 "GT"<-"AG"   5139  10986  16124     + ACG.GTTAGTTT...ATATATATCTGTATGTTCAG.TAC
Contig1505:64594-81921         Contig_Planarian_90e_8537       10 "AC"<-"CT" -1 "GT"<-"AG"     53   1878   1930     + GTT.GTATGTTT...AAGCCATTATTTGTTACTAG.GGA
Contig1505:64594-81921         Contig_Planarian_90e_8537       11 "AC"<-"CT" -1 "GT"<-"AG"   1550    265   1814     + AAG.GTAAATTA...AATGTAATATTTCCTTACAG.AAT
Contig1505:64594-81921         Contig_Planarian_90e_8537       12 "AC"<-"CT" -1 "GT"<-"AG"     51    169    219     + AAA.GTAACATA...TATATTATCCCTAAAATCAG.GAA
Contig1505:64594-81921         Contig_Planarian_90e_8537       13 "AC"<-"CT" -1 "GT"<-"AG"     48     58    105     + ATA.GTAATTAA...ACCTGATAATTGTATAATAG.TAT
Contig1505:64594-81921         Contig_Planarian_90e_8537        1 "AC"<-"AT" -1 "GT"<-"AT"     65  17155  17219     + AAA.GTAAGAAA...TTTAATTTATATATATATAT.AGT
Contig1505:64594-81921         Contig_Planarian_90e_8537        2 "TA"<-"CA" -1 "TA"<-"TG"    788  16275  17062     + TCT.TAAATTGT...NNNNNNNNNNNNNNNNGGTG.GAT
Contig1505:64594-81921         Contig_Planarian_90e_8537        3 "AC"<-"CT" -1 "GT"<-"AG"     57  16118  16174     + CCA.GTGTGTTC...AATATATTTATTCGCAATAG.GTC
Contig1505:64594-81921         Contig_Planarian_90e_8537        4 "AC"<-"CT" -1 "GT"<-"AG"     59  15981  16039     + TCA.GTAAATAA...TAGGATTAATTTTCATTCAG.AGT
Contig1505:64594-81921         Contig_Planarian_90e_8537        5 "AC"<-"CT" -1 "GT"<-"AG"   2015  13882  15896     + ACT.GTTAGTAT...AATTTTTTATAAAAATGTAG.TCA
Contig1505:64594-81921         Contig_Planarian_90e_8537        6 "AC"<-"CT" -1 "GT"<-"AG"   6248   7547  13794     + CCT.GTAAGTGG...TTAAATATCCTTCATTTCAG.AGT
Contig1505:64594-81921         Contig_Planarian_90e_8537        7 "AC"<-"CT" -1 "GT"<-"AG"     55   7402   7456     + GTG.GTATTGTG...GTTGTTACTTATTTATTTAG.GGA
Contig1505:64594-81921         Contig_Planarian_90e_8537        8 "AC"<-"CT" -1 "GT"<-"AG"    158   7196   7353     + AAG.GTAAAATT...TATTGATGCCATACATTTAG.GAA
Contig1505:64594-81921         Contig_Planarian_90e_8537        9 "AC"<-"CT" -1 "GT"<-"AG"   5139   1994   7132     + ACG.GTTAGTTT...ATATATATCTGTATGTTCAG.TAC
Contig15058:1923-4744          Contig_Planarian_90e_20933       1 "AC"<-"CT" -1 "GT"<-"AG"   2502    240   2741     + GAG.GTTTGTGG...ACTTGTAAATCTCGATTCAG.AGT
Contig15116:5285-13236         Contig_Planarian_90e_946         1 "GT"->"AG" +1 "GT"->"AG"   1935    104   2038     + TTT.GTAAGTTT...TCAATTTTTTTTCTGTTTAG.ACA
Contig15116:5285-13236         Contig_Planarian_90e_946         2 "GT"->"AG" +1 "GT"->"AG"   2515   2067   4581     + TTA.GTAAGTTA...TCCTGAATTTTATTTTTCAG.TAA
Contig15116:5285-13236         Contig_Planarian_90e_946         3 "GT"->"AG" +1 "GT"->"AG"   2921   4740   7660     + CAA.GTAATTAA...AATAAATTTTTGATATTTAG.TTA
Contig15116:5285-13236         Contig_Planarian_90e_946         4 "AT"->"AG" +1 "AT"->"AG"     72   1743   1814     + GTT.ATCTGATC...ACAGAATCAAACTAATAAAG.TGA
Contig1516:51369-68842         Contig_Planarian_90e_5829       10 "GT"->"AG" +1 "GT"->"AG"     52   5242   5191     - AAG.GTTGTTAA...ATAATTCGAATACCTTTTAG.AAC
Contig1516:51369-68842         Contig_Planarian_90e_5829       11 "GT"->"AG" +1 "GT"->"AG"   4682   4949    268     - CGA.GTAATTTA...TTAGTGTTTGTATAATTAAG.ATT
Contig1516:51369-68842         Contig_Planarian_90e_5829        1 "GT"->"AG" +1 "GT"->"AG"   1465  17421  15957     - AAG.GTATTTTT...TATTTAATATTTCATTTTAG.GTG
Contig1516:51369-68842         Contig_Planarian_90e_5829        2 "GT"->"AG" +1 "GT"->"AG"     49  15938  15890     - CGC.GTAAAATT...TAATATTAACACAGATTTAG.TGC
Contig1516:51369-68842         Contig_Planarian_90e_5829        3 "GT"->"AG" +1 "GT"->"AG"     49  15790  15742     - TAA.GTAACGAA...ATATTATTTACTTAATTCAG.ATA
Contig1516:51369-68842         Contig_Planarian_90e_5829        4 "GT"->"AG" +1 "GT"->"AG"   1637  15726  14090     - AAG.GTAAATAT...TGTACAGAATGCTATTTTAG.AAT
Contig1516:51369-68842         Contig_Planarian_90e_5829        5 "GT"->"AG" +1 "GT"->"AG"   2856  14008  11153     - TGG.GTATATTA...TTTAATAATTTGTTTCACAG.GAG
Contig1516:51369-68842         Contig_Planarian_90e_5829        6 "GT"->"AG" +1 "GT"->"AG"   2263  11059   8797     - GTG.GTGAGAAT...AATATTTATATTTAATTTAG.GTC
Contig1516:51369-68842         Contig_Planarian_90e_5829        7 "GT"->"AG" +1 "GT"->"AG"     53   8655   8603     - AAG.GTAAGTTC...AAGAAAATTATCCCTTCTAG.GTC
Contig1516:51369-68842         Contig_Planarian_90e_5829        8 "GT"->"AG" +1 "GT"->"AG"     53   8510   8458     - CAA.GTGAATAA...TGATAAATTCTTGTATGTAG.GAT
Contig1516:51369-68842         Contig_Planarian_90e_5829        9 "GT"->"AG" +1 "GT"->"AG"   3046   8394   5349     - AAG.GTGAGACT...TATTTTTTTTATGGATTCAG.ATT
Contig15198:1272-2451          Contig_Planarian_90e_23819       1 "GT"->"AG" +1 "GT"->"AG"    852   1121    270     - CAA.GTAATTTT...TTATTTCACTATTTTATTAG.AAT
Contig152:106931-107506        Contig_Planarian_90e_19898       1 "GT"->"AG" +1 "GT"->"AG"     55    183    237     + AAA.GTATAAAC...AAAAATCAATTTAATCGCAG.ATT
Contig1521:31593-38782         Contig_Planarian_90e_24969       1 "GT"->"AG" +1 "GT"->"AG"     48   7112   7065     - GTG.GTTTGTCA...TCATTTTTTTATTGGTTTAG.AAT
Contig1521:31593-38782         Contig_Planarian_90e_24969       2 "GT"->"AG" +1 "GT"->"AG"   3954   7044   3091     - AAA.GTATGAAA...ATTAATAATAAAAATTTTAG.AGA
Contig1521:31593-38782         Contig_Planarian_90e_24969       3 "GT"->"AG" +1 "GT"->"AG"   2735   3076    342     - TGT.GTAAGTAT...CTTACAAAAATTATTTTCAG.AGA
Contig1521:31593-38782         Contig_Planarian_90e_24969       4 "GT"->"AG" +1 "GT"->"AG"     49    249    201     - AAA.GTAAATAA...ATTTATAATTTTATGTTAAG.CAT
Contig152:151650-170781        Contig_Planarian_90e_15322       1 "GT"->"AG" +1 "GT"->"AG"  18018    725  18742     + AAA.GTGAGATA...TAATAAATTGTTGAATCTAG.CTG
Contig152:185540-186050        Contig_Planarian_90e_15875       1 "GT"->"AG" +1 "GT"->"AG"     53    128    180     + GGG.GTTTGCAG...ATTGACCATTCCTAACCTAG.CCA
Contig152:185540-186050        Contig_Planarian_90e_15875       2 "GT"->"AG" +1 "GT"->"AG"     54    333    386     + CAG.GTCGGGAG...TTGATCGCGTATATATTCAG.GTG
Contig1522:30024-31377         Contig_Planarian_90e_7228        1 "CA"->"AG" +1 "CA"->"AG"     40   1286   1247     - TCG.CAAAACGA...TGATGATATTTCTACAGAAG.CCT
Contig1522:30024-31377         Contig_Planarian_90e_7228        2 "TA"->"AG" +1 "TA"->"AG"     46   1121   1076     - AGG.TAAAACGT...CAAATATTCTAATATTTTAG.AAA
Contig1522:30024-31377         Contig_Planarian_90e_7228        3 "GT"->"AG" +1 "GT"->"AG"     50   1019    970     - TGA.GTAAACCT...TGAATTATATTTATTTGCAG.TGA
Contig1522:30024-31377         Contig_Planarian_90e_7228        4 "TT"->"AG" +1 "TT"->"AG"     50    856    807     - AAG.TTATTTCT...AATTTTTATCGTGAATTTAG.AGA
Contig1522:30024-31377         Contig_Planarian_90e_7228        5 "GT"->"AG" +1 "GT"->"AG"     54    742    689     - AAG.GTCATTTA...ATTATGATGATGAATTTTAG.ATG
Contig1522:30024-31377         Contig_Planarian_90e_7228        6 "GT"->"AG" +1 "GT"->"AG"     53    635    583     - TCT.GTAATAAA...TTAACTTTTATAATGTTAAG.AAT
Contig1522:30024-31377         Contig_Planarian_90e_7228        7 "GT"->"AG" +1 "GT"->"AG"     44    445    402     - AAA.GTAATTTA...GGTATCATTATTGATTGCAG.GCA
Contig1522:30024-31377         Contig_Planarian_90e_7228        8 "GT"->"AG" +1 "GT"->"AG"     56    258    203     - ACG.GTAATTGG...TCATATTGGGATTTATGTAG.AAA
Contig1524:8924-9566           Contig_Planarian_90e_23665       1 "AC"<-"CT" -1 "GT"<-"AG"     52    301    352     - ACA.GTAAGTTC...GGATAATTTCATGTTTTCAG.AAC
Contig1525:3051-4063           Contig_Planarian_90e_28071       1 "AC"<-"CT" -1 "GT"<-"AG"     57    184    240     - AGA.GTAAGCTC...TGATCTTTTCATTTATCAAG.GCG
Contig1525:3051-4063           Contig_Planarian_90e_28071       2 "AC"<-"CT" -1 "GT"<-"AG"    269    433    701     - CAG.GTAACTTT...CATCAAATTTCATCATTTAG.CTA
Contig1525:3051-4063           Contig_Planarian_90e_28071       3 "AC"<-"CT" -1 "GT"<-"AG"     53    722    774     - CAA.GTAAATCA...TTGGTTTTTTCGTTATTAAG.GCC
Contig1525:34107-35654         Contig_Planarian_90e_11345       1 "GT"->"AG" +1 "GT"->"AG"     54    120    173     + ATG.GTGAGTAG...GAATGATCACACTAAATTAG.CTG
Contig1525:34107-35654         Contig_Planarian_90e_11345       2 "GT"->"AG" +1 "GT"->"AG"     67    340    406     + AAT.GTAAACAT...TTCATTATTATATATTTTAG.ATT
Contig1525:34107-35654         Contig_Planarian_90e_11345       3 "GT"->"AG" +1 "GT"->"AG"    576    426   1001     + ATG.GTAAATAA...GACATCGTATGACATTGCAG.AGG
Contig1525:34107-35654         Contig_Planarian_90e_11345       4 "GT"->"AG" +1 "GT"->"AG"     54   1031   1084     + AAG.GTAAGTTG...AATGAATTAAGGTCCTAAAG.CCT
Contig1527:18970-68096         Contig_Planarian_90e_7906        1 "AC"<-"CT" -1 "GT"<-"AG"  18180    260  18439     - CCA.GTTAGTCA...CTAAATTATATGAATTATAG.GAA
Contig1527:18970-68096         Contig_Planarian_90e_7906        2 "AC"<-"CT" -1 "GT"<-"AG"  30059  18839  48897     - CAG.GTTGATTT...TTTTATTTATTTCACTTAAG.GTT
Contig1527:18970-68096         Contig_Planarian_90e_7906        3 "AC"<-"CT" -1 "GT"<-"AG"     51  48993  49043     - AAA.GTTAGAAT...TTATAATGATTTCTATTTAG.TTC
Contig15307:1-10597            Contig_Planarian_90e_17659       1 "AC"<-"CT" -1 "GT"<-"AG"   2767   7526  10292     + AAA.GTAACTTT...ATTATTTATCTAAATTTCAG.AAA
Contig15307:1-10597            Contig_Planarian_90e_17659       2 "AC"<-"CT" -1 "GT"<-"AG"   7314    131   7444     + AAA.GTAATTGT...AATATTTTAATTGTTTTTAG.GCG
Contig1533:52125-57998         Contig_Planarian_90e_27885       1 "GT"->"AG" +1 "GT"->"AG"   5449   5675    227     - CAG.GTTTAATT...AATTTGCACTCATTTTACAG.GTG
Contig1533:68636-70724         Contig_Planarian_90e_30246       1 "AC"<-"CT" -1 "GT"<-"AG"   1509    414   1922     + AAG.GTTGGTGG...AGTAAATACGATTTGTTCAG.ATA
Contig15345:2737-10812         Contig_Planarian_90e_4500        1 "GT"->"AG" +1 "GT"->"AG"     60     99    158     + AAA.GTGAATCG...TTGAAAAAAATGCACTTTAG.AAA
Contig15345:2737-10812         Contig_Planarian_90e_4500        2 "GT"->"AG" +1 "GT"->"AG"   7359    549   7907     + GCT.GTAAGTTT...TTAATACTTGTTCTTATTAG.ATT
Contig1534:84286-84887         Contig_Planarian_90e_29273       1 "GT"->"AG" +1 "GT"->"AG"     55    496    442     - ATT.GTAGGAAT...ATTTTGAAATTGTATTTTAG.GTT
Contig1534:84286-84887         Contig_Planarian_90e_29273       2 "GT"->"AG" +1 "GT"->"AG"     54    339    286     - ACG.GTAGCTTT...TCATGTTGGATTTTCAATAG.GAA
Contig1534:84286-84887         Contig_Planarian_90e_29273       3 "GT"->"AG" +1 "GT"->"AG"     55    125     71     - TCT.GTAATTAT...TATTATTTTTCCGGATTCAG.TTT
Contig15360:8871-14510         Contig_Planarian_90e_20138       1 "GT"->"AG" +1 "GT"->"AG"   5260   5470    211     - CGC.GTAAGAAT...ATTTTACTTTCTTTTCTCAG.TTC
Contig1538:9935-13595          Contig_Planarian_90e_28610       1 "GT"->"AG" +1 "GT"->"AG"     58   3575   3518     - AAT.GTAAATGT...AAAGGTATTTATTACCATAG.TTG
Contig1538:9935-13595          Contig_Planarian_90e_28610       2 "GT"->"AG" +1 "GT"->"AG"     50   3375   3326     - AAG.GTCTCTTT...ATTTATAATAAATGCTTTAG.AAA
Contig1538:9935-13595          Contig_Planarian_90e_28610       3 "GT"->"AG" +1 "GT"->"AG"     47   3126   3080     - GAG.GTATAAGT...ATTCAATGCTTATTTCTTAG.GTA
Contig1538:9935-13595          Contig_Planarian_90e_28610       4 "GT"->"AG" +1 "GT"->"AG"   2772   2955    184     - AGT.GTAATTTT...ATATAATTTTAAATCTTCAG.GCT
Contig153:94134-108031         Contig_Planarian_90e_7569        1 "GT"->"AG" +1 "GT"->"AG"     56  13800  13745     - TAG.GTATTATA...AATGAATTTATAAACTGTAG.GTG
Contig153:94134-108031         Contig_Planarian_90e_7569        2 "GT"->"AG" +1 "GT"->"AG"    279  13707  13429     - GAA.GTTAATTT...CAATTATAATTACGTTTTAG.AAT
Contig153:94134-108031         Contig_Planarian_90e_7569        3 "GT"->"AG" +1 "GT"->"AG"     49  13292  13244     - GAA.GTTACTAA...TTTACTTTAATTTTATAAAG.GCT
Contig153:94134-108031         Contig_Planarian_90e_7569        4 "GT"->"AG" +1 "GT"->"AG"   4086  13088   9003     - ATA.GTAAGTTT...TTATGATATATTCTTACTAG.CTT
Contig153:94134-108031         Contig_Planarian_90e_7569        5 "GT"->"AG" +1 "GT"->"AG"   4326   8879   4554     - CAA.GTAATTTT...TTTTTCTTTTTTTATTGTAG.AAT
Contig153:94134-108031         Contig_Planarian_90e_7569        6 "GT"->"AG" +1 "GT"->"AG"   3235   4429   1195     - ACA.GTAAATAT...AATATATATTTTTATTTCAG.AAT
Contig153:94134-108031         Contig_Planarian_90e_7569        7 "GT"->"AG" +1 "GT"->"AG"    759   1046    288     - AAG.GTAGATAA...GTATTTATTTTTTGTTCCAG.GTC
Contig154:27527-27930          Contig_Planarian_90e_943         1 "AC"<-"CT" -1 "GT"<-"AG"     52    201    252     + AAC.GTAAAAAA...TTTGTAACTTTATATTTTAG.ATA
Contig154:27527-28067          Contig_Planarian_90e_5950        1 "GT"->"AG" +1 "GT"->"AG"     52    201    252     + AAC.GTAAAAAA...TTTGTAACTTTATATTTTAG.ATA
Contig1543:22303-28631         Contig_Planarian_90e_25568       1 "AC"<-"CT" -1 "GT"<-"AG"   6092     81   6172     + CAG.GTATTTTT...ATTATTATATTATAATTCAG.TAT
Contig1547:7700-8848           Contig_Planarian_90e_13032       1 "GT"->"AA" +1 "GT"->"AA"    149    780    928     + AAA.GTATTAAA...CACAAAAGAAGTCCTAAGAA.AAT
Contig15484:3150-3544          Contig_Planarian_90e_24679       1 "AC"<-"CT" -1 "GT"<-"AG"     54    153    206     - AAA.GTAATAAT...AATTGCAAATATAAATACAG.CAA
Contig1554:42730-45577         Contig_Planarian_90e_24086       1 "AC"<-"CT" -1 "GT"<-"AG"   2544    140   2683     + TAT.GTTAGTTT...TTATATGTCTTAATTTATAG.ATG
Contig1554:49301-50004         Contig_Planarian_90e_34378       1 "GT"->"GA" +1 "GT"->"GA"    125     65    189     + TAA.GTATAAAA...TTTATATTAAATATTTCAGA.AAT
Contig1554:49301-50004         Contig_Planarian_90e_34378       2 "GT"->"TT" +1 "GT"->"TT"     90    480    569     + AAT.GTCCGGAA...CAATAGTCAAACAATAATTT.GTC
Contig1556:33962-34640         Contig_Planarian_90e_15767       1 "AC"<-"CT" -1 "GT"<-"AG"     51    287    337     - CAG.GTTTCGCT...ATAATATTTATATATTAAAG.CTA
Contig15595:12701-17291        Contig_Planarian_90e_4715        1 "AC"<-"CT" -1 "GT"<-"AG"   4138    136   4273     + AAT.GTATGAAT...TGTTTTAATCTGGTATTCAG.TCG
Contig15639:14172-14876        Contig_Planarian_90e_2595        1 "GT"->"AA" +1 "GT"->"AA"     52    416    467     + CAT.GTAAGGTC...ATCGATGTATTTTTATGTAA.GGC
Contig15643:2448-8411          Contig_Planarian_90e_16421       1 "GT"->"AG" +1 "GT"->"AG"   1172   5734   4563     - TCT.GTGTGTTT...TGAATCATTTTTACTATTAG.AAA
Contig15643:2448-8411          Contig_Planarian_90e_16421       2 "GT"->"AG" +1 "GT"->"AG"   4183   4346    164     - AGA.GTAAATTT...AATGCTTTTAAATTATTTAG.GTA
Contig1565:65398-85602         Contig_Planarian_90e_13471       1 "AC"<-"CT" -1 "GT"<-"AG"  19411    701  20111     + CAG.GTAAAACA...TAATATGTAAATTTAAACAG.AAT
Contig15657:677-2353           Contig_Planarian_90e_5413        1 "GT"->"AG" +1 "GT"->"AG"     60   1507   1566     + TGG.GTAAAATA...GTTATTATATTTTTTATTAG.AAA
Contig15663:4297-5429          Contig_Planarian_90e_19948       1 "AA"<-"CT" -1 "TT"<-"AG"    753    105    857     - ATA.TTGTTTCC...TTGGGTGTGCCTATTCGGAG.TTG
Contig15705:2671-3238          Contig_Planarian_90e_15072       1 "GT"->"AG" +1 "GT"->"AG"     56    516    461     - AAG.GTATGTTT...AAAAATTTATATTTTTATAG.CGG
Contig15705:2671-3238          Contig_Planarian_90e_15072       2 "GT"->"AG" +1 "GT"->"AG"     62    167    106     - TCG.GTTAATAT...ACGATTTGCTGTTGTTACAG.ATT
Contig157:167548-168259        Contig_Planarian_90e_13594       1 "AC"<-"CT" -1 "GT"<-"AG"     52    565    616     - CAA.GTAAAGAG...TAAGTATAAAATAAATATAG.GAT
Contig157:178809-191557        Contig_Planarian_90e_3486        1 "AC"<-"CT" -1 "GT"<-"AG"     56    434    489     - CGG.GTAATAAC...TAATAATCAATAAATAAAAG.GGA
Contig157:178809-191557        Contig_Planarian_90e_3486        2 "GG"<-"CT" -1 "CC"<-"AG"   5288    695   5982     - TTG.CCACTGTT...TCAATATTTTTTTGCTTTAG.AAT
Contig157:178809-191557        Contig_Planarian_90e_3486        3 "AC"<-"CT" -1 "GT"<-"AG"   6570   6014  12583     - CAG.GTTAAAAT...GTCATTTTTTATTTAAATAG.AGT
Contig1572:53202-56719         Contig_Planarian_90e_19412       1 "GT"->"AG" +1 "GT"->"AG"   3036   3470    435     - AAT.GTGAGTAT...TCAAATTCATTTTCTTTCAG.TAT
Contig1572:53202-56719         Contig_Planarian_90e_19412       2 "GT"->"AG" +1 "GT"->"AG"     55    348    294     - AAG.GTTTTTTA...CATTTAACATTAATTTTCAG.TCA
Contig157:36970-38502          Contig_Planarian_90e_17247       1 "GT"->"AG" +1 "GT"->"AG"   1083    269   1351     + GAG.GTATGGTT...AATTTTTTCTGACAATTCAG.ATT
Contig15737:13763-14084        Contig_Planarian_90e_26159       1 "GT"->"AG" +1 "GT"->"AG"     53    120    172     + TTG.GTAAAAAT...TTTTATCAACTTTTTTCAAG.ATG
Contig1575:67287-68365         Contig_Planarian_90e_7529        1 "AA"<-"AT" -1 "TT"<-"AT"    184    748    931     + ATT.TTTATCAT...TTCCAGCTTCTTTCGCTCAT.TTT
Contig15823:9410-12853         Contig_Planarian_90e_20286       1 "GT"->"AG" +1 "GT"->"AG"   3148     53   3200     + GAG.GTAATTTA...TTAACTTCATAACCTTTCAG.AAT
Contig15869:148-1735           Contig_Planarian_90e_24279       1 "GT"->"AG" +1 "GT"->"AG"   1017    253   1269     + TAG.GTAATAAT...CTATTATTGTTAACTTTCAG.ATA
Contig1:58957-153855           Contig_Planarian_90e_17205       1 "AT"<-"CT" -1 "AT"<-"AG"  61936  31799  93734     + TTC.ATAAGAAA...AATAACAAACATCAATATAG.AAA
Contig1:58957-153855           Contig_Planarian_90e_17205       2 "AA"<-"AT" -1 "TT"<-"AT"  57716  19908  77623     - TTA.TTAATTAT...AAATCAAACATTTAATAAAT.ATA
Contig1:58957-153855           Contig_Planarian_90e_17205       3 "AT"->"AG" +1 "AT"->"AG"     37  46469  46505     + GCC.ATGGAATC...AAATATTACATCTTTTGAAG.TGG
Contig1:58957-153855           Contig_Planarian_90e_17205       4 "AT"->"AC" +1 "AT"->"AC"  12150  46591  58740     + CAA.ATTCTCAT...GTTTCTTGACGACCCCATAC.AAA
Contig15912:13959-14518        Contig_Planarian_90e_16761       1 "AC"<-"CT" -1 "GT"<-"AG"     52    365    416     - AAG.GTTTACTT...TATTGATTCACATTTTTCAG.GCC
Contig1591:51596-55657         Contig_Planarian_90e_17433       1 "AC"<-"CT" -1 "GT"<-"AG"   3593    321   3913     + GAG.GTGAAAGA...ACCTATTTTTTTAAATTTAG.GCG
Contig1591:51596-55657         Contig_Planarian_90e_17433       2 "AC"<-"CT" -1 "GT"<-"AG"     54     53    106     + CTG.GTATGAAG...TAGTTTAATTTTAAATTTAG.CCT
Contig1591:77008-77751         Contig_Planarian_90e_22154       1 "AC"<-"CT" -1 "GT"<-"AG"     56    177    232     - AGA.GTAAATTA...ATAATGTGAATGTTGTGTAG.TTT
Contig15918:9045-17504         Contig_Planarian_90e_14462       1 "GT"->"AG" +1 "GT"->"AG"   2889    212   3100     + CAG.GTGAATAT...CTTAATTTCTCTCCTGACAG.GCT
Contig15918:9045-17504         Contig_Planarian_90e_14462       2 "GT"->"AG" +1 "GT"->"AG"   4989   3122   8110     + CAA.GTAAGTTG...TCATTTTAACCGTGATTCAG.GTT
Contig15918:9045-17504         Contig_Planarian_90e_14462       3 "GT"->"AG" +1 "GT"->"AG"    195   8159   8353     + AAA.GTAAGAAT...ATAAAAAATGTACTTTTCAG.GTG
Contig15918:9045-17504         Contig_Planarian_90e_14462       4 "TA"<-"CA" -1 "TA"<-"TG"   1009   6287   7295     + TAT.TAGACTCA...TTCTTAATTATTCTATTATG.ATA
Contig15928:5427-5816          Contig_Planarian_90e_7931        1 "GT"->"AG" +1 "GT"->"AG"     49    237    189     - CAG.GTTTATTT...TACTTTAATTATAATTATAG.ACA
Contig1594:82532-83510         Contig_Planarian_90e_29840       1 "AC"<-"CT" -1 "GT"<-"AG"     53    213    265     + TTG.GTAATTGA...GACGGAAATATATGTGCCAG.GCT
Contig15952:7200-8700          Contig_Planarian_90e_156         1 "GT"->"AG" +1 "GT"->"AG"     52   1354   1303     - CAG.GTATTTGA...TTTTATTTTTCAATTCGTAG.CCA
Contig15952:7200-8700          Contig_Planarian_90e_156         2 "GT"->"AG" +1 "GT"->"AG"     52    421    370     - TCG.GTAATTAA...ATTTTACTCCGAACATTTAG.GCA
Contig15952:7402-8301          Contig_Planarian_90e_1070        1 "AC"<-"CT" -1 "GT"<-"AG"     52    168    219     - TCG.GTAATTAA...ATTTTACTCCGAACATTTAG.GCA
Contig15955:4236-4736          Contig_Planarian_90e_9945        1 "GT"->"AG" +1 "GT"->"AG"     56    365    420     + GAA.GTAATTTG...TCATTTTATAATTATTTCAG.GTT
Contig15955:4246-5060          Contig_Planarian_90e_69          1 "GT"->"AG" +1 "GT"->"AG"     56    355    410     + GAA.GTAATTTG...TCATTTTATAATTATTTCAG.GTT
Contig15965:5886-7128          Contig_Planarian_90e_17862       1 "AC"<-"CT" -1 "GT"<-"AG"     68   1051   1118     + AAC.GTAGGTGC...GCATTTCATATTGACTTTAG.AAT
Contig15965:5886-7128          Contig_Planarian_90e_17862       2 "AC"<-"CT" -1 "GT"<-"AG"     48    910    957     + TTG.GTAAAATA...AAAATTTAATTATTTTTTAG.AAT
Contig15965:5886-7128          Contig_Planarian_90e_17862       3 "AG"<-"GA" -1 "CT"<-"TC"    264    448    711     + AAA.CTAACACT...TACACCTTTAATGGGAGGTC.CTA
Contig15965:5886-7128          Contig_Planarian_90e_17862       4 "AC"<-"TG" -1 "GT"<-"CA"     48    234    281     + ATG.GTATTATT...CAAAATTTTAATTGTTTTCA.GAA
Contig1597:33148-38522         Contig_Planarian_90e_22089       1 "AT"->"AG" +1 "AT"->"AG"   1349   5284   3936     - TAT.ATGAAATT...GAAACATTATTTATATTTAG.TTA
Contig1597:33148-38522         Contig_Planarian_90e_22089       2 "GT"->"AG" +1 "GT"->"AG"   2798   3895   1098     - TCA.GTAAGATA...AATTGTTTGTTTATTTAAAG.CCA
Contig1597:33148-38522         Contig_Planarian_90e_22089       3 "GA"->"AG" +1 "GA"->"AG"    753    810     58     - GAG.GAAGTAAT...CAAATGAATTCGATTGTGAG.GAT
Contig15985:9044-13501         Contig_Planarian_90e_20648       1 "GT"->"AG" +1 "GT"->"AG"   4158   4235     78     - AAG.GTTAGCGA...AGGTATGATTGATATTTCAG.GAC
Contig16012:2159-4104          Contig_Planarian_90e_7428        1 "AC"<-"CT" -1 "GT"<-"AG"   1276    172   1447     - CCT.GTAAGTTT...AAATAATATTATATTTTCAG.AAA
Contig16012:2159-4104          Contig_Planarian_90e_7428        2 "AC"<-"CT" -1 "GT"<-"AG"     54   1595   1648     - CTG.GTAATTAT...TTCAATTCAAGTGTTTTTAG.ATT
Contig1601:39282-41023         Contig_Planarian_90e_7787        1 "GT"->"AG" +1 "GT"->"AG"     81   1617   1537     - AAA.GTATTTTT...ACTTTAATTGAATTTATTAG.GAT
Contig1601:39282-41023         Contig_Planarian_90e_7787        2 "GT"->"AG" +1 "GT"->"AG"     47   1208   1162     - AAG.GTAAAAAT...TAATTATTACATAATTATAG.ATT
Contig1601:39282-41023         Contig_Planarian_90e_7787        3 "GT"->"AG" +1 "GT"->"AG"     46    337    292     - AAA.GTAAAATA...TTTATTTTATTAAATTTTAG.ATC
Contig1601:39282-41023         Contig_Planarian_90e_7787        4 "GC"->"AG" +1 "GC"->"AG"     58    225    168     - AAG.GCAATTAA...TTTTTTCTATGGAAATTTAG.AAG
Contig160:166123-176257        Contig_Planarian_90e_23151       1 "GT"->"AG" +1 "GT"->"AG"     56   9988   9933     - TAA.GTAAAGTT...ATCATTAATAACCTTTTTAG.ATT
Contig160:166123-176257        Contig_Planarian_90e_23151       2 "GT"->"AG" +1 "GT"->"AG"   5193   9834   4642     - GAG.GTTATTGC...TGATAAAAGTTTACTCGTAG.AAA
Contig160:166123-176257        Contig_Planarian_90e_23151       3 "GT"->"AG" +1 "GT"->"AG"    690   4561   3872     - AAA.GTAAAAAT...ATAACAAAAAGTTTGCATAG.AAA
Contig160:166123-176257        Contig_Planarian_90e_23151       4 "GT"->"AG" +1 "GT"->"AG"   3400   3549    150     - CAG.GTTTCGTT...TGAATATATTTTAATTTCAG.TTA
Contig160:17799-18663          Contig_Planarian_90e_27786       1 "CC"<-"GA" -1 "GG"<-"TC"    480    203    682     + AAA.GGTAGTAA...TTTATAGATACGTTTTCTTC.AGG
Contig1604:52867-53497         Contig_Planarian_90e_14330       1 "GT"->"AG" +1 "GT"->"AG"     49    502    454     - CAG.GTAAATTC...TTAAAAACATTTATTTTTAG.CGA
Contig1604:52867-53497         Contig_Planarian_90e_14330       2 "GT"->"AG" +1 "GT"->"AG"     53    291    239     - ATG.GTATGTCA...TAGTATTTATAAAATTTTAG.ATT
Contig1605:11712-12250         Contig_Planarian_90e_20808       1 "AC"<-"CT" -1 "GT"<-"AG"    160    113    272     + GTA.GTAAGGGT...TAAATATCCATTTATACTAG.ACT
Contig16065:6090-6888          Contig_Planarian_90e_4815        1 "AC"<-"CT" -1 "GT"<-"AG"     50    196    245     + GAG.GTAAGTTT...GTCATAATGATATTTATAAG.GTT
Contig1609:25418-26778         Contig_Planarian_90e_5142        1 "GT"->"TG" +1 "GT"->"TG"     54   1280   1227     - TTG.GTGAATCC...TGGTCGTTGAATACGGTTTG.GTA
Contig1609:64894-65878         Contig_Planarian_90e_15715       1 "AC"<-"CT" -1 "GT"<-"AG"     57    833    889     + AAA.GTTGATTA...TACACTCGACGTCCGTGTAG.ATC
Contig1609:64894-65878         Contig_Planarian_90e_15715       2 "AC"<-"CT" -1 "GT"<-"AG"     46    643    688     + CAG.GTAAATGT...GATTTTAAATGTTTGGTTAG.GCG
Contig1609:64894-65878         Contig_Planarian_90e_15715       3 "AC"<-"CT" -1 "GT"<-"AG"     60    472    531     + GTG.GTAGGTTT...TGTTCAGGTCTCTATTTCAG.GGG
Contig1609:64894-65878         Contig_Planarian_90e_15715       4 "AC"<-"CT" -1 "GT"<-"AG"     51    317    367     + CAA.GTGAGTAG...TTTTCTTATCGAGTTGTCAG.CAT
Contig1609:64894-65878         Contig_Planarian_90e_15715       5 "AC"<-"CT" -1 "GT"<-"AG"     56    104    159     + CAG.GTAGTTTT...TATAATTACGCAATTCATAG.ACT
Contig16111:4919-5399          Contig_Planarian_90e_11539       1 "AC"<-"CT" -1 "GT"<-"AG"     58    334    391     + AGA.GTATCTTT...TACTGTAAATGTCATTTAAG.GAA
Contig161:237707-238110        Contig_Planarian_90e_15747       1 "GT"->"AG" +1 "GT"->"AG"     66     78    143     + AGA.GTTAATTT...AAACGCGGTTCATATTTCAG.GTA
Contig16:168998-169483         Contig_Planarian_90e_30031       1 "AC"<-"CT" -1 "GT"<-"AG"     61    332    392     - GCA.GTATTTGA...GATGTGTAAATGCAATGCAG.ATG
Contig1618:24684-28155         Contig_Planarian_90e_3163        1 "GT"->"AG" +1 "GT"->"AG"     51    591    641     + CAA.GTAAGAAT...TGAAATAAGACCAATTCCAG.GTG
Contig1618:24684-28155         Contig_Planarian_90e_3163        2 "GT"->"AG" +1 "GT"->"AG"   2115    873   2987     + AGA.GTTAGAAA...ATTTATTAACACATATTTAG.GTG
Contig16211:4314-7990          Contig_Planarian_90e_26626       1 "AC"<-"CT" -1 "GT"<-"AG"     71     61    131     - CTG.GTTAGTAT...AAAAAATATTTCTCATACAG.ATT
Contig16211:4314-7990          Contig_Planarian_90e_26626       2 "AC"<-"CT" -1 "GT"<-"AG"     60    318    377     - AAG.GTACGTTT...AAAATACTTTTAAAAATTAG.ATT
Contig16211:4314-7990          Contig_Planarian_90e_26626       3 "AC"<-"CT" -1 "GT"<-"AG"   1247    405   1651     - CAA.GTAAGTTT...ATCAAAATGTATTATTTTAG.AGG
Contig16211:4314-7990          Contig_Planarian_90e_26626       4 "AC"<-"CT" -1 "GT"<-"AG"   1887   1715   3601     - AAG.GTATGCAA...TTTATTTCCAAATCTTTTAG.AAT
Contig1624:37989-39490         Contig_Planarian_90e_804         1 "GT"->"AG" +1 "GT"->"AG"     51   1371   1321     - AAG.GTATTGAA...TTATTTAAAAATTGATTTAG.ATT
Contig1624:37989-39490         Contig_Planarian_90e_804         2 "GT"->"AG" +1 "GT"->"AG"     50    975    926     - TGG.GTAATTTT...TACTTAAGTCAATTTTAAAG.CAC
Contig1624:37989-39490         Contig_Planarian_90e_804         3 "GT"->"AG" +1 "GT"->"AG"     50    851    802     - CGA.GTTATTAT...GTAATCTAATTTTCATTTAG.GCA
Contig1624:37989-39490         Contig_Planarian_90e_804         4 "GT"->"AG" +1 "GT"->"AG"     56    552    497     - AGT.GTAAAATT...TTATGAAACTTAAATTTCAG.GAA
Contig1624:56191-61551         Contig_Planarian_90e_20785       1 "GT"->"AG" +1 "GT"->"AG"   4843   5302    460     - AAG.GTTTGTTA...TCGTGGAAAATTTTATTTAG.CTC
Contig16259:3562-5313          Contig_Planarian_90e_10908       1 "NN"->"AC" +1 "NN"->"AC"    999    158   1156     + CGN.NNNNNNNN...AATGTGATTCCAATAAGCAC.AAT
Contig16:260893-263382         Contig_Planarian_90e_21998       1 "GT"->"AG" +1 "GT"->"AG"   1533   1972    440     - GAG.GTAATTCT...ATGTATAATTATTATCGCAG.GAA
Contig16:260893-263382         Contig_Planarian_90e_21998       2 "GT"->"AG" +1 "GT"->"AG"     54    340    287     - AAT.GTAAATTC...CAATGATTTCTCTCCACCAG.AAT
Contig16:260893-263382         Contig_Planarian_90e_21998       3 "GT"->"AG" +1 "GT"->"AG"     61    115     55     - CAG.GTCTAAAA...TGTAAATGACATAATTTTAG.AAT
Contig162:64694-77848          Contig_Planarian_90e_17662       1 "GT"->"AG" +1 "GT"->"AG"  12644  12762    119     - TGG.GTAAGTCT...ATTAATTTTATAAATTCCAG.TAA
Contig1627:49934-50557         Contig_Planarian_90e_18185       1 "GT"->"AG" +1 "GT"->"AG"     49    533    485     - CGG.GTAAATGA...TTATTACTTTTTTTTTGCAG.GAC
Contig1627:49934-50557         Contig_Planarian_90e_18185       2 "GT"->"AG" +1 "GT"->"AG"     51    449    399     - TGG.GTTTTAAT...TTTTACTATATAAAACCTAG.TCT
Contig1627:49934-50557         Contig_Planarian_90e_18185       3 "GT"->"AG" +1 "GT"->"AG"     48    207    160     - TAG.GTTAATTA...AAAAATTCATTTAATTATAG.ATA
Contig16:279118-284031         Contig_Planarian_90e_4358        1 "AC"<-"CT" -1 "GT"<-"AG"     55    553    607     - GAA.GTAAAATT...TTTCAATCATTGATTTATAG.GAA
Contig16:279118-284031         Contig_Planarian_90e_4358        2 "AC"<-"GA" -1 "GT"<-"TC"   3661    694   4354     - CAA.GTAATTTA...AACGCCCGTGTAAATATTTC.AGA
Contig16:279118-284031         Contig_Planarian_90e_4358        3 "AC"<-"CT" -1 "GT"<-"AG"     53   4475   4527     - GAA.GTCACATT...CACAGTAATGATAATAATAG.GCG
Contig16:279118-284031         Contig_Planarian_90e_4358        4 "AA"<-"AT" -1 "TT"<-"AT"     50   3401   3450     + GAA.TTTTTATG...TTTTCCGTGACTTTTTTTAT.AAT
Contig16292:15182-16603        Contig_Planarian_90e_16904       1 "AC"<-"CT" -1 "GT"<-"AG"   1024    276   1299     - AAG.GTAATAAT...TTCTTTATATTGCAATGTAG.AAA
Contig16293:2896-3655          Contig_Planarian_90e_18282       1 "AC"<-"CT" -1 "GT"<-"AG"     53    515    567     + AAA.GTTGAAAT...AGTAAATTGATTTTTTTTAG.TCG
Contig16293:2896-3655          Contig_Planarian_90e_18282       2 "AC"<-"CT" -1 "GT"<-"AG"     46    307    352     + GAA.GTAATTTT...AATGATTAGTTATAATTTAG.ATA
Contig16293:2896-3655          Contig_Planarian_90e_18282       3 "AC"<-"CT" -1 "GT"<-"AG"     51     77    127     + ACA.GTTAGATT...AACATAATTAGCGCATTTAG.AAT
Contig1629:43956-50322         Contig_Planarian_90e_31997       1 "AC"<-"CT" -1 "GT"<-"AG"   5587    177   5763     - AAA.GTTAGACT...ATTATCTATTCTATTTCCAG.TAA
Contig1629:43956-50322         Contig_Planarian_90e_31997       2 "AC"<-"CT" -1 "GT"<-"AG"     49   5866   5914     - CGG.GTATAAGA...GTTTTACTCTATTTTTAAAG.ATT
Contig1629:43956-50322         Contig_Planarian_90e_31997       3 "AC"<-"CT" -1 "GT"<-"AG"     49   6093   6141     - AAA.GTTTGAAT...TTTTTAATCAAATTTTAAAG.GTT
Contig163:11359-19317          Contig_Planarian_90e_1105        1 "GT"->"AG" +1 "GT"->"AG"    179   7715   7537     - CAG.GTTAATTT...ACCTTGATAAAATGTTGCAG.GAC
Contig163:11359-19317          Contig_Planarian_90e_1105        2 "GT"->"AG" +1 "GT"->"AG"   6779   7203    425     - GTC.GTGAGTGA...TATTCGAAAAAATTTTCTAG.GGC
Contig163:11359-19317          Contig_Planarian_90e_1105        3 "GT"->"AG" +1 "GT"->"AG"     57    241    185     - GAA.GTAGTTTT...TACTTTTTTTTCTCTTCCAG.GCA
Contig163:166654-169653        Contig_Planarian_90e_9636        1 "AC"<-"CT" -1 "GT"<-"AG"   2054     92   2145     + AAG.GTAATTTC...GCATTAACTTTTTAATTAAG.ATT
Contig16317:16835-17097        Contig_Planarian_90e_23301       1 "AC"<-"CT" -1 "GT"<-"AG"     66    121    186     - GCG.GTAAAGAG...TTATAATTTATTCATATTAG.GCC
Contig1634:72886-81482         Contig_Planarian_90e_8571        1 "AC"<-"CT" -1 "GT"<-"AG"     53    247    299     - AGG.GTAATAGC...TTAACATGCATAATTATTAG.TAT
Contig1634:72886-81482         Contig_Planarian_90e_8571        2 "AC"<-"CT" -1 "GT"<-"AG"   7772    746   8517     - CAA.GTATTATT...TATTGCTTTATTTCTCGCAG.TTT
Contig1634:8306-11630          Contig_Planarian_90e_25965       1 "AC"<-"CT" -1 "GT"<-"AG"   2884     76   2959     + ATG.GTTTTACT...TGAAATTTTTGGTATTTCAG.CTG
Contig1635:7878-8955           Contig_Planarian_90e_11092       1 "GA"->"GA" +1 "GA"->"GA"    143    282    140     - GAA.GAAATTTC...CGTGAATTGTGCTACGACGA.GAA
Contig1638:58932-61256         Contig_Planarian_90e_16702       1 "AC"<-"CT" -1 "GT"<-"AG"     55   2044   2098     + ATT.GTAATAAA...TCATTTTCCTCACTTATAAG.GCC
Contig1638:58932-61256         Contig_Planarian_90e_16702       2 "AC"<-"CT" -1 "GT"<-"AG"   1564    228   1791     + CAT.GTACTTTT...ATTTGCTATTTAAACTTTAG.TTG
Contig16415:5705-10276         Contig_Planarian_90e_22960       1 "AC"<-"CT" -1 "GT"<-"AG"   2168   2112   4279     + CAT.GTAAGCTC...ATATAAAACTTTAATTCCAG.TGA
Contig16415:5705-10276         Contig_Planarian_90e_22960       2 "AC"<-"CT" -1 "GT"<-"AG"   1324    601   1924     + AAT.GTAATTTT...TAACATTCTCGGTTTTGCAG.GCC
Contig16415:5705-10276         Contig_Planarian_90e_22960       3 "AC"<-"CT" -1 "GT"<-"AG"    110    428    537     + TTT.GTAATTTT...ATTAATATAAAGATTTACAG.ACC
Contig16415:5705-10276         Contig_Planarian_90e_22960       4 "AC"<-"CT" -1 "GT"<-"AG"     71    288    358     + CAA.GTATTTAA...TTTAAAAATATTAAACTTAG.TTT
Contig164:170429-176555        Contig_Planarian_90e_9967        1 "AC"<-"CT" -1 "GT"<-"AG"   5019    875   5893     + CGG.GTATGAAT...TTATTTTTCTTTACTTACAG.GAG
Contig16424:3442-8189          Contig_Planarian_90e_2604        1 "GT"->"AG" +1 "GT"->"AG"     61    126    186     + CAA.GTTGATTT...TTTAATTTTCCGTTGTTTAG.TCT
Contig16424:3442-8189          Contig_Planarian_90e_2604        2 "GT"->"AG" +1 "GT"->"AG"   4079    308   4386     + AAA.GTAATATT...ATCATTACTGGATTTAATAG.ATA
Contig16424:3442-8189          Contig_Planarian_90e_2604        3 "GT"->"AG" +1 "GT"->"AG"     49   4474   4522     + AAA.GTAAATTT...GTTTTCAATTATTTCCAAAG.CAT
Contig1643:38198-38705         Contig_Planarian_90e_25151       1 "GT"->"GA" +1 "GT"->"GA"     36    268    233     - GTC.GTGATTTT...TAATCGTAGGGCCATTCCGA.TCA
Contig1644:15318-15966         Contig_Planarian_90e_10332       1 "GT"->"AA" +1 "GT"->"AA"     49    243    291     + AAA.GTATTGAA...TATATATTTATAAATTATAA.AGG
Contig1644:15318-15966         Contig_Planarian_90e_10332       2 "TT"->"AA" +1 "TT"->"AA"     54    369    422     + AAG.TTAAATTT...TTGATTTTTGCTATTTAAAA.GGA
Contig16442:4473-10905         Contig_Planarian_90e_28061       1 "GT"->"AG" +1 "GT"->"AG"    222   4528   4307     - GGA.GTAAGTTA...TATTTACCGCCATTTTATAG.AAC
Contig16442:4473-10905         Contig_Planarian_90e_28061       2 "GT"->"AG" +1 "GT"->"AG"     63   4151   4089     - ACC.GTGAGAAA...TATTTTGTAATTTTATTCAG.AAT
Contig16442:4473-10905         Contig_Planarian_90e_28061       3 "GT"->"AG" +1 "GT"->"AG"    433   4038   3606     - GAA.GTTTGAGT...TAATTTGTTATAATATTCAG.ATA
Contig16442:4473-10905         Contig_Planarian_90e_28061       4 "AA"->"AA" +1 "AA"->"AA"    145   3483   3339     - TAA.AATTATTT...TTATTTTAGGGAAATATTAA.CCA
Contig16442:4473-10905         Contig_Planarian_90e_28061       5 "GT"->"AA" +1 "GT"->"AA"   6099     54   6152     + GAA.GTTTGAGT...ATATTAGATCCGTTAATTAA.TTA
Contig16442:4473-10905         Contig_Planarian_90e_28061       6 "GT"->"AG" +1 "GT"->"AG"    103   6256   6358     + TCA.GTAAGTTT...TTTTATAATTTTTATTTTAG.GGA
Contig1644:52823-53288         Contig_Planarian_90e_22900       1 "AC"<-"CT" -1 "GT"<-"AG"     58    149    206     - GTC.GTAATATT...ATAAACCGAATATTTTCCAG.TTA
Contig164:45390-55257          Contig_Planarian_90e_10792       1 "AC"<-"CT" -1 "GT"<-"AG"   4831   4868   9698     + TTG.GTAAGATT...GTAAAAATTGAATATTTTAG.AAT
Contig164:45390-55257          Contig_Planarian_90e_10792       2 "AC"<-"CT" -1 "GT"<-"AG"   1761   3038   4798     + TTA.GTAAGTAA...AAATAATCGATCCGTTTTAG.AAA
Contig164:45390-55257          Contig_Planarian_90e_10792       3 "AC"<-"CT" -1 "GT"<-"AG"   2752    111   2862     + AGG.GTTAGTGG...TTAGAACTATTTTATGTCAG.TCA
Contig16455:1639-4498          Contig_Planarian_90e_2571        1 "AC"<-"CT" -1 "GT"<-"AG"     58   2623   2680     + AAG.GTAAGTTG...ATTTGAAAACTTCAACATAG.GAA
Contig16455:1639-4498          Contig_Planarian_90e_2571        2 "AC"<-"CT" -1 "GT"<-"AG"   2227    261   2487     + CAG.GTAAAATA...AATAATAATAATAATTCAAG.GTG
Contig1645:65963-74923         Contig_Planarian_90e_7560        1 "AC"<-"CT" -1 "GT"<-"AG"     47   8861   8907     + TTG.GTTAGTTA...GATAAATATATTTTATTTAG.GCG
Contig1645:65963-74923         Contig_Planarian_90e_7560        2 "AC"<-"CT" -1 "GT"<-"AG"     72   8578   8649     + CCG.GTAGTAAA...ATTTCCATTGGTCAATTTAG.ATA
Contig1645:65963-74923         Contig_Planarian_90e_7560        3 "AC"<-"CT" -1 "GT"<-"AG"   3430   4967   8396     + GAA.GTAAGTTG...ATTTATTCAGATTTTTACAG.GCT
Contig1645:65963-74923         Contig_Planarian_90e_7560        4 "AA"<-"CT" -1 "TT"<-"AG"     57   4790   4846     + AAG.TTAAGCCT...TGATGGATGTTGCTAATTAG.TAT
Contig1645:65963-74923         Contig_Planarian_90e_7560        5 "AC"<-"CT" -1 "GT"<-"AG"   4312    407   4718     + TAT.GTAAGGAT...TGAAATATTAAATTATTCAG.ACA
Contig1645:65963-74923         Contig_Planarian_90e_7560        6 "AC"<-"CT" -1 "GT"<-"AG"     51    282    332     + ATG.GTAATAAA...TTTTGTGGACTGATCTGTAG.GAA
Contig1646:47010-48315         Contig_Planarian_90e_23949       1 "GT"->"AG" +1 "GT"->"AG"    928    974     47     - CAG.GTGATTAG...TGTTAATTTCTGTATTTTAG.AAC
Contig1646:77498-77933         Contig_Planarian_90e_23015       1 "GT"->"AG" +1 "GT"->"AG"     79    266    344     + CGA.GTATGACT...ATACTTATGGTTTATATTAG.GTA
Contig16506:16434-20011        Contig_Planarian_90e_14493       1 "AC"<-"CT" -1 "GT"<-"AG"   3084    409   3492     + GTG.GTACGTTG...TAAACGTTTGTTTAAACTAG.GAA
Contig16509:747-4106           Contig_Planarian_90e_19719       1 "GT"->"AG" +1 "GT"->"AG"   2725   2792     68     - GAT.GTTAGTTT...ATCAATTTTTTATTTTTTAG.ACG
Contig16537:580-6663           Contig_Planarian_90e_26480       1 "AC"<-"CT" -1 "GT"<-"AG"   5636    302   5937     + CTG.GTAAATAA...AATTTATGTTGATTTTCAAG.GCC
Contig165:48031-58252          Contig_Planarian_90e_21791       1 "GT"->"AG" +1 "GT"->"AG"   9267   9412    146     - AAA.GTAAATAT...TTTTAAATTCCTATTGCTAG.TGT
Contig1654:97527-102742        Contig_Planarian_90e_26301       1 "GT"->"AG" +1 "GT"->"AG"   4876     62   4937     + CAA.GTGATTTT...TAAACGAAAATTGACTTAAG.AAC
Contig16553:803-7954           Contig_Planarian_90e_21644       1 "AC"<-"CT" -1 "GT"<-"AG"   6645    430   7074     + GAG.GTATGTAG...TGATGCAAATAATTTCCTAG.AAA
Contig16590:6741-9177          Contig_Planarian_90e_13537       1 "AC"<-"CT" -1 "GT"<-"AG"     55   2108   2162     + CAA.GTAAGTTC...TATAATAATCATTGTAACAG.GCA
Contig16590:6741-9177          Contig_Planarian_90e_13537       2 "AC"<-"CT" -1 "GT"<-"AG"   1373    566   1938     + CAG.GTGAGATT...CGCCAAAACTTGAATTGTAG.AAT
Contig16590:6741-9177          Contig_Planarian_90e_13537       3 "AC"<-"CT" -1 "GT"<-"AG"     61    107    167     + CAG.GTAACACA...CTGTGTTTAATTGGATTTAG.TTG
Contig16590:9230-10529         Contig_Planarian_90e_29321       1 "AC"<-"CT" -1 "GT"<-"AG"    895    331   1225     + AAT.GTAAGCAT...ATCAATAAAATTGTGTTTAG.CTC
Contig1659:43517-46757         Contig_Planarian_90e_28498       1 "AC"<-"CT" -1 "GT"<-"AG"   2878    140   3017     - TTA.GTAATAAT...TAATCATTTATTTATTACAG.CAG
Contig16622:8736-9743          Contig_Planarian_90e_11118       1 "GT"->"AG" +1 "GT"->"AG"     57    157    213     + ATG.GTAAGTTT...TTAATGAAATTACTTTTCAG.GTC
Contig16622:8750-9661          Contig_Planarian_90e_12491       1 "AC"<-"CT" -1 "GT"<-"AG"    219    468    686     + CAG.GTATTCTG...AGAAATTTTTCTTTTTACAG.AAA
Contig16622:8750-9661          Contig_Planarian_90e_12491       2 "AC"<-"CT" -1 "GT"<-"AG"     48    236    283     + ATG.GTTTGAGT...TAATTCTACTCTAGTTATAG.CAA
Contig16622:8750-9661          Contig_Planarian_90e_12491       3 "AC"<-"CT" -1 "GT"<-"AG"     57    143    199     + ATG.GTAAGTTT...TTAATGAAATTACTTTTCAG.GTC
Contig1666:103488-108135       Contig_Planarian_90e_22119       1 "AC"<-"CT" -1 "GT"<-"AG"   4300    174   4473     - AAA.GTTAAAAA...GGTTATCTACAGTAATTCAG.GAT
Contig1667:65201-68573         Contig_Planarian_90e_34953       1 "GT"->"TG" +1 "GT"->"TG"   2748    407   3154     + TTG.GTGCTCAA...GTCAACATTCTCATTGATTG.CGA
Contig1671:1681-4935           Contig_Planarian_90e_11660       1 "AC"<-"CT" -1 "GT"<-"AG"    339   2759   3097     + ACG.GTTAGTTA...TAATTGGCTCCCGATTATAG.AAT
Contig1671:1681-4935           Contig_Planarian_90e_11660       2 "AC"<-"CT" -1 "GT"<-"AG"   1720    805   2524     + CAG.GTTAGAAA...AATTGATGGAACTCTTTCAG.ATA
Contig1671:1681-4935           Contig_Planarian_90e_11660       3 "AC"<-"CT" -1 "GT"<-"AG"     82    517    598     + AAG.GTGGAGAA...TGTTTGTTTTCTTTATTAAG.GAG
Contig1672:15664-16424         Contig_Planarian_90e_7347        1 "GT"->"AG" +1 "GT"->"AG"     46    519    474     - ACT.GTACGAAT...CGATATTAATTATGTTGTAG.AAA
Contig1672:15664-16424         Contig_Planarian_90e_7347        2 "GT"->"AG" +1 "GT"->"AG"     52    248    197     - CAA.GTAAGTTT...TTTATATATATCATATTTAG.GGA
Contig1672:16603-18404         Contig_Planarian_90e_3096        1 "GT"->"AG" +1 "GT"->"AG"     51    426    476     + TGA.GTGAGTTT...ATGATTATTTTAAATTATAG.TAC
Contig16737:10724-11277        Contig_Planarian_90e_12191       1 "GT"->"AG" +1 "GT"->"AG"     56    270    325     + TGA.GTTAGCTT...TTATAAAGTATATGATTAAG.GAT
Contig16759:5421-8292          Contig_Planarian_90e_11242       1 "AC"<-"CT" -1 "GT"<-"AG"     53   2634   2686     + AAG.GTACTATT...TCATTAATACTATATATAAG.ACC
Contig16759:5421-8292          Contig_Planarian_90e_11242       2 "AC"<-"CT" -1 "GT"<-"AG"   2239    282   2520     + GAA.GTTAGTTT...TAAATGAATTTATTAATTAG.GGT
Contig16759:5421-8292          Contig_Planarian_90e_11242       3 "AC"<-"CT" -1 "GT"<-"AG"     51    110    160     + AGG.GTATTGTT...CCATAAATACAACTCTTAAG.ATT
Contig16798:8017-9492          Contig_Planarian_90e_10508       1 "AT"<-"CA" -1 "AT"<-"TG"    417    973   1389     + CTG.ATACAGAT...AAATTGTAAACCAGGTTTTG.ATA
Contig1681:19678-74877         Contig_Planarian_90e_35221       1 "AC"<-"CT" -1 "GT"<-"AG"   4396  50743  55138     + AAA.GTAATTAT...TTATTATTATTACATTTCAG.ATC
Contig1681:19678-74877         Contig_Planarian_90e_35221       2 "AC"<-"CT" -1 "GT"<-"AG"     56  50634  50689     + TAT.GTAAATTA...ATAAATATGATTAATTGTAG.CTC
Contig1681:19678-74877         Contig_Planarian_90e_35221       3 "AC"<-"CT" -1 "GT"<-"AG"     49  50534  50582     + TTG.GTATTGAT...GTGAATAACTTTATGTTTAG.CTG
Contig1681:19678-74877         Contig_Planarian_90e_35221       4 "AC"<-"CT" -1 "GT"<-"AG"   7021  43411  50431     + CGG.GTAAATAT...AAATATGACATTTTATTTAG.CTG
Contig1681:19678-74877         Contig_Planarian_90e_35221       5 "AC"<-"CT" -1 "GT"<-"AG"     54  43333  43386     + TCA.GTGAGATA...ATGATCCGCATTGATGTCAG.ATC
Contig1681:19678-74877         Contig_Planarian_90e_35221       6 "AC"<-"CT" -1 "GT"<-"AG"     56  43144  43199     + CGA.GTATTATC...TGAGATTTCCCTTTATTAAG.CTT
Contig168:181221-199083        Contig_Planarian_90e_17687       1 "GT"->"AG" +1 "GT"->"AG"  17480  17743    264     - CAG.GTAATCAA...GTCATCATTCTATCGTTAAG.ATC
Contig1684:50154-50835         Contig_Planarian_90e_21104       1 "GT"->"AG" +1 "GT"->"AG"     56    295    350     + CAA.GTAGGCCC...ATTAGTAATTTACATTCTAG.AAA
Contig16861:1550-2027          Contig_Planarian_90e_22115       1 "AC"<-"CT" -1 "GT"<-"AG"     61    199    259     - AAC.GTAATTTT...TTATGTTTTTTAACCAATAG.AAT
Contig1690:24344-34455         Contig_Planarian_90e_6749        1 "GT"->"AG" +1 "GT"->"AG"   5622   9825   4204     - CAG.GTTAGATA...AAACGCCTTTTGCTATTTAG.GCT
Contig1690:24344-34455         Contig_Planarian_90e_6749        2 "GT"->"AG" +1 "GT"->"AG"   2756   3661    906     - TGG.GTAAGCCA...AGAATGTTTTTTCTATTTAG.TTA
Contig1690:24344-34455         Contig_Planarian_90e_6749        3 "GT"->"AG" +1 "GT"->"AG"     51    634    584     - AAA.GTATTTTT...ATTTTCAAAGTTTATTTTAG.AAA
Contig1690:24344-34455         Contig_Planarian_90e_6749        4 "GT"<-"TA" -1 "AC"<-"TA"   3513   4257   7769     - AAT.ACAAATAT...TATTATTATTATTATTGTTA.TTA
Contig1690:24344-34455         Contig_Planarian_90e_6749        5 "AA"<-"AT" -1 "TT"<-"AT"     80   7492   7571     - TTA.TTGTGTGT...GATGCATATATCTTATGCAT.TTT
Contig1691:31190-31989         Contig_Planarian_90e_7174        1 "GT"->"AG" +1 "GT"->"AG"    201    654    454     - AAT.GTGAGTTT...TAATAATAATAATATATAAG.TGC
Contig1691:31190-31989         Contig_Planarian_90e_7174        2 "GT"->"AG" +1 "GT"->"AG"     55    124     70     - CAA.GTAAAGAT...GAAATGTTTTTCAATTACAG.TCC
Contig1691:32556-33032         Contig_Planarian_90e_27659       1 "GT"->"AG" +1 "GT"->"AG"     55    205    151     - ACA.GTAAGGTT...ATAAATAATATTTCTAATAG.TCG
Contig1691:63521-72037         Contig_Planarian_90e_2299        1 "GT"->"AG" +1 "GT"->"AG"     53   8397   8345     - TTA.GTAAGCAA...TTTATTTATTTAATTTTTAG.CAT
Contig1691:63521-72037         Contig_Planarian_90e_2299        2 "GT"->"AG" +1 "GT"->"AG"     46   8024   7979     - AAA.GTTGATTT...ATTATATTACTATTAAAAAG.GAA
Contig1691:63521-72037         Contig_Planarian_90e_2299        3 "GT"->"AG" +1 "GT"->"AG"     50   7891   7842     - CTG.GTAAGTTA...AAATTTAATCAATCTTTAAG.GAT
Contig1691:63521-72037         Contig_Planarian_90e_2299        4 "GT"->"AG" +1 "GT"->"AG"     59   7710   7652     - GAG.GTTTTGTT...TACTAGCAATTAAAATTCAG.AGC
Contig1691:63521-72037         Contig_Planarian_90e_2299        5 "GT"->"AG" +1 "GT"->"AG"   7196   7582    387     - AGA.GTAATTAT...TTCCTAAATTTATAATTTAG.AAA
Contig169:43575-45942          Contig_Planarian_90e_21222       1 "GT"->"AG" +1 "GT"->"AG"   1957     91   2047     + CAG.GTATGAAT...TGCATTATTTTATTTTGCAG.GTC
Contig1694:68439-68985         Contig_Planarian_90e_12443       1 "GT"->"AG" +1 "GT"->"AG"     48    233    280     + TTG.GTTATAAT...GAAAGTTAAATAATAAATAG.GAA
Contig16953:12722-14812        Contig_Planarian_90e_12483       1 "AC"<-"CT" -1 "GT"<-"AG"     57    162    218     - TGA.GTAAATAA...TTAATTTTTATCAATTTAAG.TCA
Contig16953:12722-14812        Contig_Planarian_90e_12483       2 "AC"<-"CT" -1 "GT"<-"AG"   1492    353   1844     - TAT.GTAAGTGA...TTATAATATTGCTATAAAAG.TTT
Contig16965:1984-3725          Contig_Planarian_90e_35446       1 "GT"->"AG" +1 "GT"->"AG"   1043   1558    516     - TAT.GTAATTTT...ACCATATTTATTACAATCAG.AAT
Contig16965:1984-3725          Contig_Planarian_90e_35446       2 "GA"->"AG" +1 "GA"->"AG"    214    271     58     - GCA.GAGTGTGC...TACTTGATTCAGATATGAAG.GAA
Contig16966:892-10464          Contig_Planarian_90e_3723        1 "GT"->"AG" +1 "GT"->"AG"   1241   9499   8259     - AAG.GTAGATAA...TTATTTCCACCATACCTTAG.CTA
Contig16966:892-10464          Contig_Planarian_90e_3723        2 "GT"->"AG" +1 "GT"->"AG"   4086   8122   4037     - AAG.GTAATTCG...ATATATATTCTTTTTCTCAG.TAC
Contig16966:892-10464          Contig_Planarian_90e_3723        3 "GT"->"AG" +1 "GT"->"AG"    382   3863   3482     - AAG.GTTTGTTT...GTTGTTTTTTTTATTTTAAG.ACC
Contig16966:892-10464          Contig_Planarian_90e_3723        4 "GT"->"AG" +1 "GT"->"AG"   3196   3364    169     - GAG.GTAAGTCA...ATAAGTTAATTTATTTACAG.CTT
Contig1697:15769-22124         Contig_Planarian_90e_15605       1 "GT"->"AG" +1 "GT"->"AG"   5821    428   6248     + AAG.GTAGTTTA...TAAATATTTTTTTGTTTCAG.AAA
Contig1700:59286-65196         Contig_Planarian_90e_3775        1 "GT"->"AG" +1 "GT"->"AG"   4487   5765   1279     - TTC.GTAAGTTT...TATTTCTTTTTAATTATTAG.CTG
Contig1700:59286-65196         Contig_Planarian_90e_3775        2 "GT"->"AG" +1 "GT"->"AG"     54   1047    994     - ATC.GTCAGTTT...TTAATTTTAAATCCATTCAG.TAT
Contig1700:59286-65196         Contig_Planarian_90e_3775        3 "GT"->"AG" +1 "GT"->"AG"     57    924    868     - AAG.GTTATGCT...CCTAATAAAGTCATTCACAG.ATA
Contig1700:59286-65196         Contig_Planarian_90e_3775        4 "GT"->"AG" +1 "GT"->"AG"    264    759    496     - CAA.GTAATTAA...ATTATTATTATGTGATTAAG.TTG
Contig1700:59286-65196         Contig_Planarian_90e_3775        5 "GT"->"AG" +1 "GT"->"AG"     52    368    317     - TAA.GTAATTTG...TAAAGCTCGTTTACTTTAAG.AAA
Contig1700:59286-65196         Contig_Planarian_90e_3775        6 "GT"->"AG" +1 "GT"->"AG"     48    158    111     - GAG.GTTTCTAT...TTTAATTATAATTTTTTTAG.GTA
Contig1700:59286-65196         Contig_Planarian_90e_3775        7 "AT"<-"TT" -1 "AT"<-"AA"   2117   2483   4599     - TTA.ATAAAATT...AGTCCTATTTCCATTTAAAA.TAT
Contig1700:60220-60482         Contig_Planarian_90e_51780       1 "AC"<-"CT" -1 "GT"<-"AG"     54     60    113     - ATC.GTCAGTTT...TTAATTTTAAATCCATTCAG.TAT
Contig1702:29941-32212         Contig_Planarian_90e_15457       1 "GT"->"AG" +1 "GT"->"AG"   1737   1993    257     - TGA.GTAATAAA...ATGAAATTTATTAATTCCAG.GGT
Contig1702:4675-21779          Contig_Planarian_90e_5352        1 "AC"<-"CT" -1 "GT"<-"AG"   1436  15597  17032     + GAA.GTAAAAAA...TCTTTTATTTTAATTTAAAG.AAT
Contig1702:4675-21779          Contig_Planarian_90e_5352        2 "AC"<-"CT" -1 "GT"<-"AG"     53  15515  15567     + TGA.GTAATAAT...TCATTTAAAAAACAATTTAG.GTG
Contig1702:4675-21779          Contig_Planarian_90e_5352        3 "AC"<-"CT" -1 "GT"<-"AG"   3743  11513  15255     + AAT.GTAAGTTA...ATATTAAATATTTAATTTAG.CCA
Contig1702:4675-21779          Contig_Planarian_90e_5352        4 "AC"<-"CT" -1 "GT"<-"AG"     53  11138  11190     + GAC.GTAAATTA...AGAGAATTTACTGTATAAAG.TTT
Contig1702:4675-21779          Contig_Planarian_90e_5352        5 "AC"<-"CT" -1 "GT"<-"AG"  10801    110  10910     + TCA.GTAAGTTT...ATTTTTCATTATTTTTTCAG.AAT
Contig1703:56322-62515         Contig_Planarian_90e_3303        1 "GT"->"AG" +1 "GT"->"AG"   2565   6027   3463     - CTG.GTTAGTTT...CATGGGGTAATTTTATTTAG.GTA
Contig1703:56322-62515         Contig_Planarian_90e_3303        2 "GT"->"AG" +1 "GT"->"AG"   2531   3213    683     - AGG.GTTAATTT...AAGTTATATTGTGTTTTAAG.GTC
Contig1703:56322-62515         Contig_Planarian_90e_3303        3 "GT"->"AG" +1 "GT"->"AG"     59    441    383     - TCG.GTTGGTTA...ATTTGAGGTTATTATTCCAG.TTA
Contig1703:65641-66271         Contig_Planarian_90e_15374       1 "AC"<-"CT" -1 "GT"<-"AG"     53    351    403     - CGG.GTATTTTT...TTTTCTGTCTCTGAATTCAG.GAA
Contig1705:17551-18274         Contig_Planarian_90e_17731       1 "GT"->"AG" +1 "GT"->"AG"     70    129    198     + TCG.GTAAGTTA...TTAAAATGCTTTGACTTCAG.GGA
Contig1705:17551-18274         Contig_Planarian_90e_17731       2 "GT"->"TG" +1 "GT"->"TG"     53    356    408     + CAA.GTAATTGA...TAATTGGCCTTTAATTATTG.GTC
Contig1705:17551-18274         Contig_Planarian_90e_17731       3 "TT"->"AG" +1 "TT"->"AG"     54    522    575     + AAG.TTGAGTAA...TTTCTATATTTATTGATTAG.AGC
Contig1705:23355-28032         Contig_Planarian_90e_17931       1 "AC"<-"AA" -1 "GT"<-"TT"   4145    320   4464     - AAG.GTAAATAA...AAAATTGCAGACCGGCTTTT.TGA
Contig1705:23355-28032         Contig_Planarian_90e_17931       2 "AC"<-"CT" -1 "GT"<-"AG"     52   4570   4621     - TCG.GTGGAGAA...TTTTATTTATATTGGTTCAG.ATC
Contig1705:23377-28317         Contig_Planarian_90e_15295       1 "GT"->"AG" +1 "GT"->"AG"     49   4846   4798     - GAA.GTATTCAT...ACTCTTTATTTCTCTTCCAG.ATA
Contig1705:23377-28317         Contig_Planarian_90e_15295       2 "GT"->"AG" +1 "GT"->"AG"     52   4599   4548     - TCG.GTGGAGAA...TTTTATTTATATTGGTTCAG.ATC
Contig1705:23377-28317         Contig_Planarian_90e_15295       3 "GT"->"AG" +1 "GT"->"AG"   1655   4442   2788     - AAG.GTAAATAA...TAATATTTATCTGAATATAG.TGG
Contig1705:23377-28317         Contig_Planarian_90e_15295       4 "GT"->"AG" +1 "GT"->"AG"     52   2646   2595     - ATG.GTAAGACA...TAATAAAATCAAATTTCCAG.ACC
Contig1705:23377-28317         Contig_Planarian_90e_15295       5 "GT"->"AG" +1 "GT"->"AG"   1709   2360    652     - AAA.GTAATTCA...CTTTGTATTTTACATGACAG.ACA
Contig1705:23377-28317         Contig_Planarian_90e_15295       6 "GT"->"AG" +1 "GT"->"AG"     51    521    471     - AAA.GTGAGAAT...AATTAAATATTTTTATCCAG.ATT
Contig1705:23377-28317         Contig_Planarian_90e_15295       7 "GT"->"AG" +1 "GT"->"AG"     56    363    308     - AGG.GTAAAATG...TCATCCTGTGAAAATTGCAG.ACC
Contig17062:8749-13502         Contig_Planarian_90e_17814       1 "GT"->"AG" +1 "GT"->"AG"   3712   4619    908     - ATG.GTAATATA...TTTAATTTGATTCTTATCAG.TTA
Contig17062:8749-13502         Contig_Planarian_90e_17814       2 "GT"->"AG" +1 "GT"->"AG"    550    739    190     - TTG.GTAAATTT...ACTATAAAATATTTTTTCAG.GTC
Contig17062:9508-17202         Contig_Planarian_90e_28102       1 "AC"<-"CT" -1 "GT"<-"AG"   3712    149   3860     - ATG.GTAATATA...TTTAATTTGATTCTTATCAG.TTA
Contig17062:9508-17202         Contig_Planarian_90e_28102       2 "AC"<-"CT" -1 "GT"<-"AG"   3525   3993   7517     - TAA.GTAAGTAA...TAATATTATATTTGATTTAG.GTT
Contig17099:14026-16626        Contig_Planarian_90e_8634        1 "CA"<-"CT" -1 "TG"<-"AG"   1996    296   2291     - TGG.TGAGGGTT...CAATTAATCTTTTTTTACAG.GTA
Contig17:110341-119744         Contig_Planarian_90e_8236        1 "TA"->"AG" +1 "TA"->"AG"     63   9317   9255     - CAG.TAATGACA...GTTGATTTTCTATGATCCAG.TAT
Contig17:110341-119744         Contig_Planarian_90e_8236        2 "GT"->"AG" +1 "GT"->"AG"     76   9125   9050     - AAA.GTAAATTC...ACATTTAAATTAATTTTTAG.ATT
Contig17:110341-119744         Contig_Planarian_90e_8236        3 "GT"->"AG" +1 "GT"->"AG"     53   8908   8856     - CAG.GTAGGGCT...ATAATAATAATAAATTTCAG.CAA
Contig17:110341-119744         Contig_Planarian_90e_8236        4 "GT"->"AG" +1 "GT"->"AG"   8074   8738    665     - AAA.GTATTATG...TGTGATATTTTTATTTATAG.ATC
Contig17:110341-119744         Contig_Planarian_90e_8236        5 "GT"->"AG" +1 "GT"->"AG"     50    605    556     - AAA.GTAATAAT...AATGATAGACATTGTTTTAG.AGA
Contig17:121750-123418         Contig_Planarian_90e_4431        1 "GT"->"AG" +1 "GT"->"AG"     58    408    351     - GAA.GTTTTAAT...ATCGATTTTCACTTATGTAG.TCA
Contig1712:52811-53642         Contig_Planarian_90e_10552       1 "GT"->"AG" +1 "GT"->"AG"     53    711    659     - GAT.GTATGAAT...GTAATTTTTATTAAATATAG.CTA
Contig17131:890-3236           Contig_Planarian_90e_5754        1 "AC"<-"CT" -1 "GT"<-"AG"   1520     92   1611     - TTC.GTTAGTCT...AATAATTCTTATTTTTTAAG.GTT
Contig17131:890-3236           Contig_Planarian_90e_5754        2 "AC"<-"CT" -1 "GT"<-"AG"     51   2227   2277     - CCA.GTAATATT...AAATAAAATGATGTATTTAG.AAA
Contig171:34884-37320          Contig_Planarian_90e_8317        1 "GT"->"AG" +1 "GT"->"AG"     47     75    121     + TTG.GTAATTTG...TTTTAATAAATAAATTGTAG.GAG
Contig171:34884-37320          Contig_Planarian_90e_8317        2 "GT"->"AG" +1 "GT"->"AG"     49    158    206     + CCG.GTAAGAAT...TGATTACAATAAGTTATCAG.GAA
Contig171:34884-37320          Contig_Planarian_90e_8317        3 "GT"->"AG" +1 "GT"->"AG"     49    546    594     + TTA.GTAATATG...AATTTGTCATCTTTTTACAG.AAG
Contig171:34884-37320          Contig_Planarian_90e_8317        4 "GT"->"AG" +1 "GT"->"AG"   1370    892   2261     + CAG.GTTAGAAT...AATAATTATTTATTTTGAAG.ATA
Contig171:34884-37320          Contig_Planarian_90e_8317        5 "CT"->"AA" +1 "CT"->"AA"     58    795    738     - CAA.CTGATATA...AAGATGTAACATTTAAGGAA.ATT
Contig1714:55618-56701         Contig_Planarian_90e_3641        1 "GT"->"AG" +1 "GT"->"AG"     68    617    550     - TTG.GTGAGTAA...CTTGTATTAATTTAAAATAG.AAA
Contig1714:55618-56701         Contig_Planarian_90e_3641        2 "GT"->"AG" +1 "GT"->"AG"     48    171    124     - ACG.GTTATTAT...TCTGATTAATAATTATTTAG.TTG
Contig17150:6101-7238          Contig_Planarian_90e_3909        1 "AC"<-"CT" -1 "GT"<-"AG"     58    846    903     + CTG.GTGTGTAA...CGAATGATTTGGTATTTCAG.GTT
Contig17150:6101-7238          Contig_Planarian_90e_3909        2 "AC"<-"CT" -1 "GT"<-"AG"    100    514    613     + AAG.GTAAAGCA...TGAAAATGATTAATATTTAG.GTG
Contig17150:6101-7238          Contig_Planarian_90e_3909        3 "AC"<-"CT" -1 "GT"<-"AG"     55    300    354     + GAC.GTAATACT...ATCCAGTTTTTGTTATTTAG.GTC
Contig17150:6101-7238          Contig_Planarian_90e_3909        4 "AC"<-"CT" -1 "GT"<-"AG"     50    168    217     + AAG.GTTTATTT...TTATCTATTGGTTGCATTAG.ATT
Contig17150:6101-7238          Contig_Planarian_90e_3909        5 "AC"<-"CT" -1 "GT"<-"AG"     52     63    114     + AAA.GTTAGGAT...ATGACAATTTAATTTTTTAG.GGA
Contig1715:71251-72752         Contig_Planarian_90e_23843       1 "AC"<-"CA" -1 "GT"<-"TG"    949    478   1426     - AAT.GTTTTTTC...TTCACTTCTTTCTCCAGCTG.TTT
Contig17162:1885-3885          Contig_Planarian_90e_25370       1 "TC"<-"TT" -1 "GA"<-"AA"   1133    251   1383     + AAA.GAATTATG...TCAATGCCGGTATACATCAA.ATT
Contig1717:20256-23313         Contig_Planarian_90e_21706       1 "AC"<-"CT" -1 "GT"<-"AG"    449   2371   2819     + CTA.GTGAGTGA...TTAATTATATGATGATTTAG.GCA
Contig1717:20256-23313         Contig_Planarian_90e_21706       2 "AC"<-"CT" -1 "GT"<-"AG"     57   2004   2060     + TTA.GTAAACTA...ACTAATAATAAAAAATTTAG.ATT
Contig1717:20256-23313         Contig_Planarian_90e_21706       3 "AT"<-"CC" -1 "AT"<-"GG"   1652    249   1900     + GGT.ATATTGTT...AATAAATATATATTTTCAGG.TAT
Contig1717:20256-23313         Contig_Planarian_90e_21706       4 "AC"<-"CT" -1 "GT"<-"AG"     45    121    165     + TAG.GTGAAACT...ATTTTATTATTTTATATTAG.GTG
Contig17172:4248-5207          Contig_Planarian_90e_28919       1 "GT"->"AG" +1 "GT"->"AG"    653    850    198     - CAA.GTTAGGTT...TGTAATTTTTTTATTTCCAG.GAA
Contig17174:7447-7853          Contig_Planarian_90e_10319       1 "AC"<-"CT" -1 "GT"<-"AG"     54    239    292     - TTG.GTGTGATT...ATTGAATTTTCTTATTTTAG.AAG
Contig17183:548-11119          Contig_Planarian_90e_22141       1 "GT"->"AG" +1 "GT"->"AG"  10069  10178    110     - CCA.GTAAGAAT...TTATTATATTATTTGTTCAG.TAA
Contig17189:8594-12399         Contig_Planarian_90e_11508       1 "GT"->"AG" +1 "GT"->"AG"   3105    408   3512     + AGG.GTGAGAAA...TATGAAATCTTTGGCTTTAG.CTA
Contig17206:798-1289           Contig_Planarian_90e_34757       1 "GT"->"AG" +1 "GT"->"AG"     73    223    295     + ACG.GTTCAATT...CTACTACCAATATTGTACAG.GTA
Contig172:107209-107769        Contig_Planarian_90e_26901       1 "AC"<-"CT" -1 "GT"<-"AG"     57    291    347     + AAG.GTTTTCAT...TTAAAGTTTAATGTTTCTAG.GTA
Contig17:210752-211701         Contig_Planarian_90e_26003       1 "AC"<-"CT" -1 "GT"<-"AG"    410    244    653     + AAT.GTAAGAAA...TTATATGAATTTTGTTTCAG.TTT
Contig17:210752-211701         Contig_Planarian_90e_26003       2 "AC"<-"CT" -1 "GT"<-"AG"     52     89    140     + CCA.GTTGGTTT...AATAGTTTTATTGTTGAAAG.GTA
Contig1723:18711-19607         Contig_Planarian_90e_26152       1 "CC"<-"CT" -1 "GG"<-"AG"    148    462    609     - ATG.GGATTTAC...ATTGTTACCGGGAGGAGGAG.GGA
Contig172:45572-47105          Contig_Planarian_90e_26907       1 "GT"->"AG" +1 "GT"->"AG"   1178   1243     66     - GAG.GTACGTGA...AATTTTAATTTAATTTTTAG.AAT
Contig17:245892-251316         Contig_Planarian_90e_1310        1 "GT"->"AG" +1 "GT"->"AG"     50   5189   5140     - ATA.GTAAGCTG...AAATCTAAATTATTTATCAG.GGA
Contig17:245892-251316         Contig_Planarian_90e_1310        2 "GT"->"AG" +1 "GT"->"AG"     49   4659   4611     - ACA.GTATAATT...TATTATCTAATGTTACTTAG.GGA
Contig17:245892-251316         Contig_Planarian_90e_1310        3 "GT"->"AG" +1 "GT"->"AG"     53   4544   4492     - GCC.GTATGATG...AATTATTATTATTGAAATAG.GGA
Contig17:245892-251316         Contig_Planarian_90e_1310        4 "GT"->"TA" +1 "GT"->"TA"     53   4335   4283     - AAT.GTAAATCA...ATTTTTAATTTCTTCTACTA.GCT
Contig17:245892-251316         Contig_Planarian_90e_1310        5 "GT"->"AG" +1 "GT"->"AG"     55   4269   4215     - CTA.GTGAGTGA...TACATTTTCAAATATTAAAG.TTC
Contig17:245892-251316         Contig_Planarian_90e_1310        6 "GT"->"AG" +1 "GT"->"AG"     55   4163   4109     - GAG.GTACTTTC...CATTTGCCTTTCTTGTCTAG.GAC
Contig17:245892-251316         Contig_Planarian_90e_1310        7 "GT"->"AG" +1 "GT"->"AG"    280   3981   3702     - ATG.GTAATCAA...GTAATGTAATAATGTTTTAG.GAA
Contig17:245892-251316         Contig_Planarian_90e_1310        8 "GT"->"AG" +1 "GT"->"AG"     54   3534   3481     - CAA.GTATTTTA...AATCCAAAATTGTTGGATAG.ATT
Contig17:245892-251316         Contig_Planarian_90e_1310        9 "GT"->"AG" +1 "GT"->"AG"   2847   3252    406     - AAG.GTGATGAA...GAATATAATTATCCTTTTAG.GAC
Contig17:246016-250628         Contig_Planarian_90e_3218        1 "GT"->"AG" +1 "GT"->"AG"     49   4535   4487     - ACA.GTATAATT...TATTATCTAATGTTACTTAG.GGA
Contig17:246016-250628         Contig_Planarian_90e_3218        2 "GT"->"AG" +1 "GT"->"AG"     53   4420   4368     - GCC.GTATGATG...AATTATTATTATTGAAATAG.GGA
Contig17:246016-250628         Contig_Planarian_90e_3218        3 "GT"->"AG" +1 "GT"->"AG"     54   4211   4158     - AAT.GTAAATCA...TTTTTAATTTCTTCTACTAG.CTC
Contig17:246016-250628         Contig_Planarian_90e_3218        4 "GT"->"AG" +1 "GT"->"AG"     55   4145   4091     - CTA.GTGAGTGA...TACATTTTCAAATATTAAAG.TTC
Contig17:246016-250628         Contig_Planarian_90e_3218        5 "GT"->"AG" +1 "GT"->"AG"     55   4039   3985     - GAG.GTACTTTC...CATTTGCCTTTCTTGTCTAG.GAC
Contig17:246016-250628         Contig_Planarian_90e_3218        6 "GT"->"AG" +1 "GT"->"AG"    280   3857   3578     - ATG.GTAATCAA...GTAATGTAATAATGTTTTAG.GAA
Contig17:246016-250628         Contig_Planarian_90e_3218        7 "GT"->"AG" +1 "GT"->"AG"     54   3410   3357     - CAA.GTATTTTA...AATCCAAAATTGTTGGATAG.ATT
Contig17:246016-250628         Contig_Planarian_90e_3218        8 "GT"->"AG" +1 "GT"->"AG"   2847   3128    282     - AAG.GTGATGAA...GAATATAATTATCCTTTTAG.GAC
Contig17:276625-278349         Contig_Planarian_90e_28201       1 "GT"->"CG" +1 "GT"->"CG"   1098    544   1641     + ACG.GTAAACAG...TTTCTACTCGTGCTACGACG.GAC
Contig172:78147-78952          Contig_Planarian_90e_19639       1 "GT"->"AG" +1 "GT"->"AG"     65    748    684     - ATA.GTTAGTTA...TTATACTTTTGTTTTTTCAG.TGT
Contig172:78147-78952          Contig_Planarian_90e_19639       2 "GT"->"AG" +1 "GT"->"AG"    152    545    394     - CAG.GTATAATA...AAATAATAATGCTTATTTAG.GAC
Contig17286:1501-1879          Contig_Planarian_90e_24754       1 "GT"->"AG" +1 "GT"->"AG"     54    147    200     + CAA.GTTAAAAT...ATAAATGAATTTTAACATAG.GAG
Contig1731:15961-16770         Contig_Planarian_90e_9214        1 "AC"<-"CT" -1 "GT"<-"AG"     59    537    595     + GAA.GTCATTAT...CTACTATATTTATATTTCAG.ATC
Contig1731:15961-16770         Contig_Planarian_90e_9214        2 "AC"<-"CT" -1 "GT"<-"AG"     56    304    359     + CCG.GTAGGAAT...TGATTGGTCGATTCTGACAG.GCG
Contig1731:15961-16770         Contig_Planarian_90e_9214        3 "AC"<-"CT" -1 "GT"<-"AG"     64    173    236     + GGG.GTGCGTAA...ATCGATTTCTCTATTTGCAG.ATG
Contig17:316546-318410         Contig_Planarian_90e_22029       1 "AC"<-"CT" -1 "GT"<-"AG"    659   1146   1804     + AAG.GTTGGTTG...TGATAAATATAAAATTTTAG.AAC
Contig17:316546-318410         Contig_Planarian_90e_22029       2 "AC"<-"CT" -1 "GT"<-"AG"     52    902    953     + AAA.GTAAGAAA...TTCGGATTAAATTCATTTAG.AAT
Contig17:316546-318410         Contig_Planarian_90e_22029       3 "AC"<-"CT" -1 "GT"<-"AG"    232    577    808     + GCA.GTGAGTTT...TGAGTATAAATGAATTTTAG.AGT
Contig17:316546-318410         Contig_Planarian_90e_22029       4 "AC"<-"CT" -1 "GT"<-"AG"     57    337    393     + GAT.GTAAGTTT...TCTTTTGTAAAATATCCTAG.GAT
Contig17:316546-318410         Contig_Planarian_90e_22029       5 "AC"<-"CT" -1 "GT"<-"AG"     55    189    243     + CAA.GTAAACCG...ATGTAATTGGGTTGGAATAG.AAT
Contig17:321485-323625         Contig_Planarian_90e_13300       1 "AC"<-"CT" -1 "GT"<-"AG"    868   1141   2008     + CGG.GTAAGATA...TAGATGTTTTTCAATTTCAG.ATT
Contig17:321485-323625         Contig_Planarian_90e_13300       2 "AC"<-"CT" -1 "GT"<-"AG"     56    975   1030     + AAT.GTAAAATC...TGAGAAATCTTTTCTTTCAG.GGA
Contig17:321485-323625         Contig_Planarian_90e_13300       3 "AC"<-"CT" -1 "GT"<-"AG"    391    525    915     + TCA.GTAGGTTT...TTAATTTTATTTAATTTCAG.AAG
Contig17:321485-323625         Contig_Planarian_90e_13300       4 "AC"<-"CT" -1 "GT"<-"AG"    351    123    473     + AAG.GTGAGTAC...TATTTGTTCTTATATTCAAG.GAT
Contig17356:14101-16887        Contig_Planarian_90e_13632       1 "AC"<-"CT" -1 "GT"<-"AG"   2129    379   2507     + CAG.GTAATTTT...ATTTTATTCTTTTTTTCTAG.GTA
Contig1737:30819-31059         Contig_Planarian_90e_30059       1 "GT"->"AG" +1 "GT"->"AG"     55    135     81     - CGG.GTATTTCT...TTTCATGATTAATATTTAAG.CAA
Contig1737:37507-48182         Contig_Planarian_90e_10505       1 "AC"<-"CT" -1 "GT"<-"AG"     51  10492  10542     + AAA.GTAATAAA...AGCTCGATAAATGTCTACAG.GTT
Contig1737:37507-48182         Contig_Planarian_90e_10505       2 "AC"<-"CT" -1 "GT"<-"AG"   6540   3342   9881     + CAG.GTAAAATC...GTAAATGGGTTTTTATTTAG.GAA
Contig1737:37507-48182         Contig_Planarian_90e_10505       3 "AC"<-"CT" -1 "GT"<-"AG"   2937    180   3116     + GTG.GTAATATT...TACAATCTAAATTTCTCTAG.AAC
Contig1738:32160-45456         Contig_Planarian_90e_28563       1 "AC"<-"CT" -1 "GT"<-"AG"     58    260    317     - GAG.GTAAATGA...AATAATAAAATTTTATTCAG.ATA
Contig1738:32160-45456         Contig_Planarian_90e_28563       2 "AC"<-"CT" -1 "GT"<-"AG"  12639    421  13059     - GAA.GTAGAATT...AATATAAATTGACATTTAAG.ATA
Contig1738:32160-45456         Contig_Planarian_90e_28563       3 "AC"<-"CT" -1 "GT"<-"AG"     54  13134  13187     - AAA.GTAATAAT...AACTATTGATAATAAATCAG.AAT
Contig1738:76503-85256         Contig_Planarian_90e_3935        1 "GT"->"AG" +1 "GT"->"AG"     52   8680   8629     - AAT.GTAAGTAA...AACGTATTATATGGTTATAG.ATT
Contig1738:76503-85256         Contig_Planarian_90e_3935        2 "GT"->"AG" +1 "GT"->"AG"     61   8568   8508     - CAA.GTATGAAA...AATTGCATATTTTTCTTTAG.GAC
Contig1738:76503-85256         Contig_Planarian_90e_3935        3 "GT"->"AG" +1 "GT"->"AG"   1698   8385   6688     - TAT.GTAATTAA...TATAAATCTCACTTATTCAG.ATA
Contig1738:76503-85256         Contig_Planarian_90e_3935        4 "GT"->"AG" +1 "GT"->"AG"     48   6584   6537     - GAA.GTAAATGG...TCCATTAACGTTTTGTTAAG.GTT
Contig1738:76503-85256         Contig_Planarian_90e_3935        5 "GT"->"AG" +1 "GT"->"AG"   5824   6252    429     - TCG.GTAATTTT...TATGGGGAAATTATTTTCAG.GAT
Contig1738:76503-85256         Contig_Planarian_90e_3935        6 "GA"->"CT" +1 "GA"->"CT"     59    361    303     - CAT.GAAAATGT...CAAAATTTAATAATTTACCT.TAG
Contig1738:76503-85256         Contig_Planarian_90e_3935        7 "GT"->"AG" +1 "GT"->"AG"     56    209    154     - CAT.GTAGGTTT...GATATTAAGTGCCTTTCCAG.AAC
Contig1738:9995-17072          Contig_Planarian_90e_368         1 "GT"->"AG" +1 "GT"->"AG"     53   6988   6936     - AGA.GTAAGCTT...ATTCATTTCATATTATATAG.AAT
Contig1738:9995-17072          Contig_Planarian_90e_368         2 "GT"->"AG" +1 "GT"->"AG"   2879   6861   3983     - GAG.GTGAATTT...CATAAATTATTCATATTTAG.AAA
Contig1738:9995-17072          Contig_Planarian_90e_368         3 "GT"->"AG" +1 "GT"->"AG"     49   3913   3865     - AAT.GTAAGGTT...AAATCATTGTGTTTTGACAG.ATA
Contig1738:9995-17072          Contig_Planarian_90e_368         4 "GT"->"AG" +1 "GT"->"AG"     50   3804   3755     - CAA.GTATGAAA...GGAATTGAATTAATTTTCAG.GAC
Contig1738:9995-17072          Contig_Planarian_90e_368         5 "GT"->"AG" +1 "GT"->"AG"   1443   3632   2190     - AAT.GTAAAAAA...TTTAATTATTATTTTTTTAG.ATA
Contig1738:9995-17072          Contig_Planarian_90e_368         6 "GT"->"AG" +1 "GT"->"AG"     51   2086   2036     - GAG.GTAACAAG...GTTTATATTATTTAACATAG.GTG
Contig1738:9995-17072          Contig_Planarian_90e_368         7 "GT"->"AG" +1 "GT"->"AG"   1301   1751    451     - TAG.GTAGTTTA...AATTTGTTTCAATTTGCTAG.AAT
Contig1738:9995-17072          Contig_Planarian_90e_368         8 "GT"->"AG" +1 "GT"->"AG"     52    377    326     - GAT.GTAAAAAT...TCAAAATAACTTTCCTATAG.GAT
Contig1738:9995-17072          Contig_Planarian_90e_368         9 "GT"->"AG" +1 "GT"->"AG"     50    235    186     - CAT.GTAAGTCA...TAAAGTTATCATTTAATTAG.AAT
Contig17395:8714-15803         Contig_Planarian_90e_17624       1 "GT"->"AG" +1 "GT"->"AG"   6383   6994    612     - TGA.GTAAGATT...TTTTCGTTAATTTGCTCTAG.GTG
Contig1747:68430-70574         Contig_Planarian_90e_14442       1 "TA"->"AG" +1 "TA"->"AG"    960    281   1240     + GAG.TAAGCTTG...TATTTTTTTTTCTCTTTCAG.TTC
Contig1747:75232-75606         Contig_Planarian_90e_23566       1 "TT"->"AG" +1 "TT"->"AG"     67    183    249     + AGG.TTTGAAAA...TTTATCACTTTTTTTATCAG.GGA
Contig17483:5005-14842         Contig_Planarian_90e_794         1 "AC"<-"CT" -1 "GT"<-"AG"     60   9608   9667     + TGA.GTAAGTGG...TGTTATTGGAATAATTTTAG.ACC
Contig17483:5005-14842         Contig_Planarian_90e_794         2 "AC"<-"CT" -1 "GT"<-"AG"   3303   6214   9516     + CAT.GTGAGTTT...ATTTCTCATATTTGTTTTAG.AAT
Contig17483:5005-14842         Contig_Planarian_90e_794         3 "AC"<-"CT" -1 "GT"<-"AG"     64   6066   6129     + ATT.GTAAAATT...TGTTACGATTGATTGATTAG.GCG
Contig17483:5005-14842         Contig_Planarian_90e_794         4 "AC"<-"CT" -1 "GT"<-"AG"    298   5681   5978     + AAT.GTAATAAT...AAATCTTTTTTTTAATCTAG.ACT
Contig17483:5005-14842         Contig_Planarian_90e_794         5 "AC"<-"CT" -1 "GT"<-"AG"   2066   3487   5552     + ATG.GTATAATT...TTAATTGTTCTTTTGTTTAG.GCA
Contig17483:5005-14842         Contig_Planarian_90e_794         6 "AC"<-"AA" -1 "GT"<-"TT"   3055    284   3338     + CAG.GTTTATTT...CAATTTATATTTTTCAATTT.AAT
Contig17483:5005-14842         Contig_Planarian_90e_794         7 "AC"<-"CT" -1 "GT"<-"AG"     60     88    147     + CAA.GTATGATT...TATTTACTATTATATTGTAG.AAA
Contig1750:20764-24414         Contig_Planarian_90e_9487        1 "AC"<-"CT" -1 "GT"<-"AG"    578   2911   3488     + CAG.GTAAGAAA...ATAATATTGTTATTATCTAG.TTG
Contig1750:20764-24414         Contig_Planarian_90e_9487        2 "AC"<-"CT" -1 "GT"<-"AG"     53   2768   2820     + AAT.GTATTTAT...TAATTAAATTCATATTTTAG.CTA
Contig1750:20764-24414         Contig_Planarian_90e_9487        3 "AC"<-"CT" -1 "GT"<-"AG"    738   1793   2530     + CAT.GTAAGTAA...TTTAAACCAAACTGTTTCAG.ATT
Contig1750:20764-24414         Contig_Planarian_90e_9487        4 "AC"<-"CT" -1 "GT"<-"AG"     49   1686   1734     + TTT.GTATGATT...TGTATATTAATAATGTTTAG.GGT
Contig1750:20764-24414         Contig_Planarian_90e_9487        5 "AC"<-"CT" -1 "GT"<-"AG"    364   1235   1598     + ATT.GTAAGTTT...GAAAATTGAAATTGTTTCAG.GGA
Contig1750:20764-24414         Contig_Planarian_90e_9487        6 "AC"<-"CT" -1 "GT"<-"AG"    643    580   1222     + TAT.GTAGGTTT...TTACTATTTTTTTATTTTAG.GCT
Contig1750:20764-24414         Contig_Planarian_90e_9487        7 "AC"<-"CT" -1 "GT"<-"AG"     74    391    464     + CAC.GTAATTTA...TTTATTCATACAACCTACAG.TGG
Contig1750:20764-24414         Contig_Planarian_90e_9487        8 "AC"<-"CT" -1 "GT"<-"AG"     54    315    368     + AAG.GTTTATTA...ATTAATCAATATTCTTTTAG.ATA
Contig1750:20764-24414         Contig_Planarian_90e_9487        9 "AC"<-"CT" -1 "GT"<-"AG"     54    110    163     + TAT.GTGAATTT...TAATAAAAACATTGATTTAG.ACA
Contig17503:5276-7365          Contig_Planarian_90e_13185       1 "GT"->"AG" +1 "GT"->"AG"     47   1945   1991     + CTG.GTATTTTA...TTTGTTGAAATTGTATATAG.GAA
Contig175:168815-179709        Contig_Planarian_90e_30888       1 "AC"<-"CT" -1 "GT"<-"AG"     66    835    900     + GAG.GTGAGATT...TTATTGCCTCTTGCGTTCAG.GTC
Contig1752:15710-16412         Contig_Planarian_90e_27713       1 "GT"->"AG" +1 "GT"->"AG"     55     66    120     + GAA.GTAAAAGT...AACATTTTTTTTATTTTCAG.ATA
Contig1752:24937-30044         Contig_Planarian_90e_1263        1 "AC"<-"GA" -1 "GT"<-"TC"   3338   1517   4854     + ATA.GTAAGTCA...TTTATTTGTAATTTGAATTC.AGA
Contig1752:24937-30044         Contig_Planarian_90e_1263        2 "AC"<-"CT" -1 "GT"<-"AG"     60   1320   1379     + ATG.GTACGTTA...TTTGATTTAAAAAAATCCAG.GAA
Contig1752:24937-30044         Contig_Planarian_90e_1263        3 "AC"<-"CT" -1 "GT"<-"AG"     58   1102   1159     + ACA.GTAAACCC...AATTTAAACCCGAATTTTAG.ACG
Contig1752:24937-30044         Contig_Planarian_90e_1263        4 "AC"<-"CT" -1 "GT"<-"AG"     51    688    738     + GGC.GTAAGTTT...TTTTTTCAATATGTTATTAG.CTA
Contig1752:24937-30044         Contig_Planarian_90e_1263        5 "AC"<-"CT" -1 "GT"<-"AG"    220    365    584     + AAA.GTATTATT...TTTATACTAAACTTTTACAG.GCT
Contig1752:24937-30044         Contig_Planarian_90e_1263        6 "AC"<-"CT" -1 "GT"<-"AG"     54    135    188     + GAG.GTTTTTTA...AATTTAACTCTAATTTCTAG.CAT
Contig1754:28819-32055         Contig_Planarian_90e_9730        1 "AC"<-"CT" -1 "GT"<-"AG"     52   2981   3032     + CAG.GTAAAATA...ATAATAAAAAATAACAAAAG.GCT
Contig1754:28819-32055         Contig_Planarian_90e_9730        2 "AC"<-"CT" -1 "GT"<-"AG"     51   2732   2782     + TAG.GTACTTAT...ATTTTATTTACAAAATTTAG.GAA
Contig1754:28819-32055         Contig_Planarian_90e_9730        3 "AC"<-"CT" -1 "GT"<-"AG"     52   2527   2578     + TTG.GTAATTTT...GTGTATAAAATTTCTTCTAG.GTG
Contig1754:28819-32055         Contig_Planarian_90e_9730        4 "AC"<-"CT" -1 "GT"<-"AG"     54   2032   2085     + GAG.GTTTTTCG...ACACTCATTTCGATTATTAG.CTG
Contig1754:28819-32055         Contig_Planarian_90e_9730        5 "AT"<-"AT" -1 "AT"<-"AT"     48   1872   1919     + TAT.ATATTTAA...AATCATCGTGGTTTTAGTAT.TCA
Contig1754:28819-32055         Contig_Planarian_90e_9730        6 "AC"<-"CT" -1 "GT"<-"AG"   1766     87   1852     + TAT.GTGAGTCT...AATAAAAATCTTATTTTTAG.GCT
Contig175:58592-60809          Contig_Planarian_90e_11779       1 "GT"->"AG" +1 "GT"->"AG"    982    927   1908     + AAG.GTGAATTA...TAATAATATATTTATTTCAG.GCG
Contig17566:3682-4106          Contig_Planarian_90e_30731       1 "AC"<-"CT" -1 "GT"<-"AG"     96    258    353     + CGA.GTACGTTT...TAATTCCTGTCCTTATTTAG.ATG
Contig1757:38551-50796         Contig_Planarian_90e_1328        1 "AC"<-"CT" -1 "GT"<-"AG"   3988   7658  11645     + GAG.GTAGATTT...TAATTGCTGCCGCAATTTAG.GCA
Contig1757:38551-50796         Contig_Planarian_90e_1328        2 "AC"<-"CT" -1 "GT"<-"AG"   6984    542   7525     + AAT.GTGAGTTC...ATCTGTACAATTGATTCCAG.GTT
Contig1757:38551-50796         Contig_Planarian_90e_1328        3 "AC"<-"CT" -1 "GT"<-"AG"     66    136    201     + TGG.GTAAGTGA...TTTAAAAACAATCTACTTAG.TGT
Contig17592:298-1519           Contig_Planarian_90e_29690       1 "AC"<-"CT" -1 "GT"<-"AG"    507    205    711     + AAG.GTTGGTTA...ATTTTTATTTTATTATTTAG.CTC
Contig17614:8281-9207          Contig_Planarian_90e_8162        1 "CT"->"TC" +1 "CT"->"TC"    203     82    284     + GAA.CTAATCAA...TCAGAATTTCCCATCAAATC.CTC
Contig17614:8281-9207          Contig_Planarian_90e_8162        2 "GT"->"AG" +1 "GT"->"AG"     49    334    382     + AAC.GTTGGACG...TTATATAATTCGTTGTTTAG.CGG
Contig17614:8281-9207          Contig_Planarian_90e_8162        3 "GC"->"AG" +1 "GC"->"AG"     52    599    650     + CAG.GCATTTCT...CGATTATCACATATATTCAG.GGC
Contig176:182301-182825        Contig_Planarian_90e_28462       1 "GT"->"AG" +1 "GT"->"AG"     51    409    359     - TTA.GTAATTTT...ATGACAACTAAATAATCTAG.TTC
Contig17651:12580-13904        Contig_Planarian_90e_3429        1 "GT"->"AG" +1 "GT"->"AG"     60   1017    958     - AAG.GTTCCGAA...TATACATATATATAAATTAG.GAG
Contig17651:12580-13904        Contig_Planarian_90e_3429        2 "GT"->"AG" +1 "GT"->"AG"    184    869    686     - GCA.GTATGAAT...ATTGTTATTGAAATATATAG.AAG
Contig17651:12580-13904        Contig_Planarian_90e_3429        3 "GT"->"AG" +1 "GT"->"AG"     53    603    551     - AAA.GTAGTCTC...ATTAATATATAATTGTAAAG.GCG
Contig17651:12580-13904        Contig_Planarian_90e_3429        4 "GT"->"AG" +1 "GT"->"AG"     47    317    271     - TAG.GTGATTGG...AGGGGTTGAATGTTTGCTAG.ATT
Contig17651:12580-13904        Contig_Planarian_90e_3429        5 "GT"->"AG" +1 "GT"->"AG"     60    188    129     - GAA.GTTTGATG...GATTTTGGTTTAAAATTCAG.TCA
Contig1765:64433-66039         Contig_Planarian_90e_20718       1 "GT"->"AG" +1 "GT"->"AG"   1113   1182     70     - GAG.GTTAATTT...TTTATTTTAATAAAATTTAG.ATA
Contig1766:1003-23095          Contig_Planarian_90e_3315        1 "GT"->"AG" +1 "GT"->"AG"   1037  21960  20924     - TCA.GTGAGTTG...ATGTTTTTGTTAAATTTCAG.GTA
Contig1766:1003-23095          Contig_Planarian_90e_3315        2 "GT"->"AG" +1 "GT"->"AG"   8485  20080  11596     - TTG.GTAATTAT...ATAATAATATCCCGTGTTAG.GCA
Contig1766:1003-23095          Contig_Planarian_90e_3315        3 "GT"->"AG" +1 "GT"->"AG"   2159  11501   9343     - CAG.GTATAATA...CATTGAATTACCTTTTATAG.CAT
Contig1766:1003-23095          Contig_Planarian_90e_3315        4 "GT"->"AG" +1 "GT"->"AG"     56   9196   9141     - AAC.GTGAGCGA...TTTTAGACTTGTCTTTACAG.GTG
Contig1766:1003-23095          Contig_Planarian_90e_3315        5 "GT"->"AG" +1 "GT"->"AG"     56   9050   8995     - TCG.GTAAAAAA...TCAAATTAATTCATGTTAAG.ATA
Contig1766:1003-23095          Contig_Planarian_90e_3315        6 "GT"->"AG" +1 "GT"->"AG"     48   8904   8857     - GAG.GTTGACTA...TTCTCCTTATAGCGGTTTAG.GAA
Contig1766:1003-23095          Contig_Planarian_90e_3315        7 "GT"->"AG" +1 "GT"->"AG"   2137   8766   6630     - CAA.GTGAGATT...TTAAATTATATTTATTATAG.AAA
Contig1766:1003-23095          Contig_Planarian_90e_3315        8 "GT"->"AG" +1 "GT"->"AG"   4734   6473   1740     - ACA.GTAAGATT...TTACATTTTTAATAATTAAG.ATG
Contig1766:1003-23095          Contig_Planarian_90e_3315        9 "GT"->"AG" +1 "GT"->"AG"   1373   1562    190     - GAA.GTAAAACA...CAATTTTTTCATGTTTTCAG.GAC
Contig1766:38035-38987         Contig_Planarian_90e_1550        1 "AC"<-"CT" -1 "GT"<-"AG"     56    695    750     + GAA.GTAGATTA...AAATATATCATTATTTTCAG.AAT
Contig1766:38035-38987         Contig_Planarian_90e_1550        2 "AC"<-"CT" -1 "GT"<-"AG"     50    359    408     + AAG.GTAATTAG...AGTAAAATTACATAATGTAG.TTT
Contig1766:38035-38987         Contig_Planarian_90e_1550        3 "AC"<-"CT" -1 "GT"<-"AG"     54    219    272     + TAT.GTAGAATA...AATAATCAAATTTCATTTAG.CCA
Contig1767:19788-45671         Contig_Planarian_90e_3848        1 "GT"->"AG" +1 "GT"->"AG"  17726    142  17867     + CAG.GTATAATC...ACTTTTATTTTACATCTCAG.ATA
Contig1767:19788-45671         Contig_Planarian_90e_3848        2 "GT"->"AG" +1 "GT"->"AG"   7107  18282  25388     + CAG.GTATTTCT...TCATTGCATTACTTGTGTAG.GAC
Contig1768:10799-59810         Contig_Planarian_90e_30339       1 "AC"<-"CT" -1 "GT"<-"AG"     51  48730  48780     + TGC.GTCAGTTT...ACTGTTACTCCGGCTTTTAG.GTA
Contig1768:10799-59810         Contig_Planarian_90e_30339       2 "AA"<-"AA" -1 "TT"<-"TT"  41359   7284  48642     + TAG.TTATCAAT...GTGAATTTTTGAAAGAGGTT.TTA
Contig1768:10799-59810         Contig_Planarian_90e_30339       3 "AC"<-"CT" -1 "GT"<-"AG"   7127     75   7201     + TTT.GTAAGTTT...TTTGAATATCTCTACTTCAG.ATG
Contig17683:13421-14043        Contig_Planarian_90e_13606       1 "AC"<-"CT" -1 "GT"<-"AG"    332    133    464     + TAT.GTATGTTC...AATAATTTTATATAATTCAG.GGA
Contig1771:29947-47608         Contig_Planarian_90e_12542      10 "AC"<-"CT" -1 "GT"<-"AG"   3335    428   3762     + GAG.GTTATTTT...CTCTTGATATTTCTATTAAG.GTC
Contig1771:29947-47608         Contig_Planarian_90e_12542      11 "AC"<-"CT" -1 "GT"<-"AG"    171    214    384     + ATG.GTAAAATT...TTAACAGTTATTATAAATAG.ATA
Contig1771:29947-47608         Contig_Planarian_90e_12542      12 "AC"<-"CT" -1 "GT"<-"AG"     53    140    192     + ACG.GTTTTGAA...TTTTATGAATTGTCAACTAG.ATT
Contig1771:29947-47608         Contig_Planarian_90e_12542      13 "TA"<-"TT" -1 "TA"<-"AA"     36   3658   3693     - AAA.TAGAATAC...AATATGGACACCATGTGCAA.GTA
Contig1771:29947-47608         Contig_Planarian_90e_12542      14 "TG"->"CC" +1 "TG"->"CC"     36   3380   3415     + CAA.TGGGGCTT...TGTATTTGTTAATTCATTCC.AAC
Contig1771:29947-47608         Contig_Planarian_90e_12542       1 "AC"<-"CT" -1 "GT"<-"AG"     49  17543  17591     + TGG.GTAACTTT...CATGACAACATCTTTGCTAG.GAA
Contig1771:29947-47608         Contig_Planarian_90e_12542       2 "AC"<-"CT" -1 "GT"<-"AG"   1722  15710  17431     + CAG.GTGAGTTT...AATAAATTATTTAATTCTAG.GAA
Contig1771:29947-47608         Contig_Planarian_90e_12542       3 "AC"<-"CT" -1 "GT"<-"AG"   2349  13254  15602     + ATT.GTAAGTAA...ATTATTTATATGCTTTTTAG.ATT
Contig1771:29947-47608         Contig_Planarian_90e_12542       4 "AC"<-"CT" -1 "GT"<-"AG"    958  12218  13175     + AAA.GTAAGTTT...ATTATTATTATTATTTTCAG.ACA
Contig1771:29947-47608         Contig_Planarian_90e_12542       5 "AC"<-"CT" -1 "GT"<-"AG"    967  11151  12117     + CTG.GTATGTTA...CTTCTTTTCATTTATTTCAG.TTG
Contig1771:29947-47608         Contig_Planarian_90e_12542       6 "AC"<-"CT" -1 "GT"<-"AG"   2116   8980  11095     + AAG.GTAAGTTC...ATTGAAAGAAATTTATTTAG.GCA
Contig1771:29947-47608         Contig_Planarian_90e_12542       7 "AC"<-"CT" -1 "GT"<-"AG"   1209   7663   8871     + CAA.GTAAGAGT...AATTTTTGTTGACTATTTAG.ATT
Contig1771:29947-47608         Contig_Planarian_90e_12542       8 "AC"<-"CT" -1 "GT"<-"AG"   3620   3961   7580     + TCA.GTAAGTTT...TTTGGTTCACATATTTTAAG.GAA
Contig1771:29947-47608         Contig_Planarian_90e_12542       9 "AC"<-"CT" -1 "GT"<-"AG"     54   3831   3884     + GGG.GTAAGTTT...TGTAACTTGTTTCCTTTTAG.CAT
Contig1771:6849-9276           Contig_Planarian_90e_16648       1 "AC"<-"CT" -1 "GT"<-"AG"   1914    396   2309     + AGA.GTAAGTCA...ATATATAAATATTTATTTAG.ACC
Contig177:171192-172160        Contig_Planarian_90e_12449       1 "GT"->"AG" +1 "GT"->"AG"     66    231    296     + CAT.GTAATATA...ACATATATATATATTATTAG.ATG
Contig177:171192-172160        Contig_Planarian_90e_12449       2 "GT"->"AG" +1 "GT"->"AG"     48    353    400     + CTG.GTACATTT...ACTACTTATATTTGAGTTAG.CTC
Contig1772:10615-11303         Contig_Planarian_90e_29634       1 "GT"->"TG" +1 "GT"->"TG"     39    333    371     + CAT.GTATGTAA...ATACTCATATCACATCATTG.GTC
Contig1772:61896-70951         Contig_Planarian_90e_7277        1 "GT"->"AG" +1 "GT"->"AG"   2689    292   2980     + AAA.GTAAGATG...TTTTTTATTTTACTTCCTAG.AAT
Contig1772:61896-70951         Contig_Planarian_90e_7277        2 "GT"->"AG" +1 "GT"->"AG"   5298   3277   8574     + TAT.GTGAGTAT...TATAATAAAGTCTTATTCAG.ATC
Contig1772:9004-11944          Contig_Planarian_90e_19039       1 "AC"<-"CT" -1 "GT"<-"AG"   2240    299   2538     + TGG.GTAAGTTT...ACACATATATATTTTGCCAG.ACA
Contig1773:2314-9564           Contig_Planarian_90e_9692        1 "GT"->"AG" +1 "GT"->"AG"     51   7025   6975     - TAG.GTAGTTTT...TGTTTATTGTAAAATTTAAG.AAA
Contig1773:2314-9564           Contig_Planarian_90e_9692        2 "GT"->"AG" +1 "GT"->"AG"   2057   6812   4756     - CTA.GTATGTGC...TGTACATTTTCCTTATTCAG.ATT
Contig1773:2314-9564           Contig_Planarian_90e_9692        3 "GT"->"AG" +1 "GT"->"AG"   4603   4723    121     - AAG.GTATCCAT...GAAAAGTTGGATAAATTTAG.GAA
Contig17743:4637-5490          Contig_Planarian_90e_14088       1 "AT"<-"TT" -1 "AT"<-"AA"    327    110    436     + CAA.ATTATTTT...TATTCTGTGTTTATGCTCAA.ATA
Contig17801:2142-9065          Contig_Planarian_90e_17813       1 "GC"->"AG" +1 "GC"->"AG"     52   6399   6348     - AAG.GCATTGAT...ATTGAAACTGTTTACTATAG.GTA
Contig17801:2142-9065          Contig_Planarian_90e_17813       2 "TA"->"AG" +1 "TA"->"AG"   6088   6219    132     - AAG.TAATATGC...ATTGATTTCAACATGTTTAG.ACC
Contig178:120614-150183        Contig_Planarian_90e_1723        1 "GT"->"AG" +1 "GT"->"AG"     57  28863  28919     + AAG.GTAAGTGT...TAATAATTTTTATTTTTTAG.TTA
Contig178:120614-150183        Contig_Planarian_90e_1723        2 "GT"->"AG" +1 "GT"->"AG"     57    418    362     - AAG.GTAAGTGT...AAATAATTTTTATTTTTTAG.TTA
Contig178:120614-150183        Contig_Planarian_90e_1723        3 "TT"->"TG" +1 "TT"->"TG"     46  27580  27625     + ACG.TTAAGGGG...GGTGACACATCCCACTACTG.TTG
Contig17:81952-82455           Contig_Planarian_90e_20826       1 "AC"<-"CT" -1 "GT"<-"AG"     47     66    112     - AAG.GTAATACA...AATAATTTTATAATAACTAG.AAG
Contig17:81952-82455           Contig_Planarian_90e_20826       2 "AC"<-"CT" -1 "GT"<-"AG"     54    394    447     - GAG.GTATTACT...TTATCTTTTGCATAATTTAG.TGC
Contig1783:47000-53151         Contig_Planarian_90e_14384       1 "GT"->"AG" +1 "GT"->"AG"   5724   5814     91     - AAT.GTAAGTTA...GTTGGTTATTTTATTGTCAG.GTA
Contig1783:52627-53322         Contig_Planarian_90e_8586        1 "AC"<-"CT" -1 "GT"<-"AG"     73    115    187     - AAT.GTAAGTTA...TTAATTCCGTTGATATTTAG.AAT
Contig1786:21192-23064         Contig_Planarian_90e_25434       1 "GT"->"AG" +1 "GT"->"AG"     50   1790   1741     - GAA.GTCTAGCA...GTTCTACTTAAAATATTTAG.GAT
Contig1786:21192-23064         Contig_Planarian_90e_25434       2 "GT"->"AG" +1 "GT"->"AG"   1332   1677    346     - TCA.GTTAGTTT...ATAAGAATTATACAATTCAG.TTT
Contig1786:21192-23064         Contig_Planarian_90e_25434       3 "GT"->"AG" +1 "GT"->"AG"     56    249    194     - AAA.GTTCGTCG...ACGAGAAAATTAATCGCTAG.AAA
Contig1787:54526-55477         Contig_Planarian_90e_17441       1 "CT"<-"CT" -1 "AG"<-"AG"     84     51    134     - AAA.AGTATTGA...TTTTTTGATTATTGCTTAAG.TAT
Contig1787:54526-55477         Contig_Planarian_90e_17441       2 "AC"<-"CT" -1 "GT"<-"AG"     71    146    216     - TTG.GTAATTTA...TGGCTCTTCAAATCAGTCAG.TTT
Contig1787:54526-55477         Contig_Planarian_90e_17441       3 "AC"<-"CT" -1 "GT"<-"AG"     49    815    863     - AAT.GTAAGATA...ATAAGTTAATAATTTTATAG.GCA
Contig17901:8728-9510          Contig_Planarian_90e_28569       1 "GT"->"AG" +1 "GT"->"AG"     49    680    632     - GAA.GTTAGTTT...TACTAAAATATGGTTTATAG.TAT
Contig17901:8728-9510          Contig_Planarian_90e_28569       2 "GT"->"AG" +1 "GT"->"AG"     49    201    153     - CAG.GTTGCTAT...TTTTTATAATAAATTTAAAG.GAG
Contig17927:5663-8939          Contig_Planarian_90e_15014       1 "AC"<-"CT" -1 "GT"<-"AG"     52   3099   3150     + CCA.GTACGATT...TTTTAATTTTTTATTTGAAG.AAA
Contig17927:5663-8939          Contig_Planarian_90e_15014       2 "AC"<-"CT" -1 "GT"<-"AG"   2869     71   2939     + AAG.GTAAATTG...ATTTGATAGCTTGATATTAG.ATG
Contig1794:15679-16216         Contig_Planarian_90e_24261       1 "GT"->"AG" +1 "GT"->"AG"     53     66    118     + CCG.GTATAAAT...ATTTTGAAAATCTACTTTAG.AAA
Contig17962:6933-9590          Contig_Planarian_90e_15563       1 "GT"->"AG" +1 "GT"->"AG"   2220    175   2394     + ATA.GTAAGGAG...ATATTTTTGATTGATTTTAG.ATG
Contig17986:5140-10719         Contig_Planarian_90e_13242       1 "GT"->"AG" +1 "GT"->"AG"     88   5347   5260     - AAG.GTAAATTT...TTTAATCTTTATATTTTTAG.ATT
Contig17986:5140-10719         Contig_Planarian_90e_13242       2 "GT"->"AG" +1 "GT"->"AG"   4538   4941    404     - AAA.GTTAGTTA...ATGATTATTTCGAGCTTTAG.TGT
Contig1803:65596-66201         Contig_Planarian_90e_23996       1 "AC"<-"CT" -1 "GT"<-"AG"    333    147    479     + AAG.GTAAATAA...TATAATTATCGATTTTTCAG.TGA
Contig1804:2543-2761           Contig_Planarian_90e_29982       1 "GT"->"AG" +1 "GT"->"AG"     46    150    105     - CCT.GTAATTTA...TTAAAGCTTAATTTAAGTAG.GAT
Contig18051:8068-8847          Contig_Planarian_90e_21527       1 "GT"->"AG" +1 "GT"->"AG"     59    306    364     + TAG.GTGAGTTG...AATATCGTCTCCATTTCCAG.GGA
Contig18051:8672-9068          Contig_Planarian_90e_21662       1 "AA"<-"GC" -1 "TT"<-"GC"     38     96    133     - GAA.TTGTTTTT...AATCGACAATTTCTTATCGC.TTG
Contig1805:52198-72457         Contig_Planarian_90e_4073        1 "AC"<-"CT" -1 "GT"<-"AG"   1398    633   2030     + CAG.GTAATAAG...ATCAATTTTTCCCTTATTAG.TGA
Contig1805:52198-72457         Contig_Planarian_90e_4073        2 "AC"<-"CT" -1 "GT"<-"AG"   1398  18170  19567     + CAG.GTAATAAG...ATCAATTTTTCCCTTATTAG.TGA
Contig1805:52198-72457         Contig_Planarian_90e_4073        3 "AC"<-"CT" -1 "GT"<-"AG"   2873  14668  17540     + TTT.GTAAGAGT...ATATATCTAAAATCATTTAG.CCT
Contig1805:52198-72457         Contig_Planarian_90e_4073        4 "AT"<-"CC" -1 "AT"<-"GG"     36  19960  19995     + ATA.ATAATCCA...TGTTGATGAATGTACAAGGG.ATA
Contig18073:5349-5801          Contig_Planarian_90e_22352       1 "AC"<-"CT" -1 "GT"<-"AG"     62    185    246     + GAA.GTAAATTT...TATTGATAATGTTAATAAAG.ATA
Contig18079:2118-2839          Contig_Planarian_90e_23753       1 "GT"->"AG" +1 "GT"->"AG"     50    547    596     + CAA.GTAATTAA...GATTCTTCAATTGAAACTAG.ATG
Contig1809:19664-23898         Contig_Planarian_90e_12981       1 "AC"<-"CT" -1 "GT"<-"AG"   2546   1532   4077     - TCA.GTAAGTTA...TTTTTTTTTCAATTTTTCAG.CTG
Contig1810:38992-61797         Contig_Planarian_90e_18392       1 "TG"->"AG" +1 "TG"->"AG"  16081    148  16228     + CAG.TGTAAATC...GCCCCCTCGATCTCTTCCAG.TGT
Contig181:116601-120397        Contig_Planarian_90e_14689       1 "AC"<-"CT" -1 "GT"<-"AG"     55   3554   3608     + CAA.GTATACAA...TGTTACGTAATTTTGCCTAG.AGT
Contig181:116601-120397        Contig_Planarian_90e_14689       2 "AC"<-"CT" -1 "GT"<-"AG"   3159    282   3440     + AAA.GTAAAATC...TCAATCATTTTCATATTCAG.CAT
Contig181:116601-120397        Contig_Planarian_90e_14689       3 "AC"<-"CT" -1 "GT"<-"AG"     52     74    125     + GAA.GTAAGGAT...TAAGTTATTAATACATCCAG.AAT
Contig1814:30898-31832         Contig_Planarian_90e_17743       1 "GT"->"AG" +1 "GT"->"AG"     50    783    734     - CAA.GTATTTCA...TTGAATTTTTGAGATAATAG.TAT
Contig1814:30898-31832         Contig_Planarian_90e_17743       2 "GT"->"AG" +1 "GT"->"AG"     45    647    603     - AAG.GTATAAAT...GCATTTAATGTTTTCAATAG.ATT
Contig1814:30898-31832         Contig_Planarian_90e_17743       3 "GT"->"AG" +1 "GT"->"AG"     54    397    344     - GAG.GTTTAAAC...AACCGGAATATGGTTTTAAG.GAC
Contig1814:62947-72068         Contig_Planarian_90e_9095        1 "GT"->"AG" +1 "GT"->"AG"   2525   8810   6286     - CAG.GTATTAAT...AAATATTTATTATTCATCAG.ATT
Contig1814:62947-72068         Contig_Planarian_90e_9095        2 "GT"->"AG" +1 "GT"->"AG"   5977   6138    162     - CAG.GTAAACAT...TAAATAAAGTTTTGTTTCAG.TAA
Contig1816:13351-14493         Contig_Planarian_90e_21947       1 "GC"<-"CT" -1 "GC"<-"AG"    414    109    522     + AAG.GCGTGAAT...TTGCAAGGCAGTGAATAAAG.GCG
Contig1816:22770-24750         Contig_Planarian_90e_6707        1 "CC"<-"CT" -1 "GG"<-"AG"    300   1108   1407     - TAG.GGCAGCCA...TCGCATTGCGGTGTTGATAG.GGC
Contig1816:22770-24750         Contig_Planarian_90e_6707        2 "GC"->"AT" +1 "GC"->"AT"    179    642    820     + CCA.GCGAGCAA...AAACCGTTCGGAGCAAATAT.TGC
Contig18:200525-211503         Contig_Planarian_90e_5547        1 "AC"<-"CT" -1 "GT"<-"AG"   6188   4282  10469     + TAG.GTAATAGA...ATTATTTAATTTTTATTTAG.GTT
Contig18:200525-211503         Contig_Planarian_90e_5547        2 "AC"<-"CT" -1 "GT"<-"AG"   2981    838   3818     + AAA.GTAATTTT...ATTTTTATAAACAATTTCAG.CCA
Contig18:200525-211503         Contig_Planarian_90e_5547        3 "AT"<-"TT" -1 "AT"<-"AA"     40   8805   8844     + CAT.ATTATTAT...ATTATGGACAAAAGTTTTAA.GAA
Contig18:200525-211503         Contig_Planarian_90e_5547        4 "AA"<-"CA" -1 "TT"<-"TG"     61   8473   8533     + TTT.TTAAAACC...TATATTTTCTTTGAATTTTG.AAC
Contig18202:6377-7041          Contig_Planarian_90e_27998       1 "GT"->"AG" +1 "GT"->"AG"     58     84    141     + GAG.GTAATGGA...ATTTATCAAACATTTGTTAG.AGC
Contig18202:6377-7041          Contig_Planarian_90e_27998       2 "GT"->"AG" +1 "GT"->"AG"     52    426    477     + GCA.GTTAGTCT...TTTCTTAAAATTCGCTTTAG.CTA
Contig18219:5832-13321         Contig_Planarian_90e_15506       1 "GT"->"AG" +1 "GT"->"AG"   1562   7247   5686     - GTG.GTACATTT...TAACAATTAATCAATAACAG.GTA
Contig18219:5832-13321         Contig_Planarian_90e_15506       2 "GT"->"AG" +1 "GT"->"AG"   5147   5464    318     - GAG.GTGAACAA...TATAATTTTATCTGATTCAG.ATT
Contig18219:5832-13321         Contig_Planarian_90e_15506       3 "GA"<-"CT" -1 "TC"<-"AG"     37   7020   7056     - TCA.TCATTGCT...AGCAGATTGCCAATCTCAAG.GAA
Contig1825:3990-4279           Contig_Planarian_90e_18197       1 "AC"<-"CT" -1 "GT"<-"AG"     62     91    152     + CTG.GTAAAATT...TATTTGTTTTTACTTTTCAG.AGA
Contig182:68364-74430          Contig_Planarian_90e_33130       1 "AC"<-"CT" -1 "GT"<-"AG"   5610    336   5945     - GAG.GTTATTAT...ACAATCGATACATTCTTTAG.GAA
Contig18282:1945-4494          Contig_Planarian_90e_15463       1 "AC"<-"CT" -1 "GT"<-"AG"   2179    112   2290     - AAA.GTAAATTT...TTGACTAGTTATATTTCCAG.AGC
Contig1828:22937-26383         Contig_Planarian_90e_15465       1 "AC"<-"CT" -1 "GT"<-"AG"   3068    185   3252     + AAA.GTTTGTTT...AAATTTTATTTCAAACATAG.ATA
Contig1828:49514-50030         Contig_Planarian_90e_21776       1 "AC"<-"CT" -1 "GT"<-"AG"     48     49     96     + CGA.GTACATTA...AAAACTTTAATTTAATTTAG.TAA
Contig1829:12357-12996         Contig_Planarian_90e_11891       1 "GT"->"AG" +1 "GT"->"AG"     53    564    512     - TCG.GTATTTTT...CTATCTGAAAATCAATTCAG.CAC
Contig1829:27466-29447         Contig_Planarian_90e_27655       1 "GT"->"AG" +1 "GT"->"AG"   1644   1843    200     - AAC.GTAATTTT...ATTATTATTATTATGTGAAG.CCT
Contig18320:5221-6345          Contig_Planarian_90e_1978        1 "GT"->"AG" +1 "GT"->"AG"     55    944    890     - TCT.GTGAGTTA...CTAAAACTTAAATATTTCAG.CAA
Contig18320:5221-6345          Contig_Planarian_90e_1978        2 "GT"->"AG" +1 "GT"->"AG"    122    303    182     - CAG.GTTGGTAA...TGTTTAAAAATTTATTTAAG.GTC
Contig18320:5965-6589          Contig_Planarian_90e_23422       1 "GT"->"AG" +1 "GT"->"AG"     50    428    379     - AAT.GTAAGGCA...TATTTATATTTCATTATTAG.GTT
Contig18320:5965-6589          Contig_Planarian_90e_23422       2 "GT"->"AG" +1 "GT"->"AG"     59    204    146     - AAC.GTCTGTGA...CTAAAACTTAAATATTTCAG.CAA
Contig1833:56497-58949         Contig_Planarian_90e_18164       1 "AC"<-"CT" -1 "GT"<-"AG"   1968    240   2207     + AAG.GTTAGTTT...TTTGTTTTTATATTTTTCAG.AAG
Contig18:352751-353655         Contig_Planarian_90e_27570       1 "GT"->"AG" +1 "GT"->"AG"    389    223    611     + CAA.GTTGGTTT...CAATTTTGTATTTAATGAAG.AAT
Contig18:352751-353655         Contig_Planarian_90e_27570       2 "GT"->"AG" +1 "GT"->"AG"     52    802    853     + GAA.GTGAATTT...ATGTAATTTTGACTGTTTAG.GCT
Contig1835:45758-47090         Contig_Planarian_90e_1613        1 "GT"->"AG" +1 "GT"->"AG"     46   1029    984     - TCA.GTACTATA...TTTTAAATTAATTTATTAAG.GCT
Contig1835:45758-47090         Contig_Planarian_90e_1613        2 "GT"->"AG" +1 "GT"->"AG"     51    698    648     - ACT.GTATGAAA...ACAATCATAGTTTGCTTTAG.GTT
Contig1835:45758-47090         Contig_Planarian_90e_1613        3 "GT"->"AG" +1 "GT"->"AG"    117    462    346     - AAA.GTTAGCTA...TTAAGTATTTCTAATTTTAG.AGC
Contig1835:45758-47090         Contig_Planarian_90e_1613        4 "GT"->"AG" +1 "GT"->"AG"     49    202    154     - CAA.GTATTAAG...AAAAATAATATCAAATTAAG.GGA
Contig1835:45800-46405         Contig_Planarian_90e_14460       1 "AC"<-"CT" -1 "GT"<-"AG"     49    112    160     - CAA.GTATTAAG...AAAAATAATATCAAATTAAG.GGA
Contig1835:7903-9241           Contig_Planarian_90e_1703        1 "GT"->"AG" +1 "GT"->"AG"     47   1045    999     - AAA.GTATTTCT...TATTTTTATTAATTTAATAG.AGA
Contig1835:7903-9241           Contig_Planarian_90e_1703        2 "GT"->"AG" +1 "GT"->"AG"     48    844    797     - AAA.GTATTTTT...CACGTTAATTTATTTTTAAG.ATG
Contig1835:7903-9241           Contig_Planarian_90e_1703        3 "GT"->"AG" +1 "GT"->"AG"     49    731    683     - ACG.GTAATTTA...TATCAATCTAATTATTACAG.TTA
Contig1835:7903-9241           Contig_Planarian_90e_1703        4 "GT"->"AG" +1 "GT"->"AG"     44    612    569     - CAT.GTAATTTC...TGATAATTTATTTTTGATAG.GTT
[truncated: 960,483 more chars]
