# Supplementary material for: Smed454 dataset: unravelling the transcriptome of Schmidtea mediterranea
Source: BMC Genomics. 2010 Dec 31;11:731. doi: 10.1186/1471-2164-11-731 (PMC3022928; doi:10.1186/1471-2164-11-731)
Supplement: Additional file 3 — List of 90e transcripts validated by RT-PCR. (Header: # = Number, CONTIG=90e contig ID, PRIMER_FORWARD = 5' to 3' sequence of the forward primer used, REVERSE_FORWARD = 5' to 3' sequence of the reverse primer used, AMPLICON SIZE = Size amplified in bp, SET = refers to the subset of origin of the 90e contig: no hit genome, hit genome, - blast (no BLASTX hit), +blast (BLASTX hit)). [file 1471-2164-11-731-S3.XLS]

## Sheet: Sheet1
Smed454 contigs amplified by RT-PCR
#	Contig	Primer_Forward 5' -> 3'	Primer_Reverse 5' -> 3'	Amplicon size (bp)	Set
1	90e_15566	GGATCCTTGTTGGACAATCAGC	CACACTTTTGGAAAACGACG	479	nohitgenomic+blast
2	90e_18783	CCAGCCGTTTTTTATCATCG	GTAATCACTTGGAACCAAGACG	681	nohitgenomic+blast
3	90e_35941	CAGCAGCTGCTCCAATCGAGC	CACGATATAATCCCACGATTCC	461	nohitgenomic+blast
4	90e_4126	GGATGTGCAGACAGGAGTGC	CATTTTGCCAGCTAACGAGC	777	nohitgenomic+blast
5	90e_6586	GAACTCGTTCCAGTTGTTTCC	CAACTGCTGTTGCAGTTAGAGG	700	nohitgenomic+blast
6	90e_8486	CAGCTGAAAATTCCCATACG	CAACTGTGTTCGGCATGACG	699	nohitgenomic+blast
7	90e_16681	GAGCATCGGGATCAGGTAAAAC	CCCATCGGGAATAGAAACAAAC	322	nohitgenomic+blast
8	90e_41097	GCCAGGATACATTGTTGAGC	CTCACAGAAAGAGGATACAG	346	nohitgenomic+blast
9	90e_6792	GAGAGATAGTTGTGAAGACG	GCAACGTTTTCTCCAAGATTTC	711	nohitgenomic+blast
10	90e_33538	GTCAGACGAAGATGTAGCAGC	GCATACAATGACAACACTGC	433	nohitgenomic+blast
11	90e_21028	GCTATTATATGTGGAGGTCTCC	CCATAACCTTCTCGTTTGAACG	255	nohitgenomic+blast
12	90e_8261	CAACTGGAAACGGATCCAG	CAGGAGCTGTCGAAATTCGAG	562	nohitgenomic+blast
13	90e_8701	CAAAGTTCCTAAACCAATGAGC	GAAAATCCTGCATCAGGTCG	698	hitgenomic-blast
14	90e_981	CACTTGTGGGGAGCCCGTGAG	CTCGGCCACTAATTTGTACCG	929	hitgenomic+blast
15	90e_777	CTGCTCCAATCGAGCGAGTG	CGTCGAATGGTATCAATGGG	631	hitgenomic+blast
16	90e_8991	CGTCAATTGGTCCATCTGGCA	CCAACTTAACCCCACTGTGC	589	hitgenomic+blast
17	90e_3840	GCCAACGGACACACTGACAG	GCCGCTGTCGACAGTGTCGAC	625	hitgenomic+blast
18	90e_3909	GGCAGACGTCTCCAGTGAAG	CGAGTAGCCCCATCTAATCGG	588	hitgenomic+blast
19	90e_9139	CGATGCAACTCGAGACGAAAGC	GCTCGTAATCCAAAAGACCCTC	576	hitgenomic+blast
20	90e_9313	GCTCCCAGATATGAAGCCAGA	CGTGGGCAAACTCTGGCATAGG	682	hitgenomic+blast
21	90e_12436	GGTATGGCTTTGCCACGGCTG	GTCACTGCCGGATGTTGGTC	689	hitgenomic+blast
22	90e_16742	GTCGGAGATGAAGCACAATCC	GACATCGCATTTCATGATGCTG	702	hitgenomic+blast
23	90e_17891	GCATCTGGTCGAACCACTGG	GCGATGAACGATTCCTGGAC	687	hitgenomic+blast
24	90e_4013	GTGGATCTCATGCATGGACAG	GCACCCCAATGTAGACAGG	930	hitgenomic+blast
25	90e_4514	GCAGGATCAATTTTGTTTTGTGC	CACCAAAAGTGGCCACATACTC	591	hitgenomic+blast
26	90e_9547	CAGAATCTGGAGAGATAAGAGC	CCACTCGACCAGCTTACATGTG	779	hitgenomic+blast
27	90e_33173	AAAATTATATTCCTTAGACGAATCGG	GGCCACGAGAAGTTCAAAAA	618	hitgenomic+blast
28	90e_8425	CTGAAGCATAGAAGAGGCCG	ATTTTCCCACTTACTCGCCA	863	hitgenomic+blast
29	90e_11298	AGAACATCTTCCGTGATATTCG	CAAAGCTGCACAAGTTTTGA	1022	hitgenomic+blast
30	90e_18127	ATGTTGCACATGATTTGCGT	ATCCCAATGTTTCGTTCGAT	779	hitgenomic+blast
31	90e_18623	GCCTTGGATTGAAGAGCAAT	ATCAATATCTGCGATGGCGT	638	hitgenomic+blast
32	90e_27226	ATGTCAAAACGTCGGAACAA	TTTCCTAGCATACCATTCTGAAC	1351	hitgenomic+blast
33	90e_10988	CTGCTAATTCAGCACGTGGA	ACGGAATGCTTTGCCAATAC	1022	hitgenomic+blast
34	90e_3885	AAAATTGAAATGGAAAATTTAGACA	TCAAAATCATTTATTCGGGATT	1348	hitgenomic+blast
35	90e_12037	TGGTTCAATGGAATGCGATA	GATTCAGCCGAAAACTTCCA	863	hitgenomic+blast
36	90e_5015	TCACAAGTGGATTCACAGATTG	CTCATTGGCATTTGCAGAAA	1183	hitgenomic+blast
37	90e_4698	CATTCGTAGCCAAATTAAAAACTG	TTCAAACTGAGGCTCTCTTCC	1030	hitgenomic+blast
38	90e_3972	TGAATTGAACTGAGTAAAGAAATGTT	GCAGCGAAAATTATTAGTCCG	1036	hitgenomic+blast
39	90e_22757	AATTCTTTTCCAGAACGACGA	GCGAGCATGCTTTGTTAGC	778	hitgenomic+blast
40	90e_7450	ATTGAAAGGGTCGCAATCAT	CGCATTCCCATTTAGTCAAA	1070	hitgenomic+blast
41	90e_30916	ACTGTCATCAGCTGGCCTTT	TGGAACCACCAAAATTTCAA	732	hitgenomic+blast
42	90e_22029	TTGATCTCCTTGAGTTGCCA	GCAACAGAGAAGTCGTGCAA	792	hitgenomic+blast
43	90e_10649	AATTCTTTTCCAGAACGACGA	TATCGCACTGTGGAAATTCG	954	hitgenomic+blast
44	90e_7277	TGTACTGGATTCAGATGGACACA	GAAAGAACTACAGCGAAACGAAA	1006	hitgenomic+blast
45	90e_15732	TCTAATCGAGCCCATGCTTC	TGCTGATCAATGCACAGGTT	806	hitgenomic+blast
46	90e_28183	TGTATGGGCTGAGCATTTGA	GTGAGGAAATCCTCCCATTG	667	hitgenomic+blast
47	90e_15201	TTGGAATAGTGCTTCTGGGC	GGTATGTGCATAGCCGGATT	747	hitgenomic+blast
48	90e_5283	GCAGTATTATTAATTGCTTGTAATCG	TGCAAATGCAGGTACTAGAAAGA	987	hitgenomic+blast
49	90e_11445	TTTGTGAAATACGGTTTACAAAGATT	TCCAAAAGCCAACAGAGAAAA	820	hitgenomic+blast
50	90e_13500	TGAATGTCTCATTAGTGGAAAAGG	CCTGTATTGCCAGACAAGCA	794	hitgenomic+blast
