# Supplementary material for: Smed454 dataset: unravelling the transcriptome of Schmidtea mediterranea
Source: BMC Genomics. 2010 Dec 31;11:731. doi: 10.1186/1471-2164-11-731 (PMC3022928; doi:10.1186/1471-2164-11-731)
Supplement: Additional file 4 — Smed454 sequences matching known Schmidtea mediterranea genes. (Header: ACCESSION NUMBER = Known gene sequence identifier as target, NAME = Description for that sequence, LENGTH = Nucleotide length for that sequence, A&T CONTENT = Sequence composition, 454 90e CONTIG/SINGLETON = Smed454 sequence identifier as query, LENGTH = Nucleotide sequence length for this sequence, ALIGNMENT LENGTH = HSP length, START = Start nucleotide of alignment on target, END = Final nucleotide of alignment on target, IDENTITY = Identity score, BITSCORE = Alignment bit score, E-VALUE = HSP BLAST e-value, HIT LENGTH = Un-gapped length of the alignment on the target, %COVERAGE = Sum of co-linear HSPs on target coordinates divided by the total length of the target, #SEQs = Number of co-linear HSPs considered, avg%COV = The coverage divided by the number of co-linear HSPs). [file 1471-2164-11-731-S4.XLS]

## Sheet: 90e
ACCESSION_NUMBER	NAME	LENGTH	A&T_CONTENT	DATASET_ID	LENGTH	ALIGNMENT_LENGTH	START	END	HIT_LENGTH	IDENTITY	BITSCORE	E-VALUE	HIT_COVER	QUERY_COVER	SEQS	AVERAGE_COVER
AB362785	Msx gene for Msx protein, partial cds	721	57.51%	Contig_Planarian_90e_24812	933	434	1	433	433	86.64%	558	3e-158	60.06%
AB362785	Msx gene for Msx protein, partial cds	721	50.57%	Contig_Planarian_90e_17116	653	87	319	405	87	80.46%	80.6	2e-14	12.07%
AB362785	Msx gene for Msx protein, partial cds	721	50.57%	Contig_Planarian_90e_12990	1108	87	319	405	87	80.46%	80.6	2e-14	12.07%
AB362785	Msx gene for Msx protein, partial cds	721	55.84%	Contig_Planarian_90e_24812	933	154	534	687	154	100.00%	279	5e-74	21.36%	0.8141	2	0.4071
AF047853	type I ribosomal DNA cluster, internal transcribed spacer 1, 5.8S ribosomal RNA gene, and internal transcribed spacer 2, complete sequence	1654	68.15%	gnl|UG|Sme#S38630840	232	158	1	157	157	80.38%	141	2e-32	9.49%
AF047853	type I ribosomal DNA cluster, internal transcribed spacer 1, 5.8S ribosomal RNA gene, and internal transcribed spacer 2, complete sequence	1654	70.15%	Contig_Planarian_90e_11987	1591	816	1	814	814	97.06%	1362	0	49.21%
AF047853	type I ribosomal DNA cluster, internal transcribed spacer 1, 5.8S ribosomal RNA gene, and internal transcribed spacer 2, complete sequence	1654	70.17%	Contig_Planarian_90e_283	2093	830	1	828	828	97.35%	1397	0	50.06%
AF047853	type I ribosomal DNA cluster, internal transcribed spacer 1, 5.8S ribosomal RNA gene, and internal transcribed spacer 2, complete sequence	1654	70.28%	Contig_Planarian_90e_19579	466	463	144	604	461	95.03%	724	0	27.87%
AF047853	type I ribosomal DNA cluster, internal transcribed spacer 1, 5.8S ribosomal RNA gene, and internal transcribed spacer 2, complete sequence	1654	66.67%	F6AJIXP02GEFZN	104	103	475	570	96	85.44%	105	1e-21	5.80%
AF047853	type I ribosomal DNA cluster, internal transcribed spacer 1, 5.8S ribosomal RNA gene, and internal transcribed spacer 2, complete sequence	1654	69.84%	F6AJIXP02HXNUU	82	71	491	553	63	83.10%	64.4	4e-09	3.81%
AF047853	type I ribosomal DNA cluster, internal transcribed spacer 1, 5.8S ribosomal RNA gene, and internal transcribed spacer 2, complete sequence	1654	72.22%	F6AJIXP02J2NJO	83	72	752	823	72	95.83%	105	1e-21	4.35%
AF047853	type I ribosomal DNA cluster, internal transcribed spacer 1, 5.8S ribosomal RNA gene, and internal transcribed spacer 2, complete sequence	1654	63.90%	Contig_Planarian_90e_12204	716	711	909	1606	698	95.64%	1137	0	42.20%
AF047853	type I ribosomal DNA cluster, internal transcribed spacer 1, 5.8S ribosomal RNA gene, and internal transcribed spacer 2, complete sequence	1654	54.10%	Contig_Planarian_90e_74	4179	61	1592	1652	61	93.44%	96.9	7e-19	3.69%	0.9504	2	0.4752
AF047854	type II ribosomal DNA cluster, internal transcribed spacer 1, 5.8S ribosomal RNA gene, and internal transcribed spacer 2, complete sequence	1023	68.00%	F6AJIXP02JCYNR	153	153	63	212	150	95.42%	239	6e-62	14.66%
AF047854	type II ribosomal DNA cluster, internal transcribed spacer 1, 5.8S ribosomal RNA gene, and internal transcribed spacer 2, complete sequence	1023	62.77%	Contig_Planarian_90e_12204	716	328	476	800	325	88.11%	405	7e-112	31.77%
AF047854	type II ribosomal DNA cluster, internal transcribed spacer 1, 5.8S ribosomal RNA gene, and internal transcribed spacer 2, complete sequence	1023	57.63%	Contig_Planarian_90e_74	4179	59	965	1023	59	96.61%	100	4e-20	5.77%	0.522	3	0.174
AF112361	opsin mRNA, partial cds	447	65.32%	Contig_Planarian_90e_18048	879	449	1	447	447	98.00%	765	0	100.00%	1	1	1
AF178322	cytochrome oxidase C subunit I (COI) gene, partial cds; mitochondrial gene for mitochondrial product	384	67.57%	F6AJIXP02GFUGT	182	74	1	74	74	90.54%	84.2	1e-15	19.27%
AF178322	cytochrome oxidase C subunit I (COI) gene, partial cds; mitochondrial gene for mitochondrial product	384	66.29%	Contig_Planarian_90e_21349	782	94	1	89	89	90.43%	116	2e-25	23.18%
AF178322	cytochrome oxidase C subunit I (COI) gene, partial cds; mitochondrial gene for mitochondrial product	384	64.49%	Contig_Planarian_90e_139	2279	383	1	383	383	95.04%	605	1e-172	99.74%
AF178322	cytochrome oxidase C subunit I (COI) gene, partial cds; mitochondrial gene for mitochondrial product	384	64.40%	Contig_Planarian_90e_29590	726	383	2	383	382	84.60%	457	4e-128	99.48%
AF178322	cytochrome oxidase C subunit I (COI) gene, partial cds; mitochondrial gene for mitochondrial product	384	64.32%	F6AJIXP02FOLEJ	451	213	3	215	213	95.31%	340	8e-93	55.47%
AF178322	cytochrome oxidase C subunit I (COI) gene, partial cds; mitochondrial gene for mitochondrial product	384	65.32%	F6AJIXP02I8TFF	120	125	18	141	124	90.40%	150	8e-36	32.29%
AF178322	cytochrome oxidase C subunit I (COI) gene, partial cds; mitochondrial gene for mitochondrial product	384	63.04%	Contig_Planarian_90e_31113	845	231	154	383	230	94.81%	360	9e-99	59.90%
AF178322	cytochrome oxidase C subunit I (COI) gene, partial cds; mitochondrial gene for mitochondrial product	384	62.95%	F6AJIXP02JAL41	547	224	160	383	224	95.09%	354	4e-97	58.33%
AF178322	cytochrome oxidase C subunit I (COI) gene, partial cds; mitochondrial gene for mitochondrial product	384	63.68%	F6AJIXP02GT45D	514	190	194	383	190	95.26%	302	2e-81	49.48%
AF178322	cytochrome oxidase C subunit I (COI) gene, partial cds; mitochondrial gene for mitochondrial product	384	63.98%	F6AJIXP02I3XI3	511	186	198	383	186	95.16%	295	3e-79	48.44%
AF178322	cytochrome oxidase C subunit I (COI) gene, partial cds; mitochondrial gene for mitochondrial product	384	65.19%	F6AJIXP02GQ33E	459	135	249	383	135	95.56%	217	7e-56	35.16%
AF178322	cytochrome oxidase C subunit I (COI) gene, partial cds; mitochondrial gene for mitochondrial product	384	65.88%	F6AJIXP02J4KUV	428	85	299	383	85	96.47%	140	2e-32	22.14%
AF178322	cytochrome oxidase C subunit I (COI) gene, partial cds; mitochondrial gene for mitochondrial product	384	67.09%	F6AJIXP02HY453	394	79	305	383	79	96.20%	129	3e-29	20.57%	0.9974	1	0.9974
AF414355	MyoD-like protein mRNA, complete cds	1565	60.93%	Contig_Planarian_90e_9559	1559	1548	1	1546	1546	99.55%	2762	0	98.79%
AF414355	MyoD-like protein mRNA, complete cds	1565	57.49%	F6AJIXP02HV048	355	167	336	502	167	97.60%	273	4e-72	10.67%
AF414355	MyoD-like protein mRNA, complete cds	1565	52.94%	F6AJIXP02HV048	355	68	899	966	68	100.00%	123	5e-27	4.35%
AF414355	MyoD-like protein mRNA, complete cds	1565	59.54%	F6AJIXP02HV048	355	131	1034	1164	131	100.00%	237	3e-61	8.37%	0.9879	1	0.9879
AM293346	mRNA for msh1 protein	933	59.81%	Contig_Planarian_90e_24812	933	933	1	933	933	100.00%	1683	0	100.00%	1	1	1
AM293347	mRNA for msh2 protein	1103	65.19%	Contig_Planarian_90e_12990	1108	1104	1	1103	1103	99.37%	1957	0	100.00%
AM293347	mRNA for msh2 protein	1103	64.30%	Contig_Planarian_90e_17116	653	572	352	900	549	94.76%	841	0	49.77%
AM293347	mRNA for msh2 protein	1103	65.38%	F6AJIXP02FK4EB	393	53	543	594	52	92.45%	75.2	2e-12	4.71%	1	1	1
AM942443	mRNA for retinal homeobox protein Rx (Rx gene), asexual strain	1164	63.71%	F6AJIXP02G077U	344	124	379	502	124	82.26%	122	1e-26	10.65%
AM942443	mRNA for retinal homeobox protein Rx (Rx gene), asexual strain	1164	58.21%	Contig_Planarian_90e_12593	639	67	452	518	67	82.09%	68	2e-10	5.76%	0.1203	1	0.1203
AY945304	netrin 1 mRNA, complete cds	2176	63.75%	Contig_Planarian_90e_30517	903	903	1	902	902	99.78%	1618	0	41.45%
AY945304	netrin 1 mRNA, complete cds	2176	64.71%	F6AJIXP02FEPEO_1	69	69	1175	1242	68	94.20%	96.9	1e-18	3.12%
AY945304	netrin 1 mRNA, complete cds	2176	65.00%	Contig_Planarian_90e_12100	769	763	1415	2174	760	99.21%	1333	0	34.93%
AY945304	netrin 1 mRNA, complete cds	2176	71.43%	F6AJIXP02INQMJ_2	54	53	1576	1624	49	88.68%	55.4	3e-06	2.25%
AY945304	netrin 1 mRNA, complete cds	2176	70.49%	F6AJIXP02I464P	67	67	2020	2080	61	91.04%	91.5	4e-17	2.80%	0.795	3	0.265
AY945305	netrin 2 mRNA, partial cds	1446	61.20%	gnl|UG|Sme#S38642319	1446	1446	1	1446	1446	100.00%	2608	0	100.00%
AY945305	netrin 2 mRNA, partial cds	1446	59.18%	Contig_Planarian_90e_25741	419	246	1164	1408	245	97.97%	423	3e-117	16.94%	1	1	1
DQ086493	netrin receptor-like protein (netR) mRNA, partial cds	4317	63.99%	Contig_Planarian_90e_21415	3052	3052	1	3052	3052	99.93%	5499	0	70.70%
DQ086493	netrin receptor-like protein (netR) mRNA, partial cds	4317	60.08%	F6AJIXP02IR6EQ	512	512	3053	3563	511	99.22%	899	0	11.84%
DQ086493	netrin receptor-like protein (netR) mRNA, partial cds	4317	61.21%	Contig_Planarian_90e_14924	1159	1159	3160	4314	1155	99.05%	2017	0	26.75%	0.9993	2	0.4997
DQ186985	PIWI-like protein 1 (wi-1) mRNA, complete cds	2532	66.44%	Contig_Planarian_90e_364	2570	2527	1	2524	2524	99.68%	4524	0	99.68%
DQ186985	PIWI-like protein 1 (wi-1) mRNA, complete cds	2532	69.53%	F6AJIXP02GK6KP	470	339	569	906	338	99.12%	594	2e-168	13.35%
DQ186985	PIWI-like protein 1 (wi-1) mRNA, complete cds	2532	71.94%	Contig_Planarian_90e_19300	473	142	779	917	139	97.89%	232	2e-59	5.49%
DQ186985	PIWI-like protein 1 (wi-1) mRNA, complete cds	2532	65.16%	Contig_Planarian_90e_1571	1040	1019	1121	2139	1019	99.61%	1824	0	40.24%
DQ186985	PIWI-like protein 1 (wi-1) mRNA, complete cds	2532	68.06%	F6AJIXP02GK6KP	470	144	1713	1856	144	99.31%	255	2e-66	5.69%
DQ186985	PIWI-like protein 1 (wi-1) mRNA, complete cds	2532	66.33%	F6AJIXP02HR3O3	204	206	1838	2033	196	93.20%	279	2e-73	7.74%
DQ186985	PIWI-like protein 1 (wi-1) mRNA, complete cds	2532	67.16%	Contig_Planarian_90e_19300	473	338	1914	2248	335	98.52%	576	4e-163	13.23%
DQ186985	PIWI-like protein 1 (wi-1) mRNA, complete cds	2532	75.00%	Contig_Planarian_90e_30569	88	88	2445	2532	88	95.45%	140	1e-31	3.48%	1	1	1
DQ186986	PIWI-like protein 2 (wi-2) mRNA, complete cds	2876	66.32%	Contig_Planarian_90e_2	3161	2865	1	2865	2865	99.93%	5160	0	99.62%
DQ186986	PIWI-like protein 2 (wi-2) mRNA, complete cds	2876	65.83%	Contig_Planarian_90e_14021	735	647	35	672	638	95.52%	1014	0	22.18%
DQ186986	PIWI-like protein 2 (wi-2) mRNA, complete cds	2876	71.43%	F6AJIXP02IOCO1	408	210	360	569	210	100.00%	379	7e-104	7.30%
DQ186986	PIWI-like protein 2 (wi-2) mRNA, complete cds	2876	72.87%	F6AJIXP02J5MF0	146	140	419	547	129	90.71%	178	5e-43	4.49%
DQ186986	PIWI-like protein 2 (wi-2) mRNA, complete cds	2876	65.40%	Contig_Planarian_90e_18641	656	555	547	1098	552	97.84%	921	0	19.19%
DQ186986	PIWI-like protein 2 (wi-2) mRNA, complete cds	2876	69.95%	F6AJIXP02IOCO1	408	204	649	851	203	99.51%	360	7e-98	7.06%
DQ186986	PIWI-like protein 2 (wi-2) mRNA, complete cds	2876	63.93%	Contig_Planarian_90e_715	896	890	1475	2364	890	99.44%	1584	0	30.95%
DQ186986	PIWI-like protein 2 (wi-2) mRNA, complete cds	2876	67.19%	Contig_Planarian_90e_18641	656	128	1839	1966	128	96.09%	206	1e-51	4.45%
DQ186986	PIWI-like protein 2 (wi-2) mRNA, complete cds	2876	60.34%	F6AJIXP02J316J	59	60	1973	2030	58	93.33%	77	1e-12	2.02%
DQ186986	PIWI-like protein 2 (wi-2) mRNA, complete cds	2876	70.15%	F6AJIXP02GWGP5	70	71	1994	2060	67	92.96%	96.9	1e-18	2.33%
DQ186986	PIWI-like protein 2 (wi-2) mRNA, complete cds	2876	65.83%	F6AJIXP02FTM6A_1	324	322	2026	2344	319	99.07%	565	9e-160	11.09%
DQ186986	PIWI-like protein 2 (wi-2) mRNA, complete cds	2876	66.02%	F6AJIXP02I9W4U	115	116	2182	2284	103	82.76%	105	2e-21	3.58%
DQ186986	PIWI-like protein 2 (wi-2) mRNA, complete cds	2876	76.92%	F6AJIXP02HFN1I	133	97	2691	2781	91	91.75%	118	4e-25	3.16%	0.9962	1	0.9962
DQ336174	roboA mRNA, complete cds	4705	63.52%	Contig_Planarian_90e_4596	4697	4690	1	4685	4685	99.62%	8381	0	99.57%
DQ336174	roboA mRNA, complete cds	4705	58.93%	F6AJIXP02GRU9F	498	112	420	531	112	100.00%	203	2e-50	2.38%
DQ336174	roboA mRNA, complete cds	4705	60.87%	F6AJIXP02GRU9F	498	391	3989	4379	391	99.49%	693	0	8.31%	0.9957	1	0.9957
DQ336175	roboB mRNA, partial cds	3045	62.40%	Contig_Planarian_90e_7769	3031	3031	1	3024	3024	99.74%	5407	0	99.31%	0.9931	1	0.9931
DQ336176	slit1 mRNA, complete cds	4819	65.34%	Contig_Planarian_90e_7698	4812	4810	1	4804	4804	99.67%	8603	0	99.69%	0.9969	1	0.9969
DQ344977	bruno-like (bruli) mRNA, complete cds, alternatively spliced	1771	68.26%	Contig_Planarian_90e_667	1846	1752	1	1752	1752	99.32%	3108	0	98.93%
DQ344977	bruno-like (bruli) mRNA, complete cds, alternatively spliced	1771	63.86%	Contig_Planarian_90e_32141	618	618	168	784	617	97.57%	1050	0	34.84%
DQ344977	bruno-like (bruli) mRNA, complete cds, alternatively spliced	1771	67.42%	Contig_Planarian_90e_8388	1447	1424	277	1697	1421	98.38%	2461	0	80.24%
DQ344977	bruno-like (bruli) mRNA, complete cds, alternatively spliced	1771	63.18%	Contig_Planarian_90e_35287	741	746	283	980	698	92.09%	1103	0	39.41%
DQ344977	bruno-like (bruli) mRNA, complete cds, alternatively spliced	1771	62.00%	F6AJIXP02FVMHQ	366	200	298	497	200	99.00%	352	6e-96	11.29%
DQ344977	bruno-like (bruli) mRNA, complete cds, alternatively spliced	1771	63.16%	F6AJIXP02JQ2UM	123	122	936	1049	114	92.62%	156	9e-37	6.44%
DQ344977	bruno-like (bruli) mRNA, complete cds, alternatively spliced	1771	63.79%	F6AJIXP02HM7X9	476	58	1038	1095	58	82.76%	60.8	6e-08	3.27%
DQ344977	bruno-like (bruli) mRNA, complete cds, alternatively spliced	1771	62.82%	F6AJIXP02HNNEK	459	78	1038	1115	78	80.77%	69.8	1e-10	4.40%
DQ344977	bruno-like (bruli) mRNA, complete cds, alternatively spliced	1771	65.75%	F6AJIXP02FVMHQ	366	181	1065	1245	181	97.24%	304	3e-81	10.22%
DQ344977	bruno-like (bruli) mRNA, complete cds, alternatively spliced	1771	73.26%	Contig_Planarian_90e_30024	649	564	1122	1682	561	96.81%	904	0	31.68%
DQ344977	bruno-like (bruli) mRNA, complete cds, alternatively spliced	1771	77.14%	gnl|UG|Sme#S44176612	390	387	1368	1752	385	86.56%	466	4e-130	21.74%	0.9893	1	0.9893
DQ402057	glycogen synthase kinase 3 (GSK3.1) mRNA, complete cds	1400	64.71%	Contig_Planarian_90e_3510	1604	1400	1	1400	1400	99.86%	2516	0	100.00%
DQ402057	glycogen synthase kinase 3 (GSK3.1) mRNA, complete cds	1400	59.78%	F6AJIXP02H9PM5	345	184	570	753	184	99.46%	327	2e-88	13.14%
DQ402057	glycogen synthase kinase 3 (GSK3.1) mRNA, complete cds	1400	59.88%	F6AJIXP02H9PM5	345	169	874	1040	167	98.22%	289	5e-77	11.93%	1	1	1
DQ406858	glycogen synthase kinase 3 (GSK3.2) mRNA, complete cds	1432	69.16%	Contig_Planarian_90e_14074	1417	1417	1	1417	1417	99.93%	2542	0	98.95%	0.9895	1	0.9895
DQ406859	glycogen synthase kinase 3 (GSK3.3) mRNA, complete cds	1287	57.81%	Contig_Planarian_90e_6253	1336	1287	1	1287	1287	99.69%	2307	0	100.00%
DQ406859	glycogen synthase kinase 3 (GSK3.3) mRNA, complete cds	1287	75.00%	Contig_Planarian_90e_29268	717	54	274	325	52	81.48%	50	7e-05	4.04%	1	1	1
DQ777634	alcohol dehydrogenase class 3 (Adh3) mRNA, complete cds	1340	62.91%	Contig_Planarian_90e_2058	1236	1224	5	1228	1224	99.67%	2188	0	91.34%
DQ777634	alcohol dehydrogenase class 3 (Adh3) mRNA, complete cds	1340	62.14%	F6AJIXP02IC5M9	500	386	192	574	383	97.67%	646	0	28.58%
DQ777634	alcohol dehydrogenase class 3 (Adh3) mRNA, complete cds	1340	61.28%	F6AJIXP02H5DJN	400	329	198	525	328	99.39%	581	5e-165	24.48%
DQ777634	alcohol dehydrogenase class 3 (Adh3) mRNA, complete cds	1340	62.22%	F6AJIXP02FE1S8	238	90	560	649	90	100.00%	163	5e-39	6.72%
DQ777634	alcohol dehydrogenase class 3 (Adh3) mRNA, complete cds	1340	58.73%	F6AJIXP02G9D79	382	63	569	631	63	100.00%	114	2e-24	4.70%
DQ777634	alcohol dehydrogenase class 3 (Adh3) mRNA, complete cds	1340	59.82%	F6AJIXP02G9D79	382	326	687	1012	326	98.47%	560	2e-158	24.33%
DQ777634	alcohol dehydrogenase class 3 (Adh3) mRNA, complete cds	1340	61.29%	F6AJIXP02FE1S8	238	156	717	871	155	98.08%	257	3e-67	11.57%
DQ777634	alcohol dehydrogenase class 3 (Adh3) mRNA, complete cds	1340	65.83%	F6AJIXP02IC5M9	500	122	821	940	120	97.54%	199	7e-50	8.96%
DQ777634	alcohol dehydrogenase class 3 (Adh3) mRNA, complete cds	1340	64.15%	F6AJIXP02H5DJN	400	54	822	874	53	98.15%	89.7	9e-17	3.96%
DQ777634	alcohol dehydrogenase class 3 (Adh3) mRNA, complete cds	1340	64.32%	gnl|UG|Sme#S38645226	389	384	900	1283	384	92.71%	567	1e-160	28.66%
DQ777634	alcohol dehydrogenase class 3 (Adh3) mRNA, complete cds	1340	67.57%	F6AJIXP02H774D	154	153	1069	1216	148	96.73%	235	9e-61	11.04%
DQ777634	alcohol dehydrogenase class 3 (Adh3) mRNA, complete cds	1340	73.13%	F6AJIXP02I4XOZ	69	68	1098	1164	67	98.53%	114	2e-24	5.00%	0.9545	1	0.9545
DQ851133	strain CIW4 smedxin-11 mRNA, complete cds	1511	71.43%	F6AJIXP02FNEER	160	155	36	189	154	99.35%	271	1e-71	10.19%
DQ851133	strain CIW4 smedxin-11 mRNA, complete cds	1511	70.08%	F6AJIXP02HOAL7_1	263	248	36	279	244	96.37%	390	2e-107	16.15%
DQ851133	strain CIW4 smedxin-11 mRNA, complete cds	1511	65.91%	Contig_Planarian_90e_319	1340	1323	166	1488	1323	99.77%	2372	0	87.56%
DQ851133	strain CIW4 smedxin-11 mRNA, complete cds	1511	63.70%	F6AJIXP02HH3KH	415	417	387	802	416	98.80%	717	0	27.53%
DQ851133	strain CIW4 smedxin-11 mRNA, complete cds	1511	63.46%	F6AJIXP02F9A0P_1	222	105	413	516	104	99.05%	181	2e-44	6.88%
DQ851133	strain CIW4 smedxin-11 mRNA, complete cds	1511	61.46%	Contig_Planarian_90e_20559	378	96	482	577	96	100.00%	174	3e-42	6.35%
DQ851133	strain CIW4 smedxin-11 mRNA, complete cds	1511	60.67%	F6AJIXP02GBJ3A	102	102	508	596	89	87.25%	123	5e-27	5.89%
DQ851133	strain CIW4 smedxin-11 mRNA, complete cds	1511	62.96%	F6AJIXP02HRVTS	60	56	607	660	54	96.43%	89.7	1e-16	3.57%
DQ851133	strain CIW4 smedxin-11 mRNA, complete cds	1511	69.42%	F6AJIXP02F9A0P_1	222	121	741	861	121	100.00%	219	8e-56	8.01%
DQ851133	strain CIW4 smedxin-11 mRNA, complete cds	1511	68.62%	Contig_Planarian_90e_20559	378	290	818	1107	290	99.31%	511	9e-144	19.19%
DQ851133	strain CIW4 smedxin-11 mRNA, complete cds	1511	71.83%	Contig_Planarian_90e_10444	723	77	911	981	71	80.52%	73.4	8e-12	4.70%
DQ851133	strain CIW4 smedxin-11 mRNA, complete cds	1511	74.55%	F6AJIXP02INRJY	372	55	927	981	55	87.27%	64.4	4e-09	3.64%
DQ851133	strain CIW4 smedxin-11 mRNA, complete cds	1511	74.07%	Contig_Planarian_90e_6184	1485	54	930	983	54	83.33%	57.2	6e-07	3.57%
DQ851133	strain CIW4 smedxin-11 mRNA, complete cds	1511	74.07%	Contig_Planarian_90e_3000	951	54	930	983	54	83.33%	57.2	6e-07	3.57%	0.9616	1	0.9616
EF035555	nanos-like protein mRNA, complete cds	839	69.31%	Contig_Planarian_90e_16163	822	822	1	821	821	99.39%	1463	0	97.85%
EF035555	nanos-like protein mRNA, complete cds	839	67.97%	F6AJIXP02GX66U_1	453	459	81	539	459	96.08%	749	0	54.71%	0.9785	1	0.9785
EF153633	nanos-like protein mRNA, complete cds	753	67.63%	F6AJIXP02GX66U_1	453	448	1	448	448	95.09%	711	0	59.50%
EF153633	nanos-like protein mRNA, complete cds	753	68.90%	Contig_Planarian_90e_16163	822	731	1	730	730	98.63%	1278	0	96.95%	0.9695	1	0.9695
EF633689	BMP mRNA, complete cds	1206	67.50%	Contig_Planarian_90e_7217	1220	1207	1	1206	1206	99.42%	2143	0	100.00%
EF633689	BMP mRNA, complete cds	1206	66.34%	F6AJIXP02HEEHH	467	511	62	572	511	90.80%	737	0	42.37%
EF633689	BMP mRNA, complete cds	1206	70.31%	F6AJIXP02JTJF4	467	466	403	860	458	97.64%	778	0	37.98%	1	1	1
EF633690	noggin 1 mRNA, complete cds	768	62.28%	Contig_Planarian_90e_2800	1024	753	16	768	753	98.94%	1326	0	98.05%	0.9805	1	0.9805
EF633691	noggin-like protein 1 mRNA, complete cds	810	62.10%	Contig_Planarian_90e_648	1080	811	1	810	810	99.51%	1442	0	100.00%
EF633691	noggin-like protein 1 mRNA, complete cds	810	62.10%	Contig_Planarian_90e_2050	980	810	1	810	810	99.38%	1438	0	100.00%
EF633691	noggin-like protein 1 mRNA, complete cds	810	65.28%	F6AJIXP02IPUZW	84	79	158	229	72	86.08%	77	3e-13	8.89%
EF633691	noggin-like protein 1 mRNA, complete cds	810	66.67%	F6AJIXP02G6O7Z	541	136	197	331	135	97.06%	214	2e-54	16.67%
EF633691	noggin-like protein 1 mRNA, complete cds	810	66.24%	F6AJIXP02G6O7Z	541	314	500	810	311	99.04%	542	3e-153	38.40%
EF633691	noggin-like protein 1 mRNA, complete cds	810	67.90%	F6AJIXP02J4P9Z	80	82	614	694	81	95.12%	116	4e-25	10.00%	1	1	1
EF633692	Smad1 mRNA, complete cds	1368	63.06%	Contig_Planarian_90e_29416	160	111	1	111	111	100.00%	201	2e-50	8.11%
EF633692	Smad1 mRNA, complete cds	1368	65.69%	Contig_Planarian_90e_12089	308	137	1	137	137	99.27%	242	6e-63	10.01%
EF633692	Smad1 mRNA, complete cds	1368	63.11%	Contig_Planarian_90e_29380	359	105	21	123	103	80.95%	96.9	6e-19	7.53%
EF633692	Smad1 mRNA, complete cds	1368	61.71%	Contig_Planarian_90e_22091	603	603	679	1276	598	98.51%	1029	0	43.71%
EF633692	Smad1 mRNA, complete cds	1368	59.21%	F6AJIXP02GI2WO	417	228	1141	1368	228	97.37%	370	2e-101	16.67%	0.6045	2	0.3023
EU082822	TCEN protein (tcen) mRNA, complete cds	216	61.29%	F6AJIXP02HVJ2R_1	229	62	1	62	62	100.00%	113	1e-24	28.70%
EU082822	TCEN protein (tcen) mRNA, complete cds	216	63.86%	F6AJIXP02I4UG8_2	109	83	1	83	83	100.00%	150	4e-36	38.43%
EU082822	TCEN protein (tcen) mRNA, complete cds	216	63.86%	F6AJIXP02G2BDH_2	107	83	1	83	83	100.00%	150	4e-36	38.43%
EU082822	TCEN protein (tcen) mRNA, complete cds	216	63.89%	Contig_Planarian_90e_3450	267	216	1	216	216	100.00%	390	3e-108	100.00%
EU082822	TCEN protein (tcen) mRNA, complete cds	216	63.72%	F6AJIXP02HVD93	273	227	2	216	215	93.39%	322	1e-87	99.54%
EU082822	TCEN protein (tcen) mRNA, complete cds	216	60.32%	F6AJIXP02JFQH8_2	79	67	3	65	63	92.54%	89.7	1e-17	29.17%	1	1	1
EU082823	AbdBa Hox protein (abdba) mRNA, partial cds	559	59.86%	Contig_Planarian_90e_7337	920	553	5	557	553	99.64%	985	0	98.93%
EU082823	AbdBa Hox protein (abdba) mRNA, partial cds	559	57.30%	Contig_Planarian_90e_15236	463	267	291	557	267	99.63%	477	7e-134	47.76%
EU082823	AbdBa Hox protein (abdba) mRNA, partial cds	559	54.29%	F6AJIXP02IYGEI	115	115	312	416	105	90.43%	131	1e-29	18.78%	0.9893	1	0.9893
EU082824	HoxD-like protein (hoxD) mRNA, complete cds	680	60.64%	Contig_Planarian_90e_22681	616	94	17	110	94	95.74%	156	4e-37	13.82%
EU082824	HoxD-like protein (hoxD) mRNA, complete cds	680	58.99%	Contig_Planarian_90e_22681	616	576	108	680	573	98.96%	1003	0	84.26%
EU082824	HoxD-like protein (hoxD) mRNA, complete cds	680	61.84%	F6AJIXP02IXK61	101	83	385	460	76	91.57%	107	2e-22	11.18%
EU082824	HoxD-like protein (hoxD) mRNA, complete cds	680	60.42%	Contig_Planarian_90e_22457	315	300	398	680	283	94.00%	457	8e-128	41.62%	0.9765	1	0.9765
EU082825	beta-catenin-like protein 2 (bcat2) mRNA, complete cds	2266	63.24%	Contig_Planarian_90e_2210	2560	2266	1	2266	2266	99.87%	4076	0	100.00%
EU082825	beta-catenin-like protein 2 (bcat2) mRNA, complete cds	2266	60.99%	F6AJIXP02JA760	287	288	906	1187	282	97.22%	480	2e-134	12.44%
EU082825	beta-catenin-like protein 2 (bcat2) mRNA, complete cds	2266	60.51%	Contig_Planarian_90e_15059	550	552	1222	1773	552	98.91%	971	0	24.36%	1	1	1
EU082826	beta-catenin-like protein 1 (bcat1) mRNA, complete cds	3121	66.01%	Contig_Planarian_90e_25503	3468	3111	1	3110	3110	99.55%	5550	0	99.65%
EU082826	beta-catenin-like protein 1 (bcat1) mRNA, complete cds	3121	68.03%	gnl|UG|Sme#S38644286	696	322	2792	3110	319	92.55%	470	6e-131	10.22%	0.9965	1	0.9965
EU130785	adenomatous polyposis coli-like protein (APC) mRNA, partial cds	2665	65.55%	Contig_Planarian_90e_15741	2667	2666	1	2665	2665	99.89%	4791	0	100.00%
EU130785	adenomatous polyposis coli-like protein (APC) mRNA, partial cds	2665	62.50%	F6AJIXP02G5L6J	76	74	2324	2395	72	97.30%	118	4e-25	2.70%	1	1	1
EU130786	beta-catenin-like protein mRNA, partial cds	1784	64.63%	Contig_Planarian_90e_25503	3468	1784	1	1784	1784	99.78%	3202	0	100.00%	1	1	1
EU130787	dishevelled-like protein (Dvl-a) mRNA, partial cds	1675	60.12%	Contig_Planarian_90e_19614	1682	1682	1	1675	1675	99.41%	2971	0	100.00%
EU130787	dishevelled-like protein (Dvl-a) mRNA, partial cds	1675	76.47%	gnl|UG|Sme#S38644286	696	51	583	633	51	80.39%	48.2	3e-04	3.04%
EU130787	dishevelled-like protein (Dvl-a) mRNA, partial cds	1675	78.43%	Contig_Planarian_90e_28191	633	51	589	639	51	80.39%	48.2	3e-04	3.04%
EU130787	dishevelled-like protein (Dvl-a) mRNA, partial cds	1675	78.95%	F6AJIXP02GG2BW	292	57	590	646	57	80.70%	50	1e-04	3.40%	1	1	1
EU130788	dishevelled-like protein (Dvl-b) mRNA, partial cds	1637	57.46%	Contig_Planarian_90e_12268	2380	1640	2	1637	1636	99.63%	2920	0	99.94%
EU130788	dishevelled-like protein (Dvl-b) mRNA, partial cds	1637	65.44%	Contig_Planarian_90e_19614	1682	136	10	145	136	81.62%	134	3e-30	8.31%	0.9994	1	0.9994
EU130789	frizzled receptor-like protein (Frz-d) mRNA, partial cds	1762	60.00%	F6AJIXP02JI1TE	459	65	1	65	65	100.00%	118	2e-25	3.69%
EU130789	frizzled receptor-like protein (Frz-d) mRNA, partial cds	1762	59.31%	Contig_Planarian_90e_4490	1945	1762	1	1762	1762	99.89%	3171	0	100.00%
EU130789	frizzled receptor-like protein (Frz-d) mRNA, partial cds	1762	60.34%	F6AJIXP02JI1TE	459	116	1647	1762	116	100.00%	210	5e-53	6.58%	1	1	1
EU130790	secreted frizzled protein-like protein (SFRP-a) mRNA, partial cds	1152	65.89%	Contig_Planarian_90e_5787	1296	1152	1	1152	1152	99.57%	2055	0	100.00%	1	1	1
EU130791	porcupine-like protein (Porcn-a) mRNA, partial cds	1013	64.15%	F6AJIXP02HV09B	467	107	1	106	106	96.26%	172	7e-42	10.46%
EU130791	porcupine-like protein (Porcn-a) mRNA, partial cds	1013	64.67%	F6AJIXP02FX8Q0	384	150	1	150	150	100.00%	271	1e-71	14.81%
EU130791	porcupine-like protein (Porcn-a) mRNA, partial cds	1013	63.05%	Contig_Planarian_90e_660	1180	902	1	885	885	96.90%	1458	0	87.36%
EU130791	porcupine-like protein (Porcn-a) mRNA, partial cds	1013	62.69%	Contig_Planarian_90e_121	1592	1013	1	1013	1013	99.70%	1810	0	100.00%
EU130791	porcupine-like protein (Porcn-a) mRNA, partial cds	1013	65.43%	F6AJIXP02IJG0B	513	192	13	200	188	97.40%	315	9e-85	18.56%
EU130791	porcupine-like protein (Porcn-a) mRNA, partial cds	1013	65.22%	F6AJIXP02ITS65	265	117	41	155	115	97.44%	190	3e-47	11.35%
EU130791	porcupine-like protein (Porcn-a) mRNA, partial cds	1013	65.81%	Contig_Planarian_90e_956	935	158	78	232	155	91.14%	228	1e-58	15.30%
EU130791	porcupine-like protein (Porcn-a) mRNA, partial cds	1013	64.02%	F6AJIXP02I3K6P	423	241	105	343	239	98.76%	414	1e-114	23.59%
EU130791	porcupine-like protein (Porcn-a) mRNA, partial cds	1013	63.01%	F6AJIXP02JBPBD	434	440	114	551	438	98.18%	742	0	43.24%
EU130791	porcupine-like protein (Porcn-a) mRNA, partial cds	1013	66.67%	F6AJIXP02JJM1O	58	57	197	250	54	94.74%	84.2	3e-15	5.33%
EU130791	porcupine-like protein (Porcn-a) mRNA, partial cds	1013	61.94%	Contig_Planarian_90e_956	935	735	281	1013	733	98.37%	1278	0	72.36%
EU130791	porcupine-like protein (Porcn-a) mRNA, partial cds	1013	62.50%	F6AJIXP02FKBIM	229	145	286	429	144	95.86%	224	1e-57	14.22%
EU130791	porcupine-like protein (Porcn-a) mRNA, partial cds	1013	62.09%	Contig_Planarian_90e_12932	1071	707	307	1013	707	99.72%	1267	0	69.79%
EU130791	porcupine-like protein (Porcn-a) mRNA, partial cds	1013	61.74%	F6AJIXP02FWMIJ	384	384	317	695	379	98.18%	654	0	37.41%
EU130791	porcupine-like protein (Porcn-a) mRNA, partial cds	1013	61.66%	F6AJIXP02IJG0B	513	326	364	689	326	100.00%	589	3e-167	32.18%
EU130791	porcupine-like protein (Porcn-a) mRNA, partial cds	1013	61.14%	F6AJIXP02GQTOU	415	211	369	579	211	97.63%	351	1e-95	20.83%
EU130791	porcupine-like protein (Porcn-a) mRNA, partial cds	1013	60.64%	F6AJIXP02I3K6P	423	188	450	637	188	97.87%	311	1e-83	18.56%
EU130791	porcupine-like protein (Porcn-a) mRNA, partial cds	1013	62.61%	F6AJIXP02HV09B	467	337	466	802	337	100.00%	609	3e-173	33.27%
EU130791	porcupine-like protein (Porcn-a) mRNA, partial cds	1013	63.70%	F6AJIXP02JMTWA	358	136	568	702	135	97.79%	228	1e-58	13.33%
EU130791	porcupine-like protein (Porcn-a) mRNA, partial cds	1013	62.75%	Contig_Planarian_90e_2249	2102	51	642	692	51	84.31%	57.2	4e-07	5.03%
EU130791	porcupine-like protein (Porcn-a) mRNA, partial cds	1013	65.30%	F6AJIXP02GQTOU	415	219	668	886	219	100.00%	396	3e-109	21.62%
EU130791	porcupine-like protein (Porcn-a) mRNA, partial cds	1013	67.02%	F6AJIXP02FKBIM	229	94	758	851	94	97.87%	161	1e-38	9.28%
EU130791	porcupine-like protein (Porcn-a) mRNA, partial cds	1013	60.99%	F6AJIXP02FX8Q0	384	141	873	1013	141	100.00%	255	7e-67	13.92%
EU130791	porcupine-like protein (Porcn-a) mRNA, partial cds	1013	60.33%	F6AJIXP02ITS65	265	122	893	1013	121	99.18%	212	8e-54	11.94%
EU130791	porcupine-like protein (Porcn-a) mRNA, partial cds	1013	62.71%	F6AJIXP02GKINQ	433	59	930	988	59	100.00%	107	2e-22	5.82%	1	1	1
EU296629	beta-catenin-1 mRNA, complete cds	3489	67.62%	Contig_Planarian_90e_25503	3468	3468	1	3468	3468	99.97%	6251	0	99.40%
EU296629	beta-catenin-1 mRNA, complete cds	3489	74.55%	gnl|UG|Sme#S38644286	696	695	2801	3468	668	93.38%	1054	0	19.15%	0.994	1	0.994
EU296630	wntP-1 (wntP-1) mRNA, complete cds	1647	67.82%	gnl|UG|Sme#S42951692	1622	1622	1	1622	1622	100.00%	2926	0	98.48%	0.9848	1	0.9848
EU296631	wntP-2 (wntP-2) mRNA, complete cds	1516	70.48%	Contig_Planarian_90e_4310	1516	1499	1	1494	1494	99.20%	2643	0	98.55%
EU296631	wntP-2 (wntP-2) mRNA, complete cds	1516	68.25%	Contig_Planarian_90e_7770	795	696	287	979	693	99.14%	1222	0	45.71%
EU296631	wntP-2 (wntP-2) mRNA, complete cds	1516	62.71%	F6AJIXP02GJT5C	121	121	937	1054	118	97.52%	194	3e-48	7.78%
EU296631	wntP-2 (wntP-2) mRNA, complete cds	1516	67.21%	F6AJIXP02JLP6R	65	64	1224	1284	61	92.19%	87.8	3e-16	4.02%	0.9855	1	0.9855
EU296632	wntP-3 (wntP-3) mRNA, complete cds	1209	62.83%	F6AJIXP02H6XFN_1	261	113	1	113	113	100.00%	205	1e-51	9.35%
EU296632	wntP-3 (wntP-3) mRNA, complete cds	1209	62.04%	Contig_Planarian_90e_13757	1189	1188	1	1188	1188	99.92%	2140	0	98.26%
EU296632	wntP-3 (wntP-3) mRNA, complete cds	1209	71.19%	F6AJIXP02H6XFN_1	261	60	113	171	59	98.33%	100	4e-20	4.88%	0.9826	1	0.9826
EU296633	wnt11-1 (wnt11-1) mRNA, complete cds	1610	77.25%	Contig_Planarian_90e_26947	245	167	2	168	167	100.00%	302	9e-81	10.37%
EU296633	wnt11-1 (wnt11-1) mRNA, complete cds	1610	61.19%	F6AJIXP02HSE6G	421	421	249	668	420	99.52%	744	0	26.09%
EU296633	wnt11-1 (wnt11-1) mRNA, complete cds	1610	66.67%	F6AJIXP02G9V1A	57	53	962	1012	51	96.23%	84.2	4e-15	3.17%
EU296633	wnt11-1 (wnt11-1) mRNA, complete cds	1610	59.51%	F6AJIXP02I8NEI	183	163	1188	1350	163	100.00%	295	1e-78	10.12%
EU296633	wnt11-1 (wnt11-1) mRNA, complete cds	1610	72.95%	F6AJIXP02IQEZL	398	207	1375	1581	207	99.52%	369	8e-101	12.86%	0.6261	5	0.1252
EU296634	wnt2-1 (wnt2-1) mRNA, complete cds	1454	63.40%	gnl|UG|Sme#S42951688	1440	1440	1	1440	1440	100.00%	2598	0	99.04%	0.9904	1	0.9904
EU296635	secreted frizzled-related protein 1 (sfrp1) mRNA, complete cds	1300	66.80%	Contig_Planarian_90e_5787	1296	1280	1	1280	1280	99.84%	2302	0	98.46%	0.9846	1	0.9846
EU586258	piwi protein WI-3 mRNA, complete cds	2966	65.31%	Contig_Planarian_90e_350	3016	2966	1	2966	2966	99.80%	5323	0	100.00%
EU586258	piwi protein WI-3 mRNA, complete cds	2966	64.82%	F6AJIXP02JGX49	524	361	1158	1518	361	98.34%	621	1e-176	12.17%
EU586258	piwi protein WI-3 mRNA, complete cds	2966	65.56%	F6AJIXP02FWHUK	448	181	1249	1428	180	97.79%	298	2e-79	6.07%
EU586258	piwi protein WI-3 mRNA, complete cds	2966	71.74%	F6AJIXP02IOPGG	364	95	1254	1345	92	96.84%	147	8e-34	3.10%
EU586258	piwi protein WI-3 mRNA, complete cds	2966	61.36%	F6AJIXP02IOPGG	364	176	1341	1516	176	100.00%	318	2e-85	5.93%
EU586258	piwi protein WI-3 mRNA, complete cds	2966	66.67%	Contig_Planarian_90e_3851	891	203	1801	2001	201	94.09%	293	9e-78	6.78%
EU586258	piwi protein WI-3 mRNA, complete cds	2966	62.50%	F6AJIXP02F5CI5_1	324	136	2110	2245	136	100.00%	246	1e-63	4.59%
EU586258	piwi protein WI-3 mRNA, complete cds	2966	66.62%	Contig_Planarian_90e_3851	891	668	2299	2966	668	99.40%	1187	0	22.52%
EU586258	piwi protein WI-3 mRNA, complete cds	2966	70.92%	F6AJIXP02F5CI5_1	324	196	2334	2529	196	98.47%	329	1e-88	6.61%
EU586258	piwi protein WI-3 mRNA, complete cds	2966	61.68%	F6AJIXP02FWHUK	448	274	2587	2860	274	99.27%	482	9e-135	9.24%
EU586258	piwi protein WI-3 mRNA, complete cds	2966	60.59%	F6AJIXP02JGX49	524	170	2663	2832	170	98.82%	295	3e-78	5.73%	1	1	1
EU856391	strain CIW4 proliferating cell nuclear antigen mRNA, partial cds	363	65.84%	Contig_Planarian_90e_4127	926	363	1	363	363	99.72%	650	0	100.00%	1	1	1
FJ463748	Evi/Wls mRNA, complete cds	1698	64.04%	Contig_Planarian_90e_7394	1141	1020	678	1692	1015	97.16%	1700	0	59.78%	0.5978	1	0.5978
FJ463749	Wnt5 mRNA, complete cds	1011	58.79%	F6AJIXP02I8WE0	403	199	813	1011	199	100.00%	360	2e-98	19.68%	0.1968	1	0.1968
FJ463750	WntA mRNA, complete cds	1206	60.25%	Contig_Planarian_90e_4513	1221	971	1	971	971	99.59%	1736	0	80.51%
FJ463750	WntA mRNA, complete cds	1206	58.20%	F6AJIXP02JAA2Z	377	257	165	420	256	97.28%	421	1e-116	21.23%
FJ463750	WntA mRNA, complete cds	1206	55.90%	F6AJIXP02G2PKL	322	161	361	521	161	96.89%	257	3e-67	13.35%
FJ463750	WntA mRNA, complete cds	1206	59.74%	Contig_Planarian_90e_8407	744	547	663	1206	544	98.90%	955	0	45.11%
FJ463750	WntA mRNA, complete cds	1206	60.00%	F6AJIXP02JAA2Z	377	135	750	884	135	99.26%	239	7e-62	11.19%
FJ463750	WntA mRNA, complete cds	1206	57.76%	F6AJIXP02G2PKL	322	161	1046	1206	161	99.38%	286	5e-76	13.35%
FJ463750	WntA mRNA, complete cds	1206	59.76%	Contig_Planarian_90e_4513	1221	82	1122	1203	82	98.78%	143	4e-33	6.80%	1	1	1
FJ463751	Wnt11-2 mRNA, complete cds	1248	60.43%	Contig_Planarian_90e_17145	425	466	50	514	465	88.84%	637	0	37.26%	0.3726	1	0.3726
FJ463753	Wnt2-1 mRNA, complete cds	1487	63.38%	gnl|UG|Sme#S42951688	1440	1439	35	1473	1439	100.00%	2596	0	96.77%	0.9677	1	0.9677
FJ471483	noggin 2 (nog2) mRNA, complete cds	789	60.38%	F6AJIXP02JQ9PK	376	53	1	53	53	90.57%	66.2	6e-10	6.72%
FJ471483	noggin 2 (nog2) mRNA, complete cds	789	62.70%	Contig_Planarian_90e_9275	646	623	1	622	622	99.52%	1108	0	78.83%
FJ471483	noggin 2 (nog2) mRNA, complete cds	789	59.16%	F6AJIXP02JXPRV	360	262	56	317	262	99.62%	468	5e-131	33.21%	0.7883	1	0.7883
FJ471484	noggin-like protein 2 (nlg2) mRNA, complete cds	861	68.64%	Contig_Planarian_90e_2592	955	861	1	861	861	99.54%	1537	0	100.00%	1	1	1
FJ471485	noggin-like protein 3 (nlg3) mRNA, complete cds	825	68.89%	Contig_Planarian_90e_7766	859	823	3	825	823	99.39%	1462	0	99.76%	0.9976	1	0.9976
FJ471487	noggin-like protein 5 (nlg5) mRNA, complete cds	921	67.36%	Contig_Planarian_90e_17735	772	771	145	913	769	99.61%	1371	0	83.50%	0.835	1	0.835
FJ471489	noggin-like protein 7 (nlg7) mRNA, complete cds	942	62.85%	Contig_Planarian_90e_3846	1201	944	1	942	942	99.47%	1674	0	100.00%
FJ471489	noggin-like protein 7 (nlg7) mRNA, complete cds	942	64.58%	F6AJIXP02GKFRI	102	101	385	480	96	94.06%	138	1e-31	10.19%	1	1	1
FJ471490	noggin-like protein 8 (nlg8) mRNA, complete cds	936	61.21%	Contig_Planarian_90e_8817	690	678	1	678	678	99.85%	1214	0	72.44%
FJ471490	noggin-like protein 8 (nlg8) mRNA, complete cds	936	62.71%	Contig_Planarian_90e_2150	1141	937	1	936	936	99.79%	1678	0	100.00%
FJ471490	noggin-like protein 8 (nlg8) mRNA, complete cds	936	63.93%	F6AJIXP02JOZ9M	60	61	424	484	61	96.72%	95.1	1e-18	6.52%	1	1	1
FJ588599	cdc25c-like protein mRNA, partial cds	522	63.22%	Contig_Planarian_90e_22552	505	486	33	516	484	99.18%	848	0	92.72%	0.9272	1	0.9272
FJ588604	cdk6-like protein mRNA, partial cds	674	63.95%	Contig_Planarian_90e_4975	1584	674	1	674	674	99.70%	1207	0	100.00%	1	1	1
FJ588608	4EBP-like protein mRNA, partial cds	324	64.58%	Contig_Planarian_90e_9702	565	271	1	271	271	99.63%	484	3e-136	83.64%	0.8364	1	0.8364
FJ588609	eIF4E1-like protein mRNA, partial cds	471	63.90%	F6AJIXP02H69C8	446	421	1	410	410	97.15%	684	0	87.05%
FJ588609	eIF4E1-like protein mRNA, partial cds	471	64.33%	Contig_Planarian_90e_1698	814	471	1	471	471	100.00%	850	0	100.00%
FJ588609	eIF4E1-like protein mRNA, partial cds	471	64.33%	Contig_Planarian_90e_14541	795	471	1	471	471	99.36%	832	0	100.00%
FJ588609	eIF4E1-like protein mRNA, partial cds	471	61.40%	F6AJIXP02FYR1D	61	60	377	433	57	95.00%	89.7	3e-17	12.10%	1	1	1
FJ588610	fancd2-like protein mRNA, partial cds	2718	66.96%	Contig_Planarian_90e_17345	1036	227	2467	2693	227	98.68%	396	9e-109	8.35%	0.0835	1	0.0835
FJ588611	glut4-like protein mRNA, partial cds	702	62.28%	Contig_Planarian_90e_2537	1564	578	1	578	578	99.65%	1034	0	82.34%
FJ588611	glut4-like protein mRNA, partial cds	702	54.65%	Contig_Planarian_90e_20145	470	172	144	315	172	100.00%	311	8e-84	24.50%	0.8234	1	0.8234
FJ588612	gsk3-like protein mRNA, complete cds	672	67.06%	Contig_Planarian_90e_6253	1336	671	1	671	671	99.55%	1200	0	99.85%
FJ588612	gsk3-like protein mRNA, complete cds	672	75.00%	Contig_Planarian_90e_29268	717	54	211	262	52	81.48%	50	4e-05	7.74%	0.9985	1	0.9985
FJ588613	mre11-like protein mRNA, partial cds	1425	58.56%	F6AJIXP02JSLHT	474	473	359	831	473	99.15%	836	0	33.19%
FJ588613	mre11-like protein mRNA, partial cds	1425	55.72%	Contig_Planarian_90e_10102	699	341	1085	1425	341	99.41%	607	1e-172	23.93%	0.5712	2	0.2856
FJ588615	pi3k-like protein mRNA, complete cds	3081	72.08%	F6AJIXP02HNTZE	576	437	665	1101	437	99.54%	780	0	14.18%
FJ588615	pi3k-like protein mRNA, complete cds	3081	62.54%	Contig_Planarian_90e_28057	531	339	1287	1625	339	98.53%	587	3e-166	11.00%
FJ588615	pi3k-like protein mRNA, complete cds	3081	63.33%	Contig_Planarian_90e_9756	1228	1191	1893	3081	1189	98.99%	2084	0	38.59%
FJ588615	pi3k-like protein mRNA, complete cds	3081	57.91%	F6AJIXP02GUE9Y	493	392	2281	2672	392	98.72%	686	0	12.72%
FJ588615	pi3k-like protein mRNA, complete cds	3081	62.33%	F6AJIXP02HNTZE	576	146	2558	2703	146	97.95%	242	1e-62	4.74%
FJ588615	pi3k-like protein mRNA, complete cds	3081	66.29%	Contig_Planarian_90e_28057	531	182	2761	2938	178	96.70%	289	1e-76	5.78%
FJ588615	pi3k-like protein mRNA, complete cds	3081	64.49%	F6AJIXP02GUE9Y	493	107	2772	2878	107	98.13%	178	5e-43	3.47%	0.6378	3	0.2126
FJ588616	rad50-like protein mRNA, partial cds	336	55.93%	Contig_Planarian_90e_29141	430	177	160	336	177	98.31%	304	5e-82	52.68%	0.5268	1	0.5268
FJ588617	rb-like protein mRNA, complete cds	3060	58.44%	F6AJIXP02FG2ZM	309	308	1607	1914	308	100.00%	556	5e-157	10.07%
FJ588617	rb-like protein mRNA, complete cds	3060	52.05%	Contig_Planarian_90e_11966	1193	1119	1989	3060	1072	94.82%	1795	0	35.03%	0.451	2	0.2255
FJ588618	e2f-like protein mRNA, partial cds	879	66.10%	Contig_Planarian_90e_1181	1131	879	1	879	879	97.72%	1507	0	100.00%
FJ588618	e2f-like protein mRNA, partial cds	879	66.29%	F6AJIXP02HNZ7W	299	299	105	371	267	88.63%	398	8e-110	30.38%
FJ588618	e2f-like protein mRNA, partial cds	879	65.64%	Contig_Planarian_90e_21019	782	800	107	854	748	90.88%	1141	0	85.10%
FJ588618	e2f-like protein mRNA, partial cds	879	66.82%	F6AJIXP02H5BUB	397	432	115	545	431	90.74%	614	6e-175	49.03%	1	1	1
FJ588621	cyclinH-like protein mRNA, partial cds	981	70.80%	Contig_Planarian_90e_29794	754	733	1	733	733	99.32%	1290	0	74.72%
FJ588621	cyclinH-like protein mRNA, partial cds	981	72.38%	Contig_Planarian_90e_1883	1042	981	1	981	981	99.80%	1761	0	100.00%	1	1	1
FJ588622	cyclinC-like protein mRNA, partial cds	664	69.93%	F6AJIXP02F29AH	411	458	1	449	449	85.81%	569	2e-161	67.62%
FJ588622	cyclinC-like protein mRNA, partial cds	664	70.07%	Contig_Planarian_90e_6029	840	420	39	449	411	86.43%	544	7e-154	61.90%
FJ588622	cyclinC-like protein mRNA, partial cds	664	71.24%	F6AJIXP02H813H	499	395	71	449	379	84.05%	421	5e-117	57.08%
FJ588622	cyclinC-like protein mRNA, partial cds	664	71.84%	F6AJIXP02IJ8L1	392	316	134	449	316	83.86%	372	2e-102	47.59%
FJ588622	cyclinC-like protein mRNA, partial cds	664	65.74%	Contig_Planarian_90e_6029	840	216	449	664	216	99.07%	381	5e-105	32.53%	1	1	1
FJ588623	cyclinG-like protein mRNA, partial cds	504	63.31%	F6AJIXP02HEE3R	447	139	1	139	139	100.00%	251	4e-66	27.58%
FJ588623	cyclinG-like protein mRNA, partial cds	504	63.41%	Contig_Planarian_90e_10085	769	211	1	205	205	96.21%	334	5e-91	40.67%
FJ588623	cyclinG-like protein mRNA, partial cds	504	64.75%	Contig_Planarian_90e_18549	752	401	105	504	400	99.25%	706	0	79.37%
FJ588623	cyclinG-like protein mRNA, partial cds	504	61.59%	F6AJIXP02HEE3R	447	164	341	504	164	98.17%	282	3e-75	32.54%
FJ588623	cyclinG-like protein mRNA, partial cds	504	63.16%	F6AJIXP02G4HUJ	86	86	415	490	76	86.05%	75.2	7e-13	15.08%	1	1	1
FJ588624	cdc73-like protein mRNA, partial cds	672	54.83%	Contig_Planarian_90e_12454	731	507	1	507	507	99.21%	890	0	75.45%
FJ588624	cdc73-like protein mRNA, partial cds	672	56.40%	Contig_Planarian_90e_7116	1145	672	1	672	672	99.40%	1195	0	100.00%
FJ588624	cdc73-like protein mRNA, partial cds	672	57.81%	Contig_Planarian_90e_24273	735	257	272	527	256	99.22%	452	3e-126	38.10%	1	1	1
FJ588625	cdk11-like protein mRNA, partial cds	535	60.87%	F6AJIXP02G0JYU	520	368	1	368	368	99.73%	655	0	68.79%	0.6879	1	0.6879
FJ588626	cdk10-like protein mRNA, partial cds	624	63.46%	Contig_Planarian_90e_4975	1584	624	1	624	624	99.68%	1117	0	100.00%	1	1	1
FJ588627	cdc7-like protein mRNA, partial cds	652	57.14%	F6AJIXP02IX2LN	357	112	1	112	112	100.00%	203	3e-51	17.18%	0.1718	1	0.1718
FJ646971	isolate Sme18.6 cytochrome c oxidase subunit I (COI) gene, partial cds; mitochondrial	282	62.00%	Contig_Planarian_90e_21349	782	53	1	50	50	86.79%	59	3e-08	17.73%
FJ646971	isolate Sme18.6 cytochrome c oxidase subunit I (COI) gene, partial cds; mitochondrial	282	64.71%	F6AJIXP02I8TFF	120	102	1	102	102	89.22%	118	4e-26	36.17%
FJ646971	isolate Sme18.6 cytochrome c oxidase subunit I (COI) gene, partial cds; mitochondrial	282	63.07%	F6AJIXP02FOLEJ	451	176	1	176	176	94.32%	273	7e-73	62.41%
FJ646971	isolate Sme18.6 cytochrome c oxidase subunit I (COI) gene, partial cds; mitochondrial	282	63.12%	Contig_Planarian_90e_139	2279	282	1	282	282	93.97%	432	1e-120	100.00%
FJ646971	isolate Sme18.6 cytochrome c oxidase subunit I (COI) gene, partial cds; mitochondrial	282	61.90%	Contig_Planarian_90e_31113	845	168	115	282	168	94.64%	262	1e-69	59.57%
FJ646971	isolate Sme18.6 cytochrome c oxidase subunit I (COI) gene, partial cds; mitochondrial	282	61.73%	F6AJIXP02JAL41	547	162	121	282	162	94.44%	251	2e-66	57.45%
FJ646971	isolate Sme18.6 cytochrome c oxidase subunit I (COI) gene, partial cds; mitochondrial	282	62.50%	F6AJIXP02GT45D	514	128	155	282	128	94.53%	199	1e-50	45.39%
FJ646971	isolate Sme18.6 cytochrome c oxidase subunit I (COI) gene, partial cds; mitochondrial	282	62.90%	F6AJIXP02I3XI3	511	124	159	282	124	94.35%	192	2e-48	43.97%
FJ646971	isolate Sme18.6 cytochrome c oxidase subunit I (COI) gene, partial cds; mitochondrial	282	64.38%	F6AJIXP02GQ33E	459	73	210	282	73	94.52%	114	4e-25	25.89%	1	1	1
FJ646972	isolate Sme02.3 cytochrome c oxidase subunit I (COI) gene, partial cds; mitochondrial	282	64.00%	Contig_Planarian_90e_21349	782	53	1	50	50	88.68%	62.6	2e-09	17.73%
FJ646972	isolate Sme02.3 cytochrome c oxidase subunit I (COI) gene, partial cds; mitochondrial	282	67.65%	F6AJIXP02I8TFF	120	102	1	102	102	89.22%	118	4e-26	36.17%
FJ646972	isolate Sme02.3 cytochrome c oxidase subunit I (COI) gene, partial cds; mitochondrial	282	65.91%	F6AJIXP02FOLEJ	451	176	1	176	176	96.02%	286	1e-76	62.41%
FJ646972	isolate Sme02.3 cytochrome c oxidase subunit I (COI) gene, partial cds; mitochondrial	282	65.60%	Contig_Planarian_90e_139	2279	282	1	282	282	94.68%	441	2e-123	100.00%
FJ646972	isolate Sme02.3 cytochrome c oxidase subunit I (COI) gene, partial cds; mitochondrial	282	65.60%	Contig_Planarian_90e_29590	726	283	1	282	282	80.21%	289	9e-78	100.00%
FJ646972	isolate Sme02.3 cytochrome c oxidase subunit I (COI) gene, partial cds; mitochondrial	282	63.69%	Contig_Planarian_90e_31113	845	168	115	282	168	94.64%	262	1e-69	59.57%
FJ646972	isolate Sme02.3 cytochrome c oxidase subunit I (COI) gene, partial cds; mitochondrial	282	63.58%	F6AJIXP02JAL41	547	162	121	282	162	94.44%	251	2e-66	57.45%
FJ646972	isolate Sme02.3 cytochrome c oxidase subunit I (COI) gene, partial cds; mitochondrial	282	64.06%	F6AJIXP02GT45D	514	128	155	282	128	93.75%	196	2e-49	45.39%
FJ646972	isolate Sme02.3 cytochrome c oxidase subunit I (COI) gene, partial cds; mitochondrial	282	64.52%	F6AJIXP02I3XI3	511	124	159	282	124	93.55%	188	2e-47	43.97%
FJ646972	isolate Sme02.3 cytochrome c oxidase subunit I (COI) gene, partial cds; mitochondrial	282	65.75%	F6AJIXP02GQ33E	459	73	210	282	73	91.78%	105	2e-22	25.89%	1	1	1
FJ646973	isolate Sme12.15 cytochrome c oxidase subunit I (COI) gene, partial cds; mitochondrial	282	60.00%	Contig_Planarian_90e_21349	782	53	1	50	50	92.45%	71.6	5e-12	17.73%
FJ646973	isolate Sme12.15 cytochrome c oxidase subunit I (COI) gene, partial cds; mitochondrial	282	62.75%	F6AJIXP02I8TFF	120	102	1	102	102	94.12%	140	1e-32	36.17%
FJ646973	isolate Sme12.15 cytochrome c oxidase subunit I (COI) gene, partial cds; mitochondrial	282	62.15%	F6AJIXP02FOLEJ	451	177	1	177	177	100.00%	320	6e-87	62.77%
FJ646973	isolate Sme12.15 cytochrome c oxidase subunit I (COI) gene, partial cds; mitochondrial	282	63.12%	Contig_Planarian_90e_139	2279	282	1	282	282	100.00%	509	6e-144	100.00%
FJ646973	isolate Sme12.15 cytochrome c oxidase subunit I (COI) gene, partial cds; mitochondrial	282	63.12%	Contig_Planarian_90e_29590	726	283	1	282	282	84.10%	340	6e-93	100.00%
FJ646973	isolate Sme12.15 cytochrome c oxidase subunit I (COI) gene, partial cds; mitochondrial	282	63.10%	Contig_Planarian_90e_31113	845	168	115	282	168	100.00%	304	4e-82	59.57%
FJ646973	isolate Sme12.15 cytochrome c oxidase subunit I (COI) gene, partial cds; mitochondrial	282	62.96%	F6AJIXP02JAL41	547	162	121	282	162	100.00%	293	8e-79	57.45%
FJ646973	isolate Sme12.15 cytochrome c oxidase subunit I (COI) gene, partial cds; mitochondrial	282	63.28%	F6AJIXP02GT45D	514	128	155	282	128	100.00%	232	2e-60	45.39%
FJ646973	isolate Sme12.15 cytochrome c oxidase subunit I (COI) gene, partial cds; mitochondrial	282	63.71%	F6AJIXP02I3XI3	511	124	159	282	124	100.00%	224	3e-58	43.97%
FJ646973	isolate Sme12.15 cytochrome c oxidase subunit I (COI) gene, partial cds; mitochondrial	282	67.12%	F6AJIXP02GQ33E	459	73	210	282	73	100.00%	132	2e-30	25.89%	1	1	1
FJ647017	isolate Sme18.6 cytochrome c oxidase subunit I (COI) gene, partial cds; mitochondrial	483	69.33%	Contig_Planarian_90e_21349	782	150	1	150	150	96.67%	248	5e-65	31.06%
FJ647017	isolate Sme18.6 cytochrome c oxidase subunit I (COI) gene, partial cds; mitochondrial	483	66.50%	F6AJIXP02IFOLQ	370	206	1	206	206	97.57%	349	2e-95	42.65%
FJ647017	isolate Sme18.6 cytochrome c oxidase subunit I (COI) gene, partial cds; mitochondrial	483	67.24%	F6AJIXP02GW709	498	484	1	467	467	94.01%	717	0	96.69%
FJ647017	isolate Sme18.6 cytochrome c oxidase subunit I (COI) gene, partial cds; mitochondrial	483	66.25%	Contig_Planarian_90e_139	2279	483	1	483	483	97.93%	827	0	100.00%
FJ647017	isolate Sme18.6 cytochrome c oxidase subunit I (COI) gene, partial cds; mitochondrial	483	65.13%	Contig_Planarian_90e_29590	726	261	223	483	261	98.08%	448	3e-125	54.04%
FJ647017	isolate Sme18.6 cytochrome c oxidase subunit I (COI) gene, partial cds; mitochondrial	483	61.54%	Contig_Planarian_90e_21349	782	156	328	483	156	96.15%	257	1e-67	32.30%
FJ647017	isolate Sme18.6 cytochrome c oxidase subunit I (COI) gene, partial cds; mitochondrial	483	60.54%	Contig_Planarian_90e_31113	845	147	337	483	147	96.60%	242	2e-63	30.43%
FJ647017	isolate Sme18.6 cytochrome c oxidase subunit I (COI) gene, partial cds; mitochondrial	483	61.76%	F6AJIXP02GFUGT	182	70	416	483	68	92.86%	95.1	7e-19	14.08%	1	1	1
FJ647018	isolate Sme02.3 cytochrome c oxidase subunit I (COI) gene, partial cds; mitochondrial	483	69.33%	Contig_Planarian_90e_21349	782	150	1	150	150	96.67%	248	5e-65	31.06%
FJ647018	isolate Sme02.3 cytochrome c oxidase subunit I (COI) gene, partial cds; mitochondrial	483	66.50%	F6AJIXP02IFOLQ	370	206	1	206	206	98.06%	354	5e-97	42.65%
FJ647018	isolate Sme02.3 cytochrome c oxidase subunit I (COI) gene, partial cds; mitochondrial	483	67.02%	F6AJIXP02GW709	498	484	1	467	467	93.80%	708	0	96.69%
FJ647018	isolate Sme02.3 cytochrome c oxidase subunit I (COI) gene, partial cds; mitochondrial	483	66.05%	Contig_Planarian_90e_139	2279	483	1	483	483	97.52%	818	0	100.00%
FJ647018	isolate Sme02.3 cytochrome c oxidase subunit I (COI) gene, partial cds; mitochondrial	483	65.13%	Contig_Planarian_90e_29590	726	261	223	483	261	97.32%	439	1e-122	54.04%
FJ647018	isolate Sme02.3 cytochrome c oxidase subunit I (COI) gene, partial cds; mitochondrial	483	61.54%	Contig_Planarian_90e_21349	782	156	328	483	156	96.15%	257	1e-67	32.30%
FJ647018	isolate Sme02.3 cytochrome c oxidase subunit I (COI) gene, partial cds; mitochondrial	483	60.54%	Contig_Planarian_90e_31113	845	147	337	483	147	96.60%	242	2e-63	30.43%
FJ647018	isolate Sme02.3 cytochrome c oxidase subunit I (COI) gene, partial cds; mitochondrial	483	60.29%	F6AJIXP02GFUGT	182	70	416	483	68	91.43%	89.7	3e-17	14.08%	1	1	1
FJ647019	isolate Sme12.15 cytochrome c oxidase subunit I (COI) gene, partial cds; mitochondrial	483	68.00%	Contig_Planarian_90e_21349	782	150	1	150	150	99.33%	266	2e-70	31.06%
FJ647019	isolate Sme12.15 cytochrome c oxidase subunit I (COI) gene, partial cds; mitochondrial	483	65.53%	F6AJIXP02IFOLQ	370	206	1	206	206	100.00%	372	2e-102	42.65%
FJ647019	isolate Sme12.15 cytochrome c oxidase subunit I (COI) gene, partial cds; mitochondrial	483	67.45%	F6AJIXP02GW709	498	484	1	467	467	96.28%	762	0	96.69%
FJ647019	isolate Sme12.15 cytochrome c oxidase subunit I (COI) gene, partial cds; mitochondrial	483	66.46%	Contig_Planarian_90e_139	2279	483	1	483	483	100.00%	872	0	100.00%
FJ647019	isolate Sme12.15 cytochrome c oxidase subunit I (COI) gene, partial cds; mitochondrial	483	66.28%	Contig_Planarian_90e_29590	726	261	223	483	261	100.00%	471	2e-132	54.04%
FJ647019	isolate Sme12.15 cytochrome c oxidase subunit I (COI) gene, partial cds; mitochondrial	483	63.46%	Contig_Planarian_90e_21349	782	156	328	483	156	99.36%	279	3e-74	32.30%
FJ647019	isolate Sme12.15 cytochrome c oxidase subunit I (COI) gene, partial cds; mitochondrial	483	62.59%	Contig_Planarian_90e_31113	845	147	337	483	147	100.00%	266	2e-70	30.43%
FJ647019	isolate Sme12.15 cytochrome c oxidase subunit I (COI) gene, partial cds; mitochondrial	483	63.24%	F6AJIXP02GFUGT	182	70	416	483	68	94.29%	98.7	6e-20	14.08%	1	1	1
FJ807655	strain CIW4 bcl2-like protein (bcl2-1) mRNA, complete cds	1071	66.76%	Contig_Planarian_90e_1562	1685	1072	1	1071	1071	99.07%	1884	0	100.00%
FJ807655	strain CIW4 bcl2-like protein (bcl2-1) mRNA, complete cds	1071	59.09%	F6AJIXP02FOZ2C	267	132	530	661	132	99.24%	230	3e-59	12.32%
FJ807655	strain CIW4 bcl2-like protein (bcl2-1) mRNA, complete cds	1071	55.29%	F6AJIXP02JYZ4G	324	87	541	625	85	97.70%	141	1e-32	7.94%
FJ807655	strain CIW4 bcl2-like protein (bcl2-1) mRNA, complete cds	1071	71.43%	F6AJIXP02FOZ2C	267	141	745	884	140	99.29%	246	4e-64	13.07%
FJ807655	strain CIW4 bcl2-like protein (bcl2-1) mRNA, complete cds	1071	72.58%	gnl|UG|Sme#S38617321	425	62	814	875	62	80.65%	59	1e-07	5.79%
FJ807655	strain CIW4 bcl2-like protein (bcl2-1) mRNA, complete cds	1071	66.96%	F6AJIXP02ITJYR	117	116	844	955	112	95.69%	178	2e-43	10.46%	1	1	1
GQ337474	hedgehog-like protein mRNA, complete cds	1506	60.15%	F6AJIXP02I09H5_1	395	394	460	853	394	100.00%	711	0	26.16%	0.2616	1	0.2616
GQ337475	patched-like protein mRNA, complete cds	4227	79.09%	F6AJIXP02HOFIO_2	115	115	3	112	110	95.65%	172	3e-41	2.60%
GQ337475	patched-like protein mRNA, complete cds	4227	58.66%	F6AJIXP02J5B84	431	434	277	709	433	98.85%	747	0	10.24%
GQ337475	patched-like protein mRNA, complete cds	4227	60.37%	F6AJIXP02JF3PU	270	270	2082	2351	270	99.63%	482	1e-134	6.39%
GQ337475	patched-like protein mRNA, complete cds	4227	61.93%	Contig_Planarian_90e_21378	439	439	2564	2999	436	99.09%	760	0	10.31%
GQ337475	patched-like protein mRNA, complete cds	4227	57.01%	Contig_Planarian_90e_7434	848	842	3175	4016	842	99.88%	1514	0	19.92%	0.4947	5	0.0989
GQ337476	smoothened-like protein mRNA, complete cds	3489	65.57%	Contig_Planarian_90e_21711	493	494	560	1047	488	97.77%	818	0	13.99%
GQ337476	smoothened-like protein mRNA, complete cds	3489	72.10%	F6AJIXP02HH0WO	405	406	1508	1912	405	99.26%	713	0	11.61%
GQ337476	smoothened-like protein mRNA, complete cds	3489	66.22%	Contig_Planarian_90e_11893	1597	1206	1963	3167	1205	99.34%	2129	0	34.54%	0.6013	3	0.2004
GQ337477	sufu-like protein mRNA, complete cds	1457	63.63%	Contig_Planarian_90e_21669	1038	1011	1	998	998	98.22%	1698	0	68.50%	0.685	1	0.685
GQ337478	GLI-1 (gli-1) mRNA, complete cds	3018	67.72%	F6AJIXP02JZIGO	380	380	477	854	378	99.21%	664	0	12.52%
GQ337478	GLI-1 (gli-1) mRNA, complete cds	3018	63.46%	Contig_Planarian_90e_20441	516	509	1084	1592	509	99.21%	901	0	16.87%
GQ337478	GLI-1 (gli-1) mRNA, complete cds	3018	64.31%	Contig_Planarian_90e_8468	1440	1458	1330	2783	1454	96.64%	2428	0	48.18%
GQ337478	GLI-1 (gli-1) mRNA, complete cds	3018	65.70%	Contig_Planarian_90e_31025	413	414	2082	2495	414	99.52%	737	0	13.72%	0.6885	2	0.3443
GQ337480	GLI-3 (gli-3) mRNA, complete cds	2160	61.50%	F6AJIXP02HPKZK_2	199	201	7	206	200	98.01%	334	2e-90	9.26%
GQ337480	GLI-3 (gli-3) mRNA, complete cds	2160	59.26%	Contig_Planarian_90e_28396	350	139	47	181	135	97.12%	219	1e-55	6.25%
GQ337480	GLI-3 (gli-3) mRNA, complete cds	2160	61.22%	F6AJIXP02HM441	275	245	1185	1429	245	99.59%	437	2e-121	11.34%
GQ337480	GLI-3 (gli-3) mRNA, complete cds	2160	68.37%	F6AJIXP02FLH3D	295	295	1753	2046	294	98.98%	515	1e-144	13.61%	0.3421	3	0.114
GQ337481	IFT52-like protein mRNA, partial cds	705	55.92%	Contig_Planarian_90e_12232	1127	701	5	705	701	99.14%	1238	0	99.43%	0.9943	1	0.9943
GQ337482	IFT88-like protein mRNA, partial cds	947	59.29%	gnl|UG|Sme#S38643482	548	366	1	366	366	95.63%	603	1e-171	38.65%
GQ337482	IFT88-like protein mRNA, partial cds	947	60.58%	Contig_Planarian_90e_27711	423	422	329	744	416	97.63%	702	0	43.93%	0.7856	1	0.7856
GQ337483	IFT88-like protein mRNA, partial cds	881	61.16%	Contig_Planarian_90e_6484	1008	867	17	881	865	98.96%	1514	0	98.18%	0.9818	1	0.9818
GQ337484	IFT172-like protein mRNA, partial cds	933	63.58%	F6AJIXP02IKU7X	494	453	1	453	453	99.56%	809	0	48.55%
GQ337484	IFT172-like protein mRNA, partial cds	933	64.80%	Contig_Planarian_90e_20430	428	196	738	933	196	100.00%	354	1e-96	21.01%	0.6956	2	0.3478
GQ337485	IFT172-like protein mRNA, partial cds	659	64.44%	F6AJIXP02FFQFD	242	240	69	307	239	99.17%	417	7e-116	36.27%	0.3627	1	0.3627
GQ337486	RPGRIP1L-like protein mRNA, partial cds	926	61.07%	F6AJIXP02IHD1V_1	369	244	1	244	244	99.59%	435	4e-121	26.35%
GQ337486	RPGRIP1L-like protein mRNA, partial cds	926	63.25%	Contig_Planarian_90e_20902	439	284	644	926	283	98.94%	491	5e-138	30.56%	0.5691	2	0.2846
GQ337488	fused-like protein mRNA, partial cds	943	67.16%	Contig_Planarian_90e_16149	511	409	1	408	408	99.02%	715	0	43.27%
GQ337488	fused-like protein mRNA, partial cds	943	63.10%	F6AJIXP02GDHKH	503	505	423	926	504	98.61%	874	0	53.45%	0.9671	2	0.4836
GQ337489	KIF3B-like protein mRNA, partial cds	1558	64.62%	Contig_Planarian_90e_7039	1583	1361	1	1354	1354	98.68%	2340	0	86.91%
GQ337489	KIF3B-like protein mRNA, partial cds	1558	63.64%	Contig_Planarian_90e_30471	418	66	90	155	66	86.36%	78.8	2e-13	4.24%
GQ337489	KIF3B-like protein mRNA, partial cds	1558	64.15%	Contig_Planarian_90e_9488	954	53	102	154	53	81.13%	51.8	3e-05	3.40%	0.8691	1	0.8691
GQ337490	KIF3A-like protein mRNA, partial cds	1458	62.24%	Contig_Planarian_90e_30471	418	241	1	241	241	99.17%	423	4e-117	16.53%
GQ337490	KIF3A-like protein mRNA, partial cds	1458	65.77%	F6AJIXP02FILKW	393	111	55	165	111	81.08%	105	1e-21	7.61%
GQ337490	KIF3A-like protein mRNA, partial cds	1458	62.49%	Contig_Planarian_90e_7430	1384	975	486	1458	973	99.08%	1707	0	66.74%
GQ337490	KIF3A-like protein mRNA, partial cds	1458	64.57%	F6AJIXP02GJPZB	451	180	789	963	175	96.11%	277	3e-73	12.00%	0.8326	2	0.4163
GU290186	strain AAA-1 PREP homeodomain-like protein (prep) mRNA, complete cds	2193	65.19%	F6AJIXP02HI24E	430	405	1	405	405	99.51%	715	0	18.47%
GU290186	strain AAA-1 PREP homeodomain-like protein (prep) mRNA, complete cds	2193	59.50%	F6AJIXP02JSRJD	439	438	601	1037	437	99.77%	782	0	19.93%
GU290186	strain AAA-1 PREP homeodomain-like protein (prep) mRNA, complete cds	2193	63.53%	Contig_Planarian_90e_10655	1255	1045	1152	2193	1042	99.04%	1826	0	47.51%	0.8591	3	0.2864
GU562964	small ribonucleoprotein SmB mRNA, complete cds	566	65.45%	F6AJIXP02FVHU7	194	55	1	55	55	100.00%	100	2e-20	9.72%
GU562964	small ribonucleoprotein SmB mRNA, complete cds	566	57.19%	Contig_Planarian_90e_2002	716	556	1	556	556	99.64%	994	0	98.23%	0.9823	1	0.9823
GU592830	Smed-NDK mRNA, partial cds	1517	60.32%	F6AJIXP02HZUMV	293	249	1	247	247	98.80%	428	9e-119	16.28%
GU592830	Smed-NDK mRNA, partial cds	1517	67.03%	Contig_Planarian_90e_6631	1864	92	164	254	91	94.57%	131	3e-29	6.00%
GU592830	Smed-NDK mRNA, partial cds	1517	62.74%	Contig_Planarian_90e_6631	1864	1154	364	1517	1154	99.48%	2055	0	76.07%	0.9281	2	0.4641
GU592831	Smed-NDK-4 mRNA, partial cds	1910	60.23%	F6AJIXP02G7DTM	407	352	1559	1910	352	100.00%	636	0	18.43%	0.1843	1	0.1843
GU592832	Smed-NDK-3 mRNA, partial cds	1425	63.07%	Contig_Planarian_90e_7945	1767	1412	18	1425	1408	98.87%	2466	0	98.81%	0.9881	1	0.9881
GU980571	chromodomain helicase DNA-binding protein 4 mRNA, complete cds	5761	68.35%	F6AJIXP02I56ML	398	397	35	429	395	99.24%	697	0	6.86%
GU980571	chromodomain helicase DNA-binding protein 4 mRNA, complete cds	5761	59.51%	Contig_Planarian_90e_10796	1100	1101	197	1290	1094	98.82%	1896	0	18.99%
GU980571	chromodomain helicase DNA-binding protein 4 mRNA, complete cds	5761	61.54%	F6AJIXP02JUNVZ	169	171	2471	2639	169	97.08%	277	1e-72	2.93%
GU980571	chromodomain helicase DNA-binding protein 4 mRNA, complete cds	5761	61.22%	Contig_Planarian_90e_25423	362	362	3097	3457	361	98.34%	621	3e-176	6.27%
GU980571	chromodomain helicase DNA-binding protein 4 mRNA, complete cds	5761	54.46%	Contig_Planarian_90e_7155	1218	1214	4441	5650	1210	99.09%	2138	0	21.00%
GU980571	chromodomain helicase DNA-binding protein 4 mRNA, complete cds	5761	57.45%	F6AJIXP02H74G1	487	244	4532	4766	235	94.26%	358	5e-97	4.08%
GU980571	chromodomain helicase DNA-binding protein 4 mRNA, complete cds	5761	51.00%	F6AJIXP02H74G1	487	249	5236	5484	249	100.00%	450	1e-124	4.32%	0.52	4	0.13
													Average	0.853428	1.32407	0.776326
													Max	1	5	1
													Min	0.0835	1	0.0835
													Count	108	108	108

## Sheet: 90
ACCESSION_NUMBER	NAME	LENGTH	A&T_CONTENT	DATASET_ID	LENGTH	ALIGNMENT_LENGTH	START	END	HIT_LENGTH	IDENTITY	BITSCORE	E-VALUE	HIT_COVER	QUERY_COVER	SEQS	AVERAGE_COVER
AB362785	Msx gene for Msx protein, partial cds	721	55.84%	F6AJIXP02JJAAP	247	155	31	184	154	98.71%	268	8e-71	21.36%
AB362785	Msx gene for Msx protein, partial cds	721	62.24%	F6AJIXP02JJAAP	247	98	238	335	98	94.90%	136	3e-31	13.59%
AB362785	Msx gene for Msx protein, partial cds	721	50.57%	Contig_Planarian_90_15206	859	87	319	405	87	80.46%	80.6	2e-14	12.07%	0.4466	2	0.2233
AF047853	type I ribosomal DNA cluster, internal transcribed spacer 1, 5.8S ribosomal RNA gene, and internal transcribed spacer 2, complete sequence	1654	69.81%	F6AJIXP02JOE7O	427	379	1	371	371	94.99%	576	3e-163	22.43%
AF047853	type I ribosomal DNA cluster, internal transcribed spacer 1, 5.8S ribosomal RNA gene, and internal transcribed spacer 2, complete sequence	1654	70.15%	Contig_Planarian_90_9672	1518	816	1	814	814	97.06%	1362	0	49.21%
AF047853	type I ribosomal DNA cluster, internal transcribed spacer 1, 5.8S ribosomal RNA gene, and internal transcribed spacer 2, complete sequence	1654	70.17%	Contig_Planarian_90_48	3361	830	1	828	828	97.35%	1397	0	50.06%
AF047853	type I ribosomal DNA cluster, internal transcribed spacer 1, 5.8S ribosomal RNA gene, and internal transcribed spacer 2, complete sequence	1654	66.67%	F6AJIXP02GEFZN	104	103	475	570	96	85.44%	105	1e-21	5.80%
AF047853	type I ribosomal DNA cluster, internal transcribed spacer 1, 5.8S ribosomal RNA gene, and internal transcribed spacer 2, complete sequence	1654	69.84%	F6AJIXP02HXNUU	82	71	491	553	63	83.10%	64.4	4e-09	3.81%
AF047853	type I ribosomal DNA cluster, internal transcribed spacer 1, 5.8S ribosomal RNA gene, and internal transcribed spacer 2, complete sequence	1654	72.22%	F6AJIXP02J2NJO	83	72	752	823	72	95.83%	105	1e-21	4.35%
AF047853	type I ribosomal DNA cluster, internal transcribed spacer 1, 5.8S ribosomal RNA gene, and internal transcribed spacer 2, complete sequence	1654	63.90%	Contig_Planarian_90_11394	716	711	909	1606	698	95.64%	1137	0	42.20%
AF047853	type I ribosomal DNA cluster, internal transcribed spacer 1, 5.8S ribosomal RNA gene, and internal transcribed spacer 2, complete sequence	1654	54.10%	Contig_Planarian_90_53	4180	61	1592	1652	61	93.44%	96.9	7e-19	3.69%	0.9504	2	0.4752
AF047854	type II ribosomal DNA cluster, internal transcribed spacer 1, 5.8S ribosomal RNA gene, and internal transcribed spacer 2, complete sequence	1023	68.00%	F6AJIXP02JCYNR	153	153	63	212	150	95.42%	239	6e-62	14.66%
AF047854	type II ribosomal DNA cluster, internal transcribed spacer 1, 5.8S ribosomal RNA gene, and internal transcribed spacer 2, complete sequence	1023	62.77%	Contig_Planarian_90_11394	716	328	476	800	325	88.11%	405	6e-112	31.77%
AF047854	type II ribosomal DNA cluster, internal transcribed spacer 1, 5.8S ribosomal RNA gene, and internal transcribed spacer 2, complete sequence	1023	57.63%	Contig_Planarian_90_53	4180	59	965	1023	59	96.61%	100	4e-20	5.77%	0.522	3	0.174
AF112361	opsin mRNA, partial cds	447	60.00%	Contig_Planarian_90_18503	498	66	383	447	65	98.48%	111	8e-24	14.54%	0.1454	1	0.1454
AF178322	cytochrome oxidase C subunit I (COI) gene, partial cds; mitochondrial gene for mitochondrial product	384	67.57%	F6AJIXP02GFUGT	182	74	1	74	74	90.54%	84.2	1e-15	19.27%
AF178322	cytochrome oxidase C subunit I (COI) gene, partial cds; mitochondrial gene for mitochondrial product	384	66.29%	Contig_Planarian_90_20464	782	94	1	89	89	90.43%	116	2e-25	23.18%
AF178322	cytochrome oxidase C subunit I (COI) gene, partial cds; mitochondrial gene for mitochondrial product	384	64.49%	Contig_Planarian_90_14	2028	383	1	383	383	95.04%	605	1e-172	99.74%
AF178322	cytochrome oxidase C subunit I (COI) gene, partial cds; mitochondrial gene for mitochondrial product	384	64.40%	Contig_Planarian_90_24209	811	383	2	383	382	84.60%	457	4e-128	99.48%
AF178322	cytochrome oxidase C subunit I (COI) gene, partial cds; mitochondrial gene for mitochondrial product	384	64.32%	F6AJIXP02FOLEJ	451	213	3	215	213	95.31%	340	8e-93	55.47%
AF178322	cytochrome oxidase C subunit I (COI) gene, partial cds; mitochondrial gene for mitochondrial product	384	65.32%	F6AJIXP02I8TFF	120	125	18	141	124	90.40%	150	8e-36	32.29%
AF178322	cytochrome oxidase C subunit I (COI) gene, partial cds; mitochondrial gene for mitochondrial product	384	63.04%	Contig_Planarian_90_30418	845	231	154	383	230	94.81%	360	8e-99	59.90%
AF178322	cytochrome oxidase C subunit I (COI) gene, partial cds; mitochondrial gene for mitochondrial product	384	62.95%	F6AJIXP02JAL41	547	224	160	383	224	95.09%	354	4e-97	58.33%
AF178322	cytochrome oxidase C subunit I (COI) gene, partial cds; mitochondrial gene for mitochondrial product	384	63.68%	F6AJIXP02GT45D	514	190	194	383	190	95.26%	302	2e-81	49.48%
AF178322	cytochrome oxidase C subunit I (COI) gene, partial cds; mitochondrial gene for mitochondrial product	384	63.98%	F6AJIXP02I3XI3	511	186	198	383	186	95.16%	295	3e-79	48.44%
AF178322	cytochrome oxidase C subunit I (COI) gene, partial cds; mitochondrial gene for mitochondrial product	384	65.19%	F6AJIXP02GQ33E	459	135	249	383	135	95.56%	217	7e-56	35.16%
AF178322	cytochrome oxidase C subunit I (COI) gene, partial cds; mitochondrial gene for mitochondrial product	384	65.88%	F6AJIXP02J4KUV	428	85	299	383	85	96.47%	140	1e-32	22.14%
AF178322	cytochrome oxidase C subunit I (COI) gene, partial cds; mitochondrial gene for mitochondrial product	384	67.09%	F6AJIXP02HY453	394	79	305	383	79	96.20%	129	3e-29	20.57%	0.9974	1	0.9974
AF414355	MyoD-like protein mRNA, complete cds	1565	64.88%	F6AJIXP02F0WU9	208	205	113	317	205	98.54%	356	4e-97	13.10%
AF414355	MyoD-like protein mRNA, complete cds	1565	57.49%	F6AJIXP02HV048	355	167	336	502	167	97.60%	273	4e-72	10.67%
AF414355	MyoD-like protein mRNA, complete cds	1565	52.94%	F6AJIXP02HV048	355	68	899	966	68	100.00%	123	5e-27	4.35%
AF414355	MyoD-like protein mRNA, complete cds	1565	62.08%	Contig_Planarian_90_12612	522	514	960	1468	509	98.64%	870	0	32.52%
AF414355	MyoD-like protein mRNA, complete cds	1565	59.54%	F6AJIXP02HV048	355	131	1034	1164	131	100.00%	237	3e-61	8.37%	0.6019	3	0.2006
AM293346	mRNA for msh1 protein	933	58.33%	F6AJIXP02JJAAP	247	252	152	403	252	97.62%	410	1e-113	27.01%	0.2701	1	0.2701
AM293347	mRNA for msh2 protein	1103	64.36%	Contig_Planarian_90_15206	859	776	149	900	752	95.75%	1193	0	68.18%
AM293347	mRNA for msh2 protein	1103	65.38%	F6AJIXP02FK4EB	393	53	543	594	52	92.45%	75.2	2e-12	4.71%	0.6818	1	0.6818
AM942443	mRNA for retinal homeobox protein Rx (Rx gene), asexual strain	1164	63.71%	F6AJIXP02G077U	344	124	379	502	124	82.26%	122	1e-26	10.65%
AM942443	mRNA for retinal homeobox protein Rx (Rx gene), asexual strain	1164	58.21%	Contig_Planarian_90_11743	639	67	452	518	67	82.09%	68	2e-10	5.76%
AM942443	mRNA for retinal homeobox protein Rx (Rx gene), asexual strain	1164	62.75%	Contig_Planarian_90_15508	677	51	472	522	51	84.31%	57.2	4e-07	4.38%	0.1237	1	0.1237
AY945304	netrin 1 mRNA, complete cds	2176	51.67%	F6AJIXP02FU6ZD	62	61	589	648	60	98.36%	102	2e-20	2.76%
AY945304	netrin 1 mRNA, complete cds	2176	64.71%	F6AJIXP02FEPEO_1	69	69	1175	1242	68	94.20%	96.9	9e-19	3.12%
AY945304	netrin 1 mRNA, complete cds	2176	65.00%	Contig_Planarian_90_11301	769	763	1415	2174	760	99.21%	1333	0	34.93%
AY945304	netrin 1 mRNA, complete cds	2176	71.43%	F6AJIXP02INQMJ_2	54	53	1576	1624	49	88.68%	55.4	3e-06	2.25%
AY945304	netrin 1 mRNA, complete cds	2176	70.49%	F6AJIXP02I464P	67	67	2020	2080	61	91.04%	91.5	4e-17	2.80%	0.4081	3	0.136
AY945305	netrin 2 mRNA, partial cds	1446	59.18%	Contig_Planarian_90_24919	419	246	1164	1408	245	97.97%	423	3e-117	16.94%	0.1694	1	0.1694
DQ086493	netrin receptor-like protein (netR) mRNA, partial cds	4317	67.38%	F6AJIXP02I01O9	328	328	1223	1550	328	99.39%	580	6e-164	7.60%
DQ086493	netrin receptor-like protein (netR) mRNA, partial cds	4317	60.08%	F6AJIXP02IR6EQ	512	512	3053	3563	511	99.22%	899	0	11.84%
DQ086493	netrin receptor-like protein (netR) mRNA, partial cds	4317	61.21%	Contig_Planarian_90_14085	1159	1159	3160	4314	1155	99.05%	2017	0	26.75%	0.3683	2	0.1842
DQ186985	PIWI-like protein 1 (wi-1) mRNA, complete cds	2532	64.83%	Contig_Planarian_90_29404	153	147	28	172	145	97.28%	244	3e-63	5.73%
DQ186985	PIWI-like protein 1 (wi-1) mRNA, complete cds	2532	66.55%	Contig_Planarian_90_579	2360	2312	207	2517	2311	99.74%	4140	0	91.27%
DQ186985	PIWI-like protein 1 (wi-1) mRNA, complete cds	2532	69.53%	F6AJIXP02GK6KP	470	339	569	906	338	99.12%	594	2e-168	13.35%
DQ186985	PIWI-like protein 1 (wi-1) mRNA, complete cds	2532	71.94%	Contig_Planarian_90_18440	473	142	779	917	139	97.89%	232	2e-59	5.49%
DQ186985	PIWI-like protein 1 (wi-1) mRNA, complete cds	2532	65.21%	Contig_Planarian_90_3885	1109	1101	1110	2210	1101	99.55%	1956	0	43.48%
DQ186985	PIWI-like protein 1 (wi-1) mRNA, complete cds	2532	68.06%	F6AJIXP02GK6KP	470	144	1713	1856	144	99.31%	255	2e-66	5.69%
DQ186985	PIWI-like protein 1 (wi-1) mRNA, complete cds	2532	67.16%	Contig_Planarian_90_18440	473	338	1914	2248	335	98.52%	576	4e-163	13.23%
DQ186985	PIWI-like protein 1 (wi-1) mRNA, complete cds	2532	75.00%	Contig_Planarian_90_29871	88	88	2445	2532	88	95.45%	140	1e-31	3.48%	0.9759	2	0.488
DQ186986	PIWI-like protein 2 (wi-2) mRNA, complete cds	2876	66.32%	Contig_Planarian_90_236	3151	2865	1	2865	2865	99.86%	5148	0	99.62%
DQ186986	PIWI-like protein 2 (wi-2) mRNA, complete cds	2876	66.47%	Contig_Planarian_90_15306	674	680	5	672	668	96.91%	1083	0	23.23%
DQ186986	PIWI-like protein 2 (wi-2) mRNA, complete cds	2876	63.37%	F6AJIXP02HA4DW	259	173	35	206	172	98.84%	300	6e-80	5.98%
DQ186986	PIWI-like protein 2 (wi-2) mRNA, complete cds	2876	69.15%	F6AJIXP02HXEYC	378	367	189	551	363	98.09%	625	1e-177	12.62%
DQ186986	PIWI-like protein 2 (wi-2) mRNA, complete cds	2876	71.43%	F6AJIXP02IOCO1	408	210	360	569	210	100.00%	379	7e-104	7.30%
DQ186986	PIWI-like protein 2 (wi-2) mRNA, complete cds	2876	72.87%	F6AJIXP02J5MF0	146	140	419	547	129	90.71%	178	5e-43	4.49%
DQ186986	PIWI-like protein 2 (wi-2) mRNA, complete cds	2876	65.40%	Contig_Planarian_90_17148	654	553	547	1098	552	98.19%	933	0	19.19%
DQ186986	PIWI-like protein 2 (wi-2) mRNA, complete cds	2876	69.95%	F6AJIXP02IOCO1	408	204	649	851	203	99.51%	360	7e-98	7.06%
DQ186986	PIWI-like protein 2 (wi-2) mRNA, complete cds	2876	62.74%	F6AJIXP02FMNAE	465	467	1142	1608	467	99.36%	823	0	16.24%
DQ186986	PIWI-like protein 2 (wi-2) mRNA, complete cds	2876	67.19%	Contig_Planarian_90_17148	654	128	1839	1966	128	96.09%	206	9e-52	4.45%
DQ186986	PIWI-like protein 2 (wi-2) mRNA, complete cds	2876	60.34%	F6AJIXP02J316J	59	60	1973	2030	58	93.33%	77	1e-12	2.02%
DQ186986	PIWI-like protein 2 (wi-2) mRNA, complete cds	2876	70.15%	F6AJIXP02GWGP5	70	71	1994	2060	67	92.96%	96.9	1e-18	2.33%
DQ186986	PIWI-like protein 2 (wi-2) mRNA, complete cds	2876	65.83%	F6AJIXP02FTM6A_1	324	322	2026	2344	319	99.07%	565	9e-160	11.09%
DQ186986	PIWI-like protein 2 (wi-2) mRNA, complete cds	2876	63.36%	F6AJIXP02H4LH0	339	337	2112	2444	333	97.92%	560	4e-158	11.58%
DQ186986	PIWI-like protein 2 (wi-2) mRNA, complete cds	2876	66.02%	F6AJIXP02I9W4U	115	116	2182	2284	103	82.76%	105	2e-21	3.58%
DQ186986	PIWI-like protein 2 (wi-2) mRNA, complete cds	2876	76.92%	F6AJIXP02HFN1I	133	97	2691	2781	91	91.75%	118	4e-25	3.16%	0.9962	1	0.9962
DQ336174	roboA mRNA, complete cds	4705	68.57%	Contig_Planarian_90_14873	393	386	233	617	385	98.96%	679	0	8.18%
DQ336174	roboA mRNA, complete cds	4705	58.93%	Contig_Planarian_90_26345	597	112	420	531	112	100.00%	203	2e-50	2.38%
DQ336174	roboA mRNA, complete cds	4705	62.94%	F6AJIXP02J3C0J	402	402	2506	2907	402	99.25%	708	0	8.54%
DQ336174	roboA mRNA, complete cds	4705	57.83%	Contig_Planarian_90_10811	926	923	3238	4157	920	99.02%	1624	0	19.55%
DQ336174	roboA mRNA, complete cds	4705	58.99%	F6AJIXP02IMAA0	471	473	3562	4034	473	99.15%	825	0	10.05%
DQ336174	roboA mRNA, complete cds	4705	62.22%	Contig_Planarian_90_26345	597	490	3989	4475	487	98.37%	839	0	10.35%	0.4304	3	0.1435
DQ336175	roboB mRNA, partial cds	3045	61.86%	F6AJIXP02GIK4H	508	509	132	637	506	99.21%	886	0	16.62%
DQ336175	roboB mRNA, partial cds	3045	63.10%	F6AJIXP02I69N7	252	253	1293	1544	252	99.21%	441	3e-122	8.28%
DQ336175	roboB mRNA, partial cds	3045	62.35%	F6AJIXP02JAXES	494	494	1831	2324	494	99.60%	875	0	16.22%
DQ336175	roboB mRNA, partial cds	3045	61.97%	Contig_Planarian_90_22851	589	592	2407	2995	589	98.31%	996	0	19.34%	0.6046	4	0.1511
DQ336176	slit1 mRNA, complete cds	4819	65.43%	F6AJIXP02F28KH	379	380	568	943	376	98.16%	645	0	7.80%
DQ336176	slit1 mRNA, complete cds	4819	66.52%	F6AJIXP02GW45L	447	446	2461	2905	445	99.10%	783	0	9.23%
DQ336176	slit1 mRNA, complete cds	4819	61.40%	F6AJIXP02JCRB7	385	386	3290	3675	386	99.22%	681	0	8.01%
DQ336176	slit1 mRNA, complete cds	4819	62.62%	F6AJIXP02FFG4Q	313	314	3767	4079	313	99.36%	551	3e-155	6.50%
DQ336176	slit1 mRNA, complete cds	4819	60.00%	F6AJIXP02JG7AZ	53	51	4003	4052	50	98.04%	84.2	1e-14	1.04%
DQ336176	slit1 mRNA, complete cds	4819	60.00%	F6AJIXP02I15ES	526	526	4222	4746	525	99.05%	919	0	10.89%	0.4244	5	0.0849
DQ344977	bruno-like (bruli) mRNA, complete cds, alternatively spliced	1771	67.70%	Contig_Planarian_90_1252	1780	1687	1	1684	1684	99.11%	2969	0	95.09%
DQ344977	bruno-like (bruli) mRNA, complete cds, alternatively spliced	1771	65.30%	Contig_Planarian_90_15066	998	998	27	980	954	94.49%	1590	0	53.87%
DQ344977	bruno-like (bruli) mRNA, complete cds, alternatively spliced	1771	65.35%	Contig_Planarian_90_17966	740	733	52	784	733	99.05%	1294	0	41.39%
DQ344977	bruno-like (bruli) mRNA, complete cds, alternatively spliced	1771	65.55%	F6AJIXP02GC1I0	385	390	168	556	389	97.69%	661	0	21.96%
DQ344977	bruno-like (bruli) mRNA, complete cds, alternatively spliced	1771	67.40%	Contig_Planarian_90_5108	1437	1414	277	1690	1414	98.59%	2462	0	79.84%
DQ344977	bruno-like (bruli) mRNA, complete cds, alternatively spliced	1771	62.00%	F6AJIXP02FVMHQ	366	200	298	497	200	99.00%	352	6e-96	11.29%
DQ344977	bruno-like (bruli) mRNA, complete cds, alternatively spliced	1771	63.16%	F6AJIXP02JQ2UM	123	122	936	1049	114	92.62%	156	9e-37	6.44%
DQ344977	bruno-like (bruli) mRNA, complete cds, alternatively spliced	1771	63.79%	F6AJIXP02HM7X9	476	58	1038	1095	58	82.76%	60.8	5e-08	3.27%
DQ344977	bruno-like (bruli) mRNA, complete cds, alternatively spliced	1771	62.82%	F6AJIXP02HNNEK	459	78	1038	1115	78	80.77%	69.8	1e-10	4.40%
DQ344977	bruno-like (bruli) mRNA, complete cds, alternatively spliced	1771	65.75%	F6AJIXP02FVMHQ	366	181	1065	1245	181	97.24%	304	3e-81	10.22%
DQ344977	bruno-like (bruli) mRNA, complete cds, alternatively spliced	1771	73.26%	Contig_Planarian_90_29334	649	564	1122	1682	561	96.81%	904	0	31.68%
DQ344977	bruno-like (bruli) mRNA, complete cds, alternatively spliced	1771	76.22%	F6AJIXP02HW5Z4	434	436	1269	1697	429	96.56%	693	0	24.22%	0.9582	1	0.9582
DQ402057	glycogen synthase kinase 3 (GSK3.1) mRNA, complete cds	1400	62.40%	Contig_Planarian_90_4839	1345	1143	260	1400	1141	99.39%	2028	0	81.50%
DQ402057	glycogen synthase kinase 3 (GSK3.1) mRNA, complete cds	1400	59.78%	F6AJIXP02H9PM5	345	184	570	753	184	99.46%	327	2e-88	13.14%
DQ402057	glycogen synthase kinase 3 (GSK3.1) mRNA, complete cds	1400	59.88%	F6AJIXP02H9PM5	345	169	874	1040	167	98.22%	289	5e-77	11.93%	0.815	1	0.815
DQ406859	glycogen synthase kinase 3 (GSK3.3) mRNA, complete cds	1287	67.35%	Contig_Planarian_90_18803	446	445	143	583	441	98.65%	762	0	34.27%
DQ406859	glycogen synthase kinase 3 (GSK3.3) mRNA, complete cds	1287	47.63%	Contig_Planarian_90_10708	719	674	614	1287	674	99.70%	1209	0	52.37%	0.8664	2	0.4332
DQ777634	alcohol dehydrogenase class 3 (Adh3) mRNA, complete cds	1340	61.01%	Contig_Planarian_90_2898	1139	1126	103	1228	1126	99.64%	2012	0	84.03%
DQ777634	alcohol dehydrogenase class 3 (Adh3) mRNA, complete cds	1340	62.14%	F6AJIXP02IC5M9	500	386	192	574	383	97.67%	646	0	28.58%
DQ777634	alcohol dehydrogenase class 3 (Adh3) mRNA, complete cds	1340	61.28%	F6AJIXP02H5DJN	400	329	198	525	328	99.39%	581	5e-165	24.48%
DQ777634	alcohol dehydrogenase class 3 (Adh3) mRNA, complete cds	1340	62.22%	F6AJIXP02FE1S8	238	90	560	649	90	100.00%	163	5e-39	6.72%
DQ777634	alcohol dehydrogenase class 3 (Adh3) mRNA, complete cds	1340	58.73%	F6AJIXP02G9D79	382	63	569	631	63	100.00%	114	2e-24	4.70%
DQ777634	alcohol dehydrogenase class 3 (Adh3) mRNA, complete cds	1340	59.82%	F6AJIXP02G9D79	382	326	687	1012	326	98.47%	560	2e-158	24.33%
DQ777634	alcohol dehydrogenase class 3 (Adh3) mRNA, complete cds	1340	61.29%	F6AJIXP02FE1S8	238	156	717	871	155	98.08%	257	3e-67	11.57%
DQ777634	alcohol dehydrogenase class 3 (Adh3) mRNA, complete cds	1340	65.83%	F6AJIXP02IC5M9	500	122	821	940	120	97.54%	199	6e-50	8.96%
DQ777634	alcohol dehydrogenase class 3 (Adh3) mRNA, complete cds	1340	64.15%	F6AJIXP02H5DJN	400	54	822	874	53	98.15%	89.7	8e-17	3.96%
DQ777634	alcohol dehydrogenase class 3 (Adh3) mRNA, complete cds	1340	67.57%	F6AJIXP02H774D	154	153	1069	1216	148	96.73%	235	9e-61	11.04%
DQ777634	alcohol dehydrogenase class 3 (Adh3) mRNA, complete cds	1340	73.13%	F6AJIXP02I4XOZ	69	68	1098	1164	67	98.53%	114	2e-24	5.00%	0.8403	1	0.8403
DQ851133	strain CIW4 smedxin-11 mRNA, complete cds	1511	71.43%	F6AJIXP02FNEER	160	155	36	189	154	99.35%	271	1e-71	10.19%
DQ851133	strain CIW4 smedxin-11 mRNA, complete cds	1511	70.08%	F6AJIXP02HOAL7_1	263	248	36	279	244	96.37%	390	2e-107	16.15%
DQ851133	strain CIW4 smedxin-11 mRNA, complete cds	1511	65.78%	Contig_Planarian_90_655	1331	1318	166	1483	1318	99.77%	2363	0	87.23%
DQ851133	strain CIW4 smedxin-11 mRNA, complete cds	1511	62.38%	F6AJIXP02I2WQT	445	412	235	646	412	99.51%	728	0	27.27%
DQ851133	strain CIW4 smedxin-11 mRNA, complete cds	1511	63.46%	F6AJIXP02F9A0P_1	222	105	413	516	104	99.05%	181	2e-44	6.88%
DQ851133	strain CIW4 smedxin-11 mRNA, complete cds	1511	61.46%	Contig_Planarian_90_19699	378	96	482	577	96	100.00%	174	3e-42	6.35%
DQ851133	strain CIW4 smedxin-11 mRNA, complete cds	1511	60.67%	F6AJIXP02GBJ3A	102	102	508	596	89	87.25%	123	5e-27	5.89%
DQ851133	strain CIW4 smedxin-11 mRNA, complete cds	1511	62.96%	F6AJIXP02HRVTS	60	56	607	660	54	96.43%	89.7	9e-17	3.57%
DQ851133	strain CIW4 smedxin-11 mRNA, complete cds	1511	69.42%	F6AJIXP02F9A0P_1	222	121	741	861	121	100.00%	219	8e-56	8.01%
DQ851133	strain CIW4 smedxin-11 mRNA, complete cds	1511	68.62%	Contig_Planarian_90_19699	378	290	818	1107	290	99.31%	511	9e-144	19.19%
DQ851133	strain CIW4 smedxin-11 mRNA, complete cds	1511	71.83%	Contig_Planarian_90_9700	723	77	911	981	71	80.52%	73.4	7e-12	4.70%
DQ851133	strain CIW4 smedxin-11 mRNA, complete cds	1511	74.55%	F6AJIXP02INRJY	372	55	927	981	55	87.27%	64.4	4e-09	3.64%
DQ851133	strain CIW4 smedxin-11 mRNA, complete cds	1511	74.07%	Contig_Planarian_90_32253	596	54	930	983	54	83.33%	57.2	6e-07	3.57%
DQ851133	strain CIW4 smedxin-11 mRNA, complete cds	1511	74.07%	Contig_Planarian_90_5629	1437	54	930	983	54	83.33%	57.2	6e-07	3.57%
DQ851133	strain CIW4 smedxin-11 mRNA, complete cds	1511	74.07%	Contig_Planarian_90_2687	950	54	930	983	54	83.33%	57.2	6e-07	3.57%	0.9583	1	0.9583
EF035555	nanos-like protein mRNA, complete cds	839	68.26%	Contig_Planarian_90_25000	625	628	81	707	627	96.82%	1052	0	74.73%	0.7473	1	0.7473
EF153633	nanos-like protein mRNA, complete cds	753	68.02%	Contig_Planarian_90_25000	625	617	1	616	616	96.27%	1018	0	81.81%	0.8181	1	0.8181
EF633689	BMP mRNA, complete cds	1206	66.15%	Contig_Planarian_90_17320	519	515	16	529	514	98.25%	890	0	42.62%
EF633689	BMP mRNA, complete cds	1206	66.41%	Contig_Planarian_90_24841	486	529	62	585	524	90.17%	733	0	43.45%
EF633689	BMP mRNA, complete cds	1206	69.57%	Contig_Planarian_90_12909	690	688	403	1079	677	97.67%	1150	0	56.14%	0.8823	1	0.8823
EF633690	noggin 1 mRNA, complete cds	768	62.37%	Contig_Planarian_90_3689	1020	769	1	768	768	99.09%	1352	0	100.00%	1	1	1
EF633691	noggin-like protein 1 mRNA, complete cds	810	62.10%	Contig_Planarian_90_775	1076	811	1	810	810	99.51%	1442	0	100.00%
EF633691	noggin-like protein 1 mRNA, complete cds	810	62.10%	Contig_Planarian_90_1698	977	810	1	810	810	99.38%	1438	0	100.00%
EF633691	noggin-like protein 1 mRNA, complete cds	810	58.85%	Contig_Planarian_90_27487	503	504	73	575	503	98.41%	868	0	62.10%
EF633691	noggin-like protein 1 mRNA, complete cds	810	65.28%	F6AJIXP02IPUZW	84	79	158	229	72	86.08%	77	3e-13	8.89%
EF633691	noggin-like protein 1 mRNA, complete cds	810	66.67%	F6AJIXP02G6O7Z	541	136	197	331	135	97.06%	214	2e-54	16.67%
EF633691	noggin-like protein 1 mRNA, complete cds	810	66.24%	F6AJIXP02G6O7Z	541	314	500	810	311	99.04%	542	3e-153	38.40%
EF633691	noggin-like protein 1 mRNA, complete cds	810	67.90%	F6AJIXP02J4P9Z	80	82	614	694	81	95.12%	116	4e-25	10.00%	1	1	1
EF633692	Smad1 mRNA, complete cds	1368	63.06%	Contig_Planarian_90_28708	160	111	1	111	111	100.00%	201	2e-50	8.11%
EF633692	Smad1 mRNA, complete cds	1368	65.69%	Contig_Planarian_90_12268	308	137	1	137	137	99.27%	242	6e-63	10.01%
EF633692	Smad1 mRNA, complete cds	1368	63.11%	Contig_Planarian_90_28676	359	105	21	123	103	80.95%	96.9	6e-19	7.53%
EF633692	Smad1 mRNA, complete cds	1368	61.71%	Contig_Planarian_90_21200	603	603	679	1276	598	98.51%	1029	0	43.71%
EF633692	Smad1 mRNA, complete cds	1368	59.21%	F6AJIXP02GI2WO	417	228	1141	1368	228	97.37%	370	2e-101	16.67%	0.6045	2	0.3023
EU082822	TCEN protein (tcen) mRNA, complete cds	216	61.29%	F6AJIXP02HVJ2R_1	229	62	1	62	62	100.00%	113	1e-24	28.70%
EU082822	TCEN protein (tcen) mRNA, complete cds	216	63.86%	F6AJIXP02I4UG8_2	109	83	1	83	83	100.00%	150	4e-36	38.43%
EU082822	TCEN protein (tcen) mRNA, complete cds	216	63.86%	F6AJIXP02G2BDH_2	107	83	1	83	83	100.00%	150	4e-36	38.43%
EU082822	TCEN protein (tcen) mRNA, complete cds	216	63.89%	Contig_Planarian_90_3243	267	216	1	216	216	100.00%	390	3e-108	100.00%
EU082822	TCEN protein (tcen) mRNA, complete cds	216	63.72%	F6AJIXP02HVD93	273	227	2	216	215	93.39%	322	1e-87	99.54%
EU082822	TCEN protein (tcen) mRNA, complete cds	216	60.32%	F6AJIXP02JFQH8_2	79	67	3	65	63	92.54%	89.7	1e-17	29.17%	1	1	1
EU082823	AbdBa Hox protein (abdba) mRNA, partial cds	559	59.86%	Contig_Planarian_90_8083	758	553	5	557	553	99.64%	985	0	98.93%
EU082823	AbdBa Hox protein (abdba) mRNA, partial cds	559	54.29%	F6AJIXP02IYGEI	115	115	312	416	105	90.43%	131	1e-29	18.78%	0.9893	1	0.9893
EU082824	HoxD-like protein (hoxD) mRNA, complete cds	680	60.64%	Contig_Planarian_90_21790	616	94	17	110	94	95.74%	156	3e-37	13.82%
EU082824	HoxD-like protein (hoxD) mRNA, complete cds	680	58.99%	Contig_Planarian_90_21790	616	576	108	680	573	98.96%	1003	0	84.26%
EU082824	HoxD-like protein (hoxD) mRNA, complete cds	680	61.84%	F6AJIXP02IXK61	101	83	385	460	76	91.57%	107	2e-22	11.18%
EU082824	HoxD-like protein (hoxD) mRNA, complete cds	680	60.42%	Contig_Planarian_90_21567	315	300	398	680	283	94.00%	457	7e-128	41.62%	0.9765	1	0.9765
EU082825	beta-catenin-like protein 2 (bcat2) mRNA, complete cds	2266	61.20%	Contig_Planarian_90_3152	1661	1367	906	2266	1361	98.98%	2405	0	60.06%	0.6006	1	0.6006
EU082826	beta-catenin-like protein 1 (bcat1) mRNA, complete cds	3121	70.15%	F6AJIXP02JPMAB	264	268	733	1000	268	98.13%	448	2e-124	8.59%	0.0859	1	0.0859
EU130785	adenomatous polyposis coli-like protein (APC) mRNA, partial cds	2665	67.01%	Contig_Planarian_90_24243	388	387	623	1007	385	99.22%	677	0	14.45%
EU130785	adenomatous polyposis coli-like protein (APC) mRNA, partial cds	2665	62.50%	F6AJIXP02G5L6J	76	74	2324	2395	72	97.30%	118	3e-25	2.70%	0.1715	2	0.0857
EU130786	beta-catenin-like protein mRNA, partial cds	1784	70.15%	F6AJIXP02JPMAB	264	268	326	593	268	98.13%	448	1e-124	15.02%	0.1502	1	0.1502
EU130787	dishevelled-like protein (Dvl-a) mRNA, partial cds	1675	62.33%	F6AJIXP02JYTR5	452	453	160	605	446	97.35%	737	0	26.63%
EU130787	dishevelled-like protein (Dvl-a) mRNA, partial cds	1675	78.95%	F6AJIXP02GG2BW	292	57	590	646	57	80.70%	50	9e-05	3.40%	0.2907	1	0.2907
EU130788	dishevelled-like protein (Dvl-b) mRNA, partial cds	1637	61.05%	F6AJIXP02JGX2G_1	366	193	2	191	190	97.93%	320	3e-86	11.61%
EU130788	dishevelled-like protein (Dvl-b) mRNA, partial cds	1637	57.43%	Contig_Planarian_90_23324	607	404	1234	1637	404	100.00%	729	0	24.68%	0.3629	2	0.1814
EU130789	frizzled receptor-like protein (Frz-d) mRNA, partial cds	1762	60.00%	F6AJIXP02JI1TE	459	65	1	65	65	100.00%	118	2e-25	3.69%
EU130789	frizzled receptor-like protein (Frz-d) mRNA, partial cds	1762	56.40%	Contig_Planarian_90_23967	293	292	139	427	289	98.97%	502	5e-141	16.40%
EU130789	frizzled receptor-like protein (Frz-d) mRNA, partial cds	1762	60.46%	Contig_Planarian_90_9444	1351	1172	592	1762	1171	99.74%	2098	0	66.46%
EU130789	frizzled receptor-like protein (Frz-d) mRNA, partial cds	1762	60.34%	F6AJIXP02JI1TE	459	116	1647	1762	116	100.00%	210	5e-53	6.58%	0.8655	3	0.2885
EU130790	secreted frizzled protein-like protein (SFRP-a) mRNA, partial cds	1152	62.65%	Contig_Planarian_90_9263	980	900	1	897	897	99.00%	1579	0	77.86%	0.7786	1	0.7786
EU130791	porcupine-like protein (Porcn-a) mRNA, partial cds	1013	64.15%	F6AJIXP02HV09B	467	107	1	106	106	96.26%	172	7e-42	10.46%
EU130791	porcupine-like protein (Porcn-a) mRNA, partial cds	1013	64.67%	F6AJIXP02FX8Q0	384	150	1	150	150	100.00%	271	9e-72	14.81%
EU130791	porcupine-like protein (Porcn-a) mRNA, partial cds	1013	62.69%	Contig_Planarian_90_143	1586	1013	1	1013	1013	100.00%	1828	0	100.00%
EU130791	porcupine-like protein (Porcn-a) mRNA, partial cds	1013	62.69%	Contig_Planarian_90_803	1432	1013	1	1013	1013	99.41%	1797	0	100.00%
EU130791	porcupine-like protein (Porcn-a) mRNA, partial cds	1013	65.43%	F6AJIXP02IJG0B	513	192	13	200	188	97.40%	315	9e-85	18.56%
EU130791	porcupine-like protein (Porcn-a) mRNA, partial cds	1013	65.22%	F6AJIXP02ITS65	265	117	41	155	115	97.44%	190	3e-47	11.35%
EU130791	porcupine-like protein (Porcn-a) mRNA, partial cds	1013	65.81%	Contig_Planarian_90_13111	541	157	78	232	155	98.09%	262	5e-69	15.30%
EU130791	porcupine-like protein (Porcn-a) mRNA, partial cds	1013	64.02%	F6AJIXP02I3K6P	423	241	105	343	239	98.76%	414	1e-114	23.59%
EU130791	porcupine-like protein (Porcn-a) mRNA, partial cds	1013	63.01%	F6AJIXP02JBPBD	434	440	114	551	438	98.18%	742	0	43.24%
EU130791	porcupine-like protein (Porcn-a) mRNA, partial cds	1013	66.67%	F6AJIXP02JJM1O	58	57	197	250	54	94.74%	84.2	3e-15	5.33%
EU130791	porcupine-like protein (Porcn-a) mRNA, partial cds	1013	62.50%	F6AJIXP02FKBIM	229	145	286	429	144	95.86%	224	1e-57	14.22%
EU130791	porcupine-like protein (Porcn-a) mRNA, partial cds	1013	61.67%	Contig_Planarian_90_17219	571	304	307	606	300	98.03%	504	9e-142	29.62%
EU130791	porcupine-like protein (Porcn-a) mRNA, partial cds	1013	61.82%	Contig_Planarian_90_13111	541	389	311	695	385	98.46%	675	0	38.01%
EU130791	porcupine-like protein (Porcn-a) mRNA, partial cds	1013	61.66%	F6AJIXP02IJG0B	513	326	364	689	326	100.00%	589	3e-167	32.18%
EU130791	porcupine-like protein (Porcn-a) mRNA, partial cds	1013	61.14%	F6AJIXP02GQTOU	415	211	369	579	211	97.63%	351	1e-95	20.83%
EU130791	porcupine-like protein (Porcn-a) mRNA, partial cds	1013	60.64%	F6AJIXP02I3K6P	423	188	450	637	188	97.87%	311	1e-83	18.56%
EU130791	porcupine-like protein (Porcn-a) mRNA, partial cds	1013	62.61%	F6AJIXP02HV09B	467	337	466	802	337	100.00%	609	3e-173	33.27%
EU130791	porcupine-like protein (Porcn-a) mRNA, partial cds	1013	63.70%	F6AJIXP02JMTWA	358	136	568	702	135	97.79%	228	1e-58	13.33%
EU130791	porcupine-like protein (Porcn-a) mRNA, partial cds	1013	62.75%	Contig_Planarian_90_2674	2103	51	642	692	51	84.31%	57.2	4e-07	5.03%
EU130791	porcupine-like protein (Porcn-a) mRNA, partial cds	1013	65.30%	F6AJIXP02GQTOU	415	219	668	886	219	100.00%	396	3e-109	21.62%
EU130791	porcupine-like protein (Porcn-a) mRNA, partial cds	1013	67.02%	F6AJIXP02FKBIM	229	94	758	851	94	97.87%	161	1e-38	9.28%
EU130791	porcupine-like protein (Porcn-a) mRNA, partial cds	1013	60.99%	F6AJIXP02FX8Q0	384	141	873	1013	141	100.00%	255	7e-67	13.92%
EU130791	porcupine-like protein (Porcn-a) mRNA, partial cds	1013	60.33%	F6AJIXP02ITS65	265	122	893	1013	121	99.18%	212	8e-54	11.94%
EU130791	porcupine-like protein (Porcn-a) mRNA, partial cds	1013	62.71%	F6AJIXP02GKINQ	433	59	930	988	59	100.00%	107	2e-22	5.82%	1	1	1
EU296629	beta-catenin-1 mRNA, complete cds	3489	70.15%	F6AJIXP02JPMAB	264	268	742	1009	268	98.13%	448	2e-124	7.68%	0.0768	1	0.0768
EU296631	wntP-2 (wntP-2) mRNA, complete cds	1516	69.29%	Contig_Planarian_90_6878	862	828	153	979	827	99.40%	1471	0	54.55%
EU296631	wntP-2 (wntP-2) mRNA, complete cds	1516	68.82%	Contig_Planarian_90_4696	960	854	287	1136	850	99.18%	1487	0	56.07%
EU296631	wntP-2 (wntP-2) mRNA, complete cds	1516	62.71%	F6AJIXP02GJT5C	121	121	937	1054	118	97.52%	194	3e-48	7.78%
EU296631	wntP-2 (wntP-2) mRNA, complete cds	1516	68.75%	F6AJIXP02JX5GP_1	176	176	1114	1289	176	100.00%	318	1e-85	11.61%
EU296631	wntP-2 (wntP-2) mRNA, complete cds	1516	67.21%	F6AJIXP02JLP6R	65	64	1224	1284	61	92.19%	87.8	3e-16	4.02%	0.75	1	0.75
EU296632	wntP-3 (wntP-3) mRNA, complete cds	1209	62.83%	F6AJIXP02H6XFN_1	261	113	1	113	113	100.00%	205	1e-51	9.35%
EU296632	wntP-3 (wntP-3) mRNA, complete cds	1209	71.19%	F6AJIXP02H6XFN_1	261	60	113	171	59	98.33%	100	4e-20	4.88%
EU296632	wntP-3 (wntP-3) mRNA, complete cds	1209	58.65%	Contig_Planarian_90_23182	522	521	353	872	520	99.81%	931	0	43.01%	0.5715	2	0.2858
EU296633	wnt11-1 (wnt11-1) mRNA, complete cds	1610	78.89%	F6AJIXP02F8N9J	258	180	2	181	180	96.67%	298	1e-79	11.18%
EU296633	wnt11-1 (wnt11-1) mRNA, complete cds	1610	61.19%	F6AJIXP02HSE6G	421	421	249	668	420	99.52%	744	0	26.09%
EU296633	wnt11-1 (wnt11-1) mRNA, complete cds	1610	66.67%	F6AJIXP02G9V1A	57	53	962	1012	51	96.23%	84.2	4e-15	3.17%
EU296633	wnt11-1 (wnt11-1) mRNA, complete cds	1610	59.51%	F6AJIXP02I8NEI	183	163	1188	1350	163	100.00%	295	1e-78	10.12%
EU296633	wnt11-1 (wnt11-1) mRNA, complete cds	1610	72.95%	F6AJIXP02IQEZL	398	207	1375	1581	207	99.52%	369	7e-101	12.86%	0.6342	5	0.1268
EU296635	secreted frizzled-related protein 1 (sfrp1) mRNA, complete cds	1300	63.55%	Contig_Planarian_90_9263	980	966	62	1024	963	99.48%	1716	0	74.08%	0.7408	1	0.7408
EU586258	piwi protein WI-3 mRNA, complete cds	2966	65.73%	F6AJIXP02FIK63	142	144	633	775	143	97.92%	235	2e-60	4.82%
EU586258	piwi protein WI-3 mRNA, complete cds	2966	65.74%	Contig_Planarian_90_749	2322	2271	696	2966	2271	99.69%	4064	0	76.57%
EU586258	piwi protein WI-3 mRNA, complete cds	2966	64.82%	F6AJIXP02JGX49	524	361	1158	1518	361	98.34%	621	1e-176	12.17%
EU586258	piwi protein WI-3 mRNA, complete cds	2966	65.56%	F6AJIXP02FWHUK	448	181	1249	1428	180	97.79%	298	2e-79	6.07%
EU586258	piwi protein WI-3 mRNA, complete cds	2966	71.74%	F6AJIXP02IOPGG	364	95	1254	1345	92	96.84%	147	8e-34	3.10%
EU586258	piwi protein WI-3 mRNA, complete cds	2966	61.36%	F6AJIXP02IOPGG	364	176	1341	1516	176	100.00%	318	2e-85	5.93%
EU586258	piwi protein WI-3 mRNA, complete cds	2966	66.67%	Contig_Planarian_90_6323	899	203	1801	2001	201	94.09%	293	8e-78	6.78%
EU586258	piwi protein WI-3 mRNA, complete cds	2966	62.50%	F6AJIXP02F5CI5_1	324	136	2110	2245	136	100.00%	246	1e-63	4.59%
EU586258	piwi protein WI-3 mRNA, complete cds	2966	66.62%	Contig_Planarian_90_6323	899	671	2299	2966	668	99.11%	1173	0	22.52%
EU586258	piwi protein WI-3 mRNA, complete cds	2966	70.92%	F6AJIXP02F5CI5_1	324	196	2334	2529	196	98.47%	329	1e-88	6.61%
EU586258	piwi protein WI-3 mRNA, complete cds	2966	61.68%	F6AJIXP02FWHUK	448	274	2587	2860	274	99.27%	482	8e-135	9.24%
EU586258	piwi protein WI-3 mRNA, complete cds	2966	60.59%	F6AJIXP02JGX49	524	170	2663	2832	170	98.82%	295	2e-78	5.73%	0.7869	1	0.7869
EU856391	strain CIW4 proliferating cell nuclear antigen mRNA, partial cds	363	65.84%	Contig_Planarian_90_5216	815	363	1	363	363	99.72%	650	0	100.00%	1	1	1
FJ463748	Evi/Wls mRNA, complete cds	1698	64.04%	Contig_Planarian_90_6715	1141	1020	678	1692	1015	97.16%	1700	0	59.78%	0.5978	1	0.5978
FJ463749	Wnt5 mRNA, complete cds	1011	58.79%	F6AJIXP02I8WE0	403	199	813	1011	199	100.00%	360	2e-98	19.68%	0.1968	1	0.1968
FJ463750	WntA mRNA, complete cds	1206	64.18%	F6AJIXP02IRI3L_1	232	67	1	67	67	98.51%	118	2e-25	5.56%
FJ463750	WntA mRNA, complete cds	1206	58.20%	F6AJIXP02JAA2Z	377	257	165	420	256	97.28%	421	1e-116	21.23%
FJ463750	WntA mRNA, complete cds	1206	59.12%	Contig_Planarian_90_4162	807	724	248	971	724	99.45%	1288	0	60.03%
FJ463750	WntA mRNA, complete cds	1206	55.90%	F6AJIXP02G2PKL	322	161	361	521	161	96.89%	257	2e-67	13.35%
FJ463750	WntA mRNA, complete cds	1206	59.74%	Contig_Planarian_90_7707	744	547	663	1206	544	98.90%	955	0	45.11%
FJ463750	WntA mRNA, complete cds	1206	60.00%	F6AJIXP02JAA2Z	377	135	750	884	135	99.26%	239	7e-62	11.19%
FJ463750	WntA mRNA, complete cds	1206	57.76%	F6AJIXP02G2PKL	322	161	1046	1206	161	99.38%	286	5e-76	13.35%
FJ463750	WntA mRNA, complete cds	1206	59.76%	Contig_Planarian_90_4162	807	82	1122	1203	82	98.78%	143	4e-33	6.80%	0.9196	2	0.4598
FJ463751	Wnt11-2 mRNA, complete cds	1248	60.43%	Contig_Planarian_90_16292	425	466	50	514	465	88.84%	637	0	37.26%	0.3726	1	0.3726
FJ471483	noggin 2 (nog2) mRNA, complete cds	789	60.38%	F6AJIXP02JQ9PK	376	53	1	53	53	90.57%	66.2	6e-10	6.72%
FJ471483	noggin 2 (nog2) mRNA, complete cds	789	62.70%	Contig_Planarian_90_8595	646	623	1	622	622	99.52%	1108	0	78.83%
FJ471483	noggin 2 (nog2) mRNA, complete cds	789	59.16%	F6AJIXP02JXPRV	360	262	56	317	262	99.62%	468	5e-131	33.21%	0.7883	1	0.7883
FJ471484	noggin-like protein 2 (nlg2) mRNA, complete cds	861	68.64%	Contig_Planarian_90_3118	954	861	1	861	861	99.54%	1537	0	100.00%	1	1	1
FJ471485	noggin-like protein 3 (nlg3) mRNA, complete cds	825	68.59%	Contig_Planarian_90_10442	787	782	17	796	780	99.10%	1370	0	94.55%	0.9455	1	0.9455
FJ471487	noggin-like protein 5 (nlg5) mRNA, complete cds	921	65.97%	F6AJIXP02G57Y5	481	481	435	913	479	99.17%	839	0	52.01%	0.5201	1	0.5201
FJ471489	noggin-like protein 7 (nlg7) mRNA, complete cds	942	62.85%	Contig_Planarian_90_3435	1201	944	1	942	942	99.47%	1674	0	100.00%
FJ471489	noggin-like protein 7 (nlg7) mRNA, complete cds	942	64.58%	F6AJIXP02GKFRI	102	101	385	480	96	94.06%	138	1e-31	10.19%	1	1	1
FJ471490	noggin-like protein 8 (nlg8) mRNA, complete cds	936	61.21%	Contig_Planarian_90_8132	690	678	1	678	678	99.85%	1214	0	72.44%
FJ471490	noggin-like protein 8 (nlg8) mRNA, complete cds	936	62.71%	Contig_Planarian_90_1945	1141	937	1	936	936	99.79%	1678	0	100.00%
FJ471490	noggin-like protein 8 (nlg8) mRNA, complete cds	936	63.93%	F6AJIXP02JOZ9M	60	61	424	484	61	96.72%	95.1	1e-18	6.52%	1	1	1
FJ588599	cdc25c-like protein mRNA, partial cds	522	63.22%	Contig_Planarian_90_21660	505	486	33	516	484	99.18%	848	0	92.72%	0.9272	1	0.9272
FJ588604	cdk6-like protein mRNA, partial cds	674	63.95%	Contig_Planarian_90_5736	1584	674	1	674	674	99.70%	1207	0	100.00%	1	1	1
FJ588608	4EBP-like protein mRNA, partial cds	324	64.58%	Contig_Planarian_90_11073	382	271	1	271	271	99.63%	484	2e-136	83.64%	0.8364	1	0.8364
FJ588609	eIF4E1-like protein mRNA, partial cds	471	63.90%	F6AJIXP02H69C8	446	421	1	410	410	97.15%	684	0	87.05%
FJ588609	eIF4E1-like protein mRNA, partial cds	471	64.33%	Contig_Planarian_90_1532	814	471	1	471	471	100.00%	850	0	100.00%
FJ588609	eIF4E1-like protein mRNA, partial cds	471	64.33%	Contig_Planarian_90_13680	786	471	1	471	471	99.36%	832	0	100.00%
FJ588609	eIF4E1-like protein mRNA, partial cds	471	61.40%	F6AJIXP02FYR1D	61	60	377	433	57	95.00%	89.7	3e-17	12.10%	1	1	1
FJ588610	fancd2-like protein mRNA, partial cds	2718	66.96%	Contig_Planarian_90_16479	1036	227	2467	2693	227	98.68%	396	9e-109	8.35%	0.0835	1	0.0835
FJ588611	glut4-like protein mRNA, partial cds	702	62.28%	Contig_Planarian_90_2287	1544	578	1	578	578	99.65%	1034	0	82.34%
FJ588611	glut4-like protein mRNA, partial cds	702	54.65%	Contig_Planarian_90_19266	470	172	144	315	172	100.00%	311	7e-84	24.50%	0.8234	1	0.8234
FJ588612	gsk3-like protein mRNA, complete cds	672	67.57%	Contig_Planarian_90_18803	446	445	80	520	441	98.88%	765	0	65.62%
FJ588612	gsk3-like protein mRNA, complete cds	672	63.64%	Contig_Planarian_90_10708	719	121	551	671	121	99.17%	215	4e-55	18.01%	0.8363	2	0.4182
FJ588613	mre11-like protein mRNA, partial cds	1425	58.56%	F6AJIXP02JSLHT	474	473	359	831	473	99.15%	836	0	33.19%
FJ588613	mre11-like protein mRNA, partial cds	1425	55.72%	Contig_Planarian_90_9360	699	341	1085	1425	341	99.41%	607	1e-172	23.93%	0.5712	2	0.2856
FJ588615	pi3k-like protein mRNA, complete cds	3081	72.08%	F6AJIXP02HNTZE	576	437	665	1101	437	99.54%	780	0	14.18%
FJ588615	pi3k-like protein mRNA, complete cds	3081	62.54%	Contig_Planarian_90_27297	531	339	1287	1625	339	98.53%	587	3e-166	11.00%
FJ588615	pi3k-like protein mRNA, complete cds	3081	61.28%	Contig_Planarian_90_9049	892	783	1893	2672	780	98.72%	1353	0	25.32%
FJ588615	pi3k-like protein mRNA, complete cds	3081	63.04%	Contig_Planarian_90_12829	609	606	2406	3011	606	99.17%	1068	0	19.67%
FJ588615	pi3k-like protein mRNA, complete cds	3081	62.33%	F6AJIXP02HNTZE	576	146	2558	2703	146	97.95%	242	1e-62	4.74%
FJ588615	pi3k-like protein mRNA, complete cds	3081	66.29%	Contig_Planarian_90_27297	531	182	2761	2938	178	96.70%	289	1e-76	5.78%
FJ588615	pi3k-like protein mRNA, complete cds	3081	64.49%	Contig_Planarian_90_9049	892	107	2772	2878	107	98.13%	178	5e-43	3.47%	0.6151	3	0.205
FJ588616	rad50-like protein mRNA, partial cds	336	55.93%	F6AJIXP02GEA6W_1	206	177	160	336	177	98.87%	307	4e-83	52.68%	0.5268	1	0.5268
FJ588617	rb-like protein mRNA, complete cds	3060	58.44%	F6AJIXP02FG2ZM	309	308	1607	1914	308	100.00%	556	5e-157	10.07%
FJ588617	rb-like protein mRNA, complete cds	3060	55.49%	F6AJIXP02F53TJ	245	173	1989	2161	173	98.84%	304	5e-81	5.65%
FJ588617	rb-like protein mRNA, complete cds	3060	51.03%	Contig_Planarian_90_16546	658	630	2432	3060	629	98.57%	1094	0	20.56%	0.3627	3	0.1209
FJ588618	e2f-like protein mRNA, partial cds	879	66.10%	Contig_Planarian_90_1133	1058	879	1	879	879	97.72%	1507	0	100.00%
FJ588618	e2f-like protein mRNA, partial cds	879	66.29%	F6AJIXP02HNZ7W	299	299	105	371	267	88.63%	398	8e-110	30.38%
FJ588618	e2f-like protein mRNA, partial cds	879	67.30%	F6AJIXP02G6N7T	445	462	107	525	419	86.80%	605	3e-172	47.67%
FJ588618	e2f-like protein mRNA, partial cds	879	66.82%	F6AJIXP02H5BUB	397	432	115	545	431	90.74%	614	6e-175	49.03%
FJ588618	e2f-like protein mRNA, partial cds	879	64.21%	F6AJIXP02F099C	494	479	405	879	475	98.33%	812	0	54.04%	1	1	1
FJ588621	cyclinH-like protein mRNA, partial cds	981	70.80%	Contig_Planarian_90_29096	754	733	1	733	733	99.32%	1290	0	74.72%
FJ588621	cyclinH-like protein mRNA, partial cds	981	72.38%	Contig_Planarian_90_1715	1042	981	1	981	981	99.80%	1761	0	100.00%	1	1	1
FJ588622	cyclinC-like protein mRNA, partial cds	664	69.93%	F6AJIXP02F29AH	411	458	1	449	449	85.81%	569	2e-161	67.62%
FJ588622	cyclinC-like protein mRNA, partial cds	664	70.07%	Contig_Planarian_90_5899	788	420	39	449	411	86.19%	540	8e-153	61.90%
FJ588622	cyclinC-like protein mRNA, partial cds	664	71.24%	F6AJIXP02H813H	499	395	71	449	379	84.05%	421	5e-117	57.08%
FJ588622	cyclinC-like protein mRNA, partial cds	664	71.84%	F6AJIXP02IJ8L1	392	316	134	449	316	83.86%	372	2e-102	47.59%
FJ588622	cyclinC-like protein mRNA, partial cds	664	65.74%	Contig_Planarian_90_5899	788	217	449	664	216	98.16%	372	2e-102	32.53%
FJ588623	cyclinG-like protein mRNA, partial cds	504	63.31%	F6AJIXP02HEE3R	447	139	1	139	139	100.00%	251	4e-66	27.58%	1	1	1
FJ588623	cyclinG-like protein mRNA, partial cds	504	63.41%	Contig_Planarian_90_9342	769	211	1	205	205	96.21%	334	5e-91	40.67%
FJ588623	cyclinG-like protein mRNA, partial cds	504	64.75%	Contig_Planarian_90_17714	752	401	105	504	400	99.25%	706	0	79.37%
FJ588623	cyclinG-like protein mRNA, partial cds	504	61.59%	F6AJIXP02HEE3R	447	164	341	504	164	98.17%	282	3e-75	32.54%
FJ588623	cyclinG-like protein mRNA, partial cds	504	63.16%	F6AJIXP02G4HUJ	86	86	415	490	76	86.05%	75.2	7e-13	15.08%	1	1	1
FJ588624	cdc73-like protein mRNA, partial cds	672	54.23%	Contig_Planarian_90_7578	918	485	1	485	485	99.18%	859	0	72.17%
FJ588624	cdc73-like protein mRNA, partial cds	672	54.83%	Contig_Planarian_90_11623	731	507	1	507	507	99.21%	890	0	75.45%
FJ588624	cdc73-like protein mRNA, partial cds	672	57.81%	Contig_Planarian_90_23437	735	257	272	527	256	99.22%	452	3e-126	38.10%
FJ588624	cdc73-like protein mRNA, partial cds	672	60.39%	Contig_Planarian_90_25456	177	154	519	672	154	100.00%	279	4e-74	22.92%	1	1	1
FJ588625	cdk11-like protein mRNA, partial cds	535	60.87%	F6AJIXP02G0JYU	520	368	1	368	368	99.73%	655	0	68.79%	0.6879	1	0.6879
FJ588626	cdk10-like protein mRNA, partial cds	624	63.46%	Contig_Planarian_90_5736	1584	624	1	624	624	99.68%	1117	0	100.00%	1	1	1
FJ588627	cdc7-like protein mRNA, partial cds	652	57.14%	F6AJIXP02IX2LN	357	112	1	112	112	100.00%	203	3e-51	17.18%	0.1718	1	0.1718
FJ646971	isolate Sme18.6 cytochrome c oxidase subunit I (COI) gene, partial cds; mitochondrial	282	62.00%	Contig_Planarian_90_20464	782	53	1	50	50	86.79%	59	3e-08	17.73%
FJ646971	isolate Sme18.6 cytochrome c oxidase subunit I (COI) gene, partial cds; mitochondrial	282	64.71%	F6AJIXP02I8TFF	120	102	1	102	102	89.22%	118	3e-26	36.17%
FJ646971	isolate Sme18.6 cytochrome c oxidase subunit I (COI) gene, partial cds; mitochondrial	282	63.07%	F6AJIXP02FOLEJ	451	176	1	176	176	94.32%	273	7e-73	62.41%
FJ646971	isolate Sme18.6 cytochrome c oxidase subunit I (COI) gene, partial cds; mitochondrial	282	63.12%	Contig_Planarian_90_14	2028	282	1	282	282	93.97%	432	1e-120	100.00%
FJ646971	isolate Sme18.6 cytochrome c oxidase subunit I (COI) gene, partial cds; mitochondrial	282	61.90%	Contig_Planarian_90_30418	845	168	115	282	168	94.64%	262	1e-69	59.57%
FJ646971	isolate Sme18.6 cytochrome c oxidase subunit I (COI) gene, partial cds; mitochondrial	282	61.73%	F6AJIXP02JAL41	547	162	121	282	162	94.44%	251	2e-66	57.45%
FJ646971	isolate Sme18.6 cytochrome c oxidase subunit I (COI) gene, partial cds; mitochondrial	282	62.50%	F6AJIXP02GT45D	514	128	155	282	128	94.53%	199	1e-50	45.39%
FJ646971	isolate Sme18.6 cytochrome c oxidase subunit I (COI) gene, partial cds; mitochondrial	282	62.90%	F6AJIXP02I3XI3	511	124	159	282	124	94.35%	192	2e-48	43.97%
FJ646971	isolate Sme18.6 cytochrome c oxidase subunit I (COI) gene, partial cds; mitochondrial	282	64.38%	F6AJIXP02GQ33E	459	73	210	282	73	94.52%	114	4e-25	25.89%	1	1	1
FJ646972	isolate Sme02.3 cytochrome c oxidase subunit I (COI) gene, partial cds; mitochondrial	282	64.00%	Contig_Planarian_90_20464	782	53	1	50	50	88.68%	62.6	2e-09	17.73%
FJ646972	isolate Sme02.3 cytochrome c oxidase subunit I (COI) gene, partial cds; mitochondrial	282	67.65%	F6AJIXP02I8TFF	120	102	1	102	102	89.22%	118	3e-26	36.17%
FJ646972	isolate Sme02.3 cytochrome c oxidase subunit I (COI) gene, partial cds; mitochondrial	282	65.91%	F6AJIXP02FOLEJ	451	176	1	176	176	96.02%	286	1e-76	62.41%
FJ646972	isolate Sme02.3 cytochrome c oxidase subunit I (COI) gene, partial cds; mitochondrial	282	65.60%	Contig_Planarian_90_14	2028	282	1	282	282	94.68%	441	2e-123	100.00%
FJ646972	isolate Sme02.3 cytochrome c oxidase subunit I (COI) gene, partial cds; mitochondrial	282	65.60%	Contig_Planarian_90_24209	811	283	1	282	282	80.21%	289	9e-78	100.00%
FJ646972	isolate Sme02.3 cytochrome c oxidase subunit I (COI) gene, partial cds; mitochondrial	282	63.69%	Contig_Planarian_90_30418	845	168	115	282	168	94.64%	262	1e-69	59.57%
FJ646972	isolate Sme02.3 cytochrome c oxidase subunit I (COI) gene, partial cds; mitochondrial	282	63.58%	F6AJIXP02JAL41	547	162	121	282	162	94.44%	251	2e-66	57.45%
FJ646972	isolate Sme02.3 cytochrome c oxidase subunit I (COI) gene, partial cds; mitochondrial	282	64.06%	F6AJIXP02GT45D	514	128	155	282	128	93.75%	196	2e-49	45.39%
FJ646972	isolate Sme02.3 cytochrome c oxidase subunit I (COI) gene, partial cds; mitochondrial	282	64.52%	F6AJIXP02I3XI3	511	124	159	282	124	93.55%	188	2e-47	43.97%
FJ646972	isolate Sme02.3 cytochrome c oxidase subunit I (COI) gene, partial cds; mitochondrial	282	65.75%	F6AJIXP02GQ33E	459	73	210	282	73	91.78%	105	2e-22	25.89%	1	1	1
FJ646973	isolate Sme12.15 cytochrome c oxidase subunit I (COI) gene, partial cds; mitochondrial	282	60.00%	Contig_Planarian_90_20464	782	53	1	50	50	92.45%	71.6	4e-12	17.73%
FJ646973	isolate Sme12.15 cytochrome c oxidase subunit I (COI) gene, partial cds; mitochondrial	282	62.75%	F6AJIXP02I8TFF	120	102	1	102	102	94.12%	140	1e-32	36.17%
FJ646973	isolate Sme12.15 cytochrome c oxidase subunit I (COI) gene, partial cds; mitochondrial	282	62.15%	F6AJIXP02FOLEJ	451	177	1	177	177	100.00%	320	5e-87	62.77%
FJ646973	isolate Sme12.15 cytochrome c oxidase subunit I (COI) gene, partial cds; mitochondrial	282	63.12%	Contig_Planarian_90_14	2028	282	1	282	282	100.00%	509	5e-144	100.00%
FJ646973	isolate Sme12.15 cytochrome c oxidase subunit I (COI) gene, partial cds; mitochondrial	282	63.12%	Contig_Planarian_90_24209	811	283	1	282	282	84.10%	340	6e-93	100.00%
FJ646973	isolate Sme12.15 cytochrome c oxidase subunit I (COI) gene, partial cds; mitochondrial	282	63.10%	Contig_Planarian_90_30418	845	168	115	282	168	100.00%	304	4e-82	59.57%
FJ646973	isolate Sme12.15 cytochrome c oxidase subunit I (COI) gene, partial cds; mitochondrial	282	62.96%	F6AJIXP02JAL41	547	162	121	282	162	100.00%	293	7e-79	57.45%
FJ646973	isolate Sme12.15 cytochrome c oxidase subunit I (COI) gene, partial cds; mitochondrial	282	63.28%	F6AJIXP02GT45D	514	128	155	282	128	100.00%	232	2e-60	45.39%
FJ646973	isolate Sme12.15 cytochrome c oxidase subunit I (COI) gene, partial cds; mitochondrial	282	63.71%	F6AJIXP02I3XI3	511	124	159	282	124	100.00%	224	3e-58	43.97%
FJ646973	isolate Sme12.15 cytochrome c oxidase subunit I (COI) gene, partial cds; mitochondrial	282	67.12%	F6AJIXP02GQ33E	459	73	210	282	73	100.00%	132	2e-30	25.89%	1	1	1
FJ647017	isolate Sme18.6 cytochrome c oxidase subunit I (COI) gene, partial cds; mitochondrial	483	69.33%	Contig_Planarian_90_20464	782	150	1	150	150	96.67%	248	5e-65	31.06%
FJ647017	isolate Sme18.6 cytochrome c oxidase subunit I (COI) gene, partial cds; mitochondrial	483	66.50%	F6AJIXP02IFOLQ	370	206	1	206	206	97.57%	349	2e-95	42.65%
FJ647017	isolate Sme18.6 cytochrome c oxidase subunit I (COI) gene, partial cds; mitochondrial	483	67.24%	F6AJIXP02GW709	498	484	1	467	467	94.01%	717	0	96.69%
FJ647017	isolate Sme18.6 cytochrome c oxidase subunit I (COI) gene, partial cds; mitochondrial	483	66.25%	Contig_Planarian_90_14	2028	483	1	483	483	97.93%	827	0	100.00%
FJ647017	isolate Sme18.6 cytochrome c oxidase subunit I (COI) gene, partial cds; mitochondrial	483	65.13%	Contig_Planarian_90_24209	811	261	223	483	261	98.08%	448	3e-125	54.04%
FJ647017	isolate Sme18.6 cytochrome c oxidase subunit I (COI) gene, partial cds; mitochondrial	483	61.54%	Contig_Planarian_90_20464	782	156	328	483	156	96.15%	257	1e-67	32.30%
FJ647017	isolate Sme18.6 cytochrome c oxidase subunit I (COI) gene, partial cds; mitochondrial	483	60.54%	Contig_Planarian_90_30418	845	147	337	483	147	96.60%	242	2e-63	30.43%
FJ647017	isolate Sme18.6 cytochrome c oxidase subunit I (COI) gene, partial cds; mitochondrial	483	61.76%	F6AJIXP02GFUGT	182	70	416	483	68	92.86%	95.1	7e-19	14.08%	1	1	1
FJ647018	isolate Sme02.3 cytochrome c oxidase subunit I (COI) gene, partial cds; mitochondrial	483	69.33%	Contig_Planarian_90_20464	782	150	1	150	150	96.67%	248	5e-65	31.06%
FJ647018	isolate Sme02.3 cytochrome c oxidase subunit I (COI) gene, partial cds; mitochondrial	483	66.50%	F6AJIXP02IFOLQ	370	206	1	206	206	98.06%	354	5e-97	42.65%
FJ647018	isolate Sme02.3 cytochrome c oxidase subunit I (COI) gene, partial cds; mitochondrial	483	67.02%	F6AJIXP02GW709	498	484	1	467	467	93.80%	708	0	96.69%
FJ647018	isolate Sme02.3 cytochrome c oxidase subunit I (COI) gene, partial cds; mitochondrial	483	66.05%	Contig_Planarian_90_14	2028	483	1	483	483	97.52%	818	0	100.00%
FJ647018	isolate Sme02.3 cytochrome c oxidase subunit I (COI) gene, partial cds; mitochondrial	483	65.13%	Contig_Planarian_90_24209	811	261	223	483	261	97.32%	439	1e-122	54.04%
FJ647018	isolate Sme02.3 cytochrome c oxidase subunit I (COI) gene, partial cds; mitochondrial	483	61.54%	Contig_Planarian_90_20464	782	156	328	483	156	96.15%	257	1e-67	32.30%
FJ647018	isolate Sme02.3 cytochrome c oxidase subunit I (COI) gene, partial cds; mitochondrial	483	60.54%	Contig_Planarian_90_30418	845	147	337	483	147	96.60%	242	2e-63	30.43%
FJ647018	isolate Sme02.3 cytochrome c oxidase subunit I (COI) gene, partial cds; mitochondrial	483	60.29%	F6AJIXP02GFUGT	182	70	416	483	68	91.43%	89.7	3e-17	14.08%	1	1	1
FJ647019	isolate Sme12.15 cytochrome c oxidase subunit I (COI) gene, partial cds; mitochondrial	483	68.00%	Contig_Planarian_90_20464	782	150	1	150	150	99.33%	266	2e-70	31.06%
FJ647019	isolate Sme12.15 cytochrome c oxidase subunit I (COI) gene, partial cds; mitochondrial	483	65.53%	F6AJIXP02IFOLQ	370	206	1	206	206	100.00%	372	2e-102	42.65%
FJ647019	isolate Sme12.15 cytochrome c oxidase subunit I (COI) gene, partial cds; mitochondrial	483	67.45%	F6AJIXP02GW709	498	484	1	467	467	96.28%	762	0	96.69%
FJ647019	isolate Sme12.15 cytochrome c oxidase subunit I (COI) gene, partial cds; mitochondrial	483	66.46%	Contig_Planarian_90_14	2028	483	1	483	483	100.00%	872	0	100.00%
FJ647019	isolate Sme12.15 cytochrome c oxidase subunit I (COI) gene, partial cds; mitochondrial	483	66.28%	Contig_Planarian_90_24209	811	261	223	483	261	100.00%	471	2e-132	54.04%
FJ647019	isolate Sme12.15 cytochrome c oxidase subunit I (COI) gene, partial cds; mitochondrial	483	63.46%	Contig_Planarian_90_20464	782	156	328	483	156	99.36%	279	3e-74	32.30%
FJ647019	isolate Sme12.15 cytochrome c oxidase subunit I (COI) gene, partial cds; mitochondrial	483	62.59%	Contig_Planarian_90_30418	845	147	337	483	147	100.00%	266	2e-70	30.43%
FJ647019	isolate Sme12.15 cytochrome c oxidase subunit I (COI) gene, partial cds; mitochondrial	483	63.24%	F6AJIXP02GFUGT	182	70	416	483	68	94.29%	98.7	6e-20	14.08%	1	1	1
FJ807655	strain CIW4 bcl2-like protein (bcl2-1) mRNA, complete cds	1071	66.76%	Contig_Planarian_90_1420	1524	1072	1	1071	1071	99.07%	1884	0	100.00%
FJ807655	strain CIW4 bcl2-like protein (bcl2-1) mRNA, complete cds	1071	59.09%	F6AJIXP02FOZ2C	267	132	530	661	132	99.24%	230	3e-59	12.32%
FJ807655	strain CIW4 bcl2-like protein (bcl2-1) mRNA, complete cds	1071	55.29%	F6AJIXP02JYZ4G	324	87	541	625	85	97.70%	141	1e-32	7.94%
FJ807655	strain CIW4 bcl2-like protein (bcl2-1) mRNA, complete cds	1071	71.43%	F6AJIXP02FOZ2C	267	141	745	884	140	99.29%	246	4e-64	13.07%
FJ807655	strain CIW4 bcl2-like protein (bcl2-1) mRNA, complete cds	1071	66.96%	F6AJIXP02ITJYR	117	116	844	955	112	95.69%	178	2e-43	10.46%	1	1	1
GQ337474	hedgehog-like protein mRNA, complete cds	1506	60.15%	F6AJIXP02I09H5_1	395	394	460	853	394	100.00%	711	0	26.16%	0.2616	1	0.2616
GQ337475	patched-like protein mRNA, complete cds	4227	79.09%	F6AJIXP02HOFIO_2	115	115	3	112	110	95.65%	172	3e-41	2.60%
GQ337475	patched-like protein mRNA, complete cds	4227	58.66%	F6AJIXP02J5B84	431	434	277	709	433	98.85%	747	0	10.24%
GQ337475	patched-like protein mRNA, complete cds	4227	60.37%	F6AJIXP02JF3PU	270	270	2082	2351	270	99.63%	482	1e-134	6.39%
GQ337475	patched-like protein mRNA, complete cds	4227	61.93%	Contig_Planarian_90_20497	439	439	2564	2999	436	99.09%	760	0	10.31%
GQ337475	patched-like protein mRNA, complete cds	4227	57.21%	Contig_Planarian_90_7787	686	680	3337	4016	680	99.85%	1223	0	16.09%	0.4564	5	0.0913
GQ337476	smoothened-like protein mRNA, complete cds	3489	65.57%	Contig_Planarian_90_20830	493	494	560	1047	488	97.77%	818	0	13.99%
GQ337476	smoothened-like protein mRNA, complete cds	3489	72.10%	F6AJIXP02HH0WO	405	406	1508	1912	405	99.26%	713	0	11.61%
GQ337476	smoothened-like protein mRNA, complete cds	3489	66.22%	Contig_Planarian_90_11110	1597	1206	1963	3167	1205	99.34%	2129	0	34.54%	0.6013	3	0.2004
GQ337477	sufu-like protein mRNA, complete cds	1457	63.63%	Contig_Planarian_90_20792	1038	1011	1	998	998	98.22%	1698	0	68.50%	0.685	1	0.685
GQ337478	GLI-1 (gli-1) mRNA, complete cds	3018	67.72%	F6AJIXP02JZIGO	380	380	477	854	378	99.21%	664	0	12.52%
GQ337478	GLI-1 (gli-1) mRNA, complete cds	3018	63.46%	Contig_Planarian_90_19585	516	509	1084	1592	509	99.21%	901	0	16.87%
GQ337478	GLI-1 (gli-1) mRNA, complete cds	3018	65.54%	Contig_Planarian_90_12023	749	767	1330	2095	766	96.48%	1274	0	25.38%
GQ337478	GLI-1 (gli-1) mRNA, complete cds	3018	62.99%	Contig_Planarian_90_9688	616	610	2082	2689	608	99.18%	1070	0	20.15%	0.6574	2	0.3287
GQ337480	GLI-3 (gli-3) mRNA, complete cds	2160	61.50%	F6AJIXP02HPKZK_2	199	201	7	206	200	98.01%	334	2e-90	9.26%
GQ337480	GLI-3 (gli-3) mRNA, complete cds	2160	59.26%	Contig_Planarian_90_27656	350	139	47	181	135	97.12%	219	1e-55	6.25%
GQ337480	GLI-3 (gli-3) mRNA, complete cds	2160	61.22%	F6AJIXP02HM441	275	245	1185	1429	245	99.59%	437	2e-121	11.34%
GQ337480	GLI-3 (gli-3) mRNA, complete cds	2160	68.37%	F6AJIXP02FLH3D	295	295	1753	2046	294	98.98%	515	1e-144	13.61%	0.3421	3	0.114
GQ337481	IFT52-like protein mRNA, partial cds	705	56.82%	Contig_Planarian_90_14620	717	308	398	705	308	99.68%	553	1e-156	43.69%	0.4369	1	0.4369
GQ337482	IFT88-like protein mRNA, partial cds	947	60.58%	Contig_Planarian_90_26929	423	422	329	744	416	97.63%	702	0	43.93%	0.4393	1	0.4393
GQ337483	IFT88-like protein mRNA, partial cds	881	60.57%	Contig_Planarian_90_9483	911	771	116	881	766	98.96%	1341	0	86.95%	0.8695	1	0.8695
GQ337484	IFT172-like protein mRNA, partial cds	933	63.58%	F6AJIXP02IKU7X	494	453	1	453	453	99.56%	809	0	48.55%
GQ337484	IFT172-like protein mRNA, partial cds	933	64.80%	Contig_Planarian_90_19571	428	196	738	933	196	100.00%	354	9e-97	21.01%	0.6956	2	0.3478
GQ337485	IFT172-like protein mRNA, partial cds	659	64.44%	F6AJIXP02FFQFD	242	240	69	307	239	99.17%	417	6e-116	36.27%	0.3627	1	0.3627
GQ337486	RPGRIP1L-like protein mRNA, partial cds	926	61.07%	F6AJIXP02IHD1V_1	369	244	1	244	244	99.59%	435	3e-121	26.35%
GQ337486	RPGRIP1L-like protein mRNA, partial cds	926	63.25%	Contig_Planarian_90_20022	439	284	644	926	283	98.94%	491	5e-138	30.56%	0.5691	2	0.2846
GQ337488	fused-like protein mRNA, partial cds	943	67.16%	Contig_Planarian_90_15283	511	409	1	408	408	99.02%	715	0	43.27%
GQ337488	fused-like protein mRNA, partial cds	943	63.10%	F6AJIXP02GDHKH	503	505	423	926	504	98.61%	874	0	53.45%	0.9671	2	0.4836
GQ337489	KIF3B-like protein mRNA, partial cds	1558	64.62%	Contig_Planarian_90_6385	1583	1361	1	1354	1354	98.68%	2340	0	86.91%
GQ337489	KIF3B-like protein mRNA, partial cds	1558	63.64%	Contig_Planarian_90_29780	418	66	90	155	66	86.36%	78.8	2e-13	4.24%
GQ337489	KIF3B-like protein mRNA, partial cds	1558	64.15%	Contig_Planarian_90_18360	833	53	102	154	53	81.13%	51.8	2e-05	3.40%	0.8691	1	0.8691
GQ337490	KIF3A-like protein mRNA, partial cds	1458	62.24%	Contig_Planarian_90_29780	418	241	1	241	241	99.17%	423	3e-117	16.53%
GQ337490	KIF3A-like protein mRNA, partial cds	1458	65.77%	F6AJIXP02FILKW	393	111	55	165	111	81.08%	105	1e-21	7.61%
GQ337490	KIF3A-like protein mRNA, partial cds	1458	62.49%	Contig_Planarian_90_11233	1384	976	486	1458	973	98.87%	1696	0	66.74%
GQ337490	KIF3A-like protein mRNA, partial cds	1458	64.57%	F6AJIXP02GJPZB	451	180	789	963	175	96.11%	277	3e-73	12.00%	0.8326	2	0.4163
GU290186	strain AAA-1 PREP homeodomain-like protein (prep) mRNA, complete cds	2193	65.19%	F6AJIXP02HI24E	430	405	1	405	405	99.51%	715	0	18.47%
GU290186	strain AAA-1 PREP homeodomain-like protein (prep) mRNA, complete cds	2193	59.50%	F6AJIXP02JSRJD	439	438	601	1037	437	99.77%	782	0	19.93%
GU290186	strain AAA-1 PREP homeodomain-like protein (prep) mRNA, complete cds	2193	63.53%	Contig_Planarian_90_9899	1255	1045	1152	2193	1042	99.04%	1826	0	47.51%	0.8591	3	0.2864
GU562964	small ribonucleoprotein SmB mRNA, complete cds	566	65.45%	F6AJIXP02FVHU7	194	55	1	55	55	100.00%	100	2e-20	9.72%
GU562964	small ribonucleoprotein SmB mRNA, complete cds	566	57.19%	Contig_Planarian_90_1986	671	556	1	556	556	99.64%	994	0	98.23%	0.9823	1	0.9823
GU592830	Smed-NDK mRNA, partial cds	1517	60.32%	F6AJIXP02HZUMV	293	249	1	247	247	98.80%	428	8e-119	16.28%
GU592830	Smed-NDK mRNA, partial cds	1517	67.03%	Contig_Planarian_90_6012	1864	92	164	254	91	94.57%	131	3e-29	6.00%
GU592830	Smed-NDK mRNA, partial cds	1517	62.74%	Contig_Planarian_90_6012	1864	1154	364	1517	1154	99.48%	2055	0	76.07%	0.9281	2	0.4641
GU592831	Smed-NDK-4 mRNA, partial cds	1910	60.23%	F6AJIXP02G7DTM	407	352	1559	1910	352	100.00%	636	0	18.43%	0.1843	1	0.1843
GU592832	Smed-NDK-3 mRNA, partial cds	1425	63.07%	Contig_Planarian_90_9575	1767	1415	18	1425	1408	98.73%	2450	0	98.81%	0.9881	1	0.9881
GU980571	chromodomain helicase DNA-binding protein 4 mRNA, complete cds	5761	68.35%	F6AJIXP02I56ML	398	397	35	429	395	99.24%	697	0	6.86%
GU980571	chromodomain helicase DNA-binding protein 4 mRNA, complete cds	5761	59.51%	Contig_Planarian_90_10041	1100	1101	197	1290	1094	98.82%	1896	0	18.99%
GU980571	chromodomain helicase DNA-binding protein 4 mRNA, complete cds	5761	61.54%	F6AJIXP02JUNVZ	169	171	2471	2639	169	97.08%	277	1e-72	2.93%
GU980571	chromodomain helicase DNA-binding protein 4 mRNA, complete cds	5761	61.22%	Contig_Planarian_90_24607	362	362	3097	3457	361	98.34%	621	3e-176	6.27%
GU980571	chromodomain helicase DNA-binding protein 4 mRNA, complete cds	5761	54.46%	Contig_Planarian_90_9387	1218	1216	4441	5650	1210	99.10%	2131	0	21.00%
GU980571	chromodomain helicase DNA-binding protein 4 mRNA, complete cds	5761	57.45%	F6AJIXP02H74G1	487	244	4532	4766	235	94.26%	358	5e-97	4.08%
GU980571	chromodomain helicase DNA-binding protein 4 mRNA, complete cds	5761	51.00%	F6AJIXP02H74G1	487	249	5236	5484	249	100.00%	450	1e-124	4.32%	0.52	4	0.13
													Average	0.699322	1.53846	0.584499
													Max	1	5	1
													Min	0.0768	1	0.0768
													Count	104	104	104

## Sheet: 98
ACCESSION_NUMBER	NAME	LENGTH	A&T_CONTENT	DATASET_ID	LENGTH	ALIGNMENT_LENGTH	START	END	HIT_LENGTH	IDENTITY	BITSCORE	E-VALUE	HIT_COVER	QUERY_COVER	SEQS	AVERAGE_COVER
AB362785	Msx gene for Msx protein, partial cds	721	55.84%	F6AJIXP02JJAAP	247	155	31	184	154	98.71%	268	8e-71	21.36%
AB362785	Msx gene for Msx protein, partial cds	721	62.24%	F6AJIXP02JJAAP	247	98	238	335	98	94.90%	136	3e-31	13.59%
AB362785	Msx gene for Msx protein, partial cds	721	50.57%	Contig_Planarian_98_15225	859	87	319	405	87	80.46%	80.6	2e-14	12.07%	0.4466	2	0.2233
AF047853	type I ribosomal DNA cluster, internal transcribed spacer 1, 5.8S ribosomal RNA gene, and internal transcribed spacer 2, complete sequence	1654	70.15%	Contig_Planarian_98_9771	1527	816	1	814	814	97.06%	1362	0	49.21%
AF047853	type I ribosomal DNA cluster, internal transcribed spacer 1, 5.8S ribosomal RNA gene, and internal transcribed spacer 2, complete sequence	1654	70.17%	Contig_Planarian_98_52	3355	830	1	828	828	97.35%	1397	0	50.06%
AF047853	type I ribosomal DNA cluster, internal transcribed spacer 1, 5.8S ribosomal RNA gene, and internal transcribed spacer 2, complete sequence	1654	70.28%	Contig_Planarian_98_18666	467	463	144	604	461	95.03%	728	0	27.87%
AF047853	type I ribosomal DNA cluster, internal transcribed spacer 1, 5.8S ribosomal RNA gene, and internal transcribed spacer 2, complete sequence	1654	66.67%	F6AJIXP02GEFZN	104	103	475	570	96	85.44%	105	1e-21	5.80%
AF047853	type I ribosomal DNA cluster, internal transcribed spacer 1, 5.8S ribosomal RNA gene, and internal transcribed spacer 2, complete sequence	1654	69.84%	F6AJIXP02HXNUU	82	71	491	553	63	83.10%	64.4	4e-09	3.81%
AF047853	type I ribosomal DNA cluster, internal transcribed spacer 1, 5.8S ribosomal RNA gene, and internal transcribed spacer 2, complete sequence	1654	72.22%	F6AJIXP02J2NJO	83	72	752	823	72	95.83%	105	1e-21	4.35%
AF047853	type I ribosomal DNA cluster, internal transcribed spacer 1, 5.8S ribosomal RNA gene, and internal transcribed spacer 2, complete sequence	1654	63.90%	Contig_Planarian_98_11417	716	711	909	1606	698	95.64%	1137	0	42.20%
AF047853	type I ribosomal DNA cluster, internal transcribed spacer 1, 5.8S ribosomal RNA gene, and internal transcribed spacer 2, complete sequence	1654	54.10%	Contig_Planarian_98_59	4180	61	1592	1652	61	93.44%	96.9	7e-19	3.69%	0.9504	2	0.4752
AF047854	type II ribosomal DNA cluster, internal transcribed spacer 1, 5.8S ribosomal RNA gene, and internal transcribed spacer 2, complete sequence	1023	68.00%	F6AJIXP02JCYNR	153	153	63	212	150	95.42%	239	6e-62	14.66%
AF047854	type II ribosomal DNA cluster, internal transcribed spacer 1, 5.8S ribosomal RNA gene, and internal transcribed spacer 2, complete sequence	1023	62.77%	Contig_Planarian_98_11417	716	328	476	800	325	88.11%	405	6e-112	31.77%
AF047854	type II ribosomal DNA cluster, internal transcribed spacer 1, 5.8S ribosomal RNA gene, and internal transcribed spacer 2, complete sequence	1023	57.63%	Contig_Planarian_98_59	4180	59	965	1023	59	96.61%	100	4e-20	5.77%	0.522	3	0.174
AF112361	opsin mRNA, partial cds	447	60.00%	Contig_Planarian_98_18463	498	66	383	447	65	98.48%	111	8e-24	14.54%	0.1454	1	0.1454
AF178322	cytochrome oxidase C subunit I (COI) gene, partial cds; mitochondrial gene for mitochondrial product	384	67.57%	F6AJIXP02GFUGT	182	74	1	74	74	90.54%	84.2	1e-15	19.27%
AF178322	cytochrome oxidase C subunit I (COI) gene, partial cds; mitochondrial gene for mitochondrial product	384	66.29%	Contig_Planarian_98_20423	782	94	1	89	89	90.43%	116	2e-25	23.18%
AF178322	cytochrome oxidase C subunit I (COI) gene, partial cds; mitochondrial gene for mitochondrial product	384	64.49%	Contig_Planarian_98_14	2028	383	1	383	383	95.04%	605	1e-172	99.74%
AF178322	cytochrome oxidase C subunit I (COI) gene, partial cds; mitochondrial gene for mitochondrial product	384	64.40%	Contig_Planarian_98_24138	811	383	2	383	382	84.60%	457	4e-128	99.48%
AF178322	cytochrome oxidase C subunit I (COI) gene, partial cds; mitochondrial gene for mitochondrial product	384	64.32%	F6AJIXP02FOLEJ	451	213	3	215	213	95.31%	340	8e-93	55.47%
AF178322	cytochrome oxidase C subunit I (COI) gene, partial cds; mitochondrial gene for mitochondrial product	384	65.32%	F6AJIXP02I8TFF	120	125	18	141	124	90.40%	150	8e-36	32.29%
AF178322	cytochrome oxidase C subunit I (COI) gene, partial cds; mitochondrial gene for mitochondrial product	384	63.04%	Contig_Planarian_98_30424	845	231	154	383	230	94.81%	360	8e-99	59.90%
AF178322	cytochrome oxidase C subunit I (COI) gene, partial cds; mitochondrial gene for mitochondrial product	384	62.95%	F6AJIXP02JAL41	547	224	160	383	224	95.09%	354	4e-97	58.33%
AF178322	cytochrome oxidase C subunit I (COI) gene, partial cds; mitochondrial gene for mitochondrial product	384	63.68%	F6AJIXP02GT45D	514	190	194	383	190	95.26%	302	2e-81	49.48%
AF178322	cytochrome oxidase C subunit I (COI) gene, partial cds; mitochondrial gene for mitochondrial product	384	63.98%	F6AJIXP02I3XI3	511	186	198	383	186	95.16%	295	3e-79	48.44%
AF178322	cytochrome oxidase C subunit I (COI) gene, partial cds; mitochondrial gene for mitochondrial product	384	65.19%	F6AJIXP02GQ33E	459	135	249	383	135	95.56%	217	7e-56	35.16%
AF178322	cytochrome oxidase C subunit I (COI) gene, partial cds; mitochondrial gene for mitochondrial product	384	65.88%	F6AJIXP02J4KUV	428	85	299	383	85	96.47%	140	1e-32	22.14%
AF178322	cytochrome oxidase C subunit I (COI) gene, partial cds; mitochondrial gene for mitochondrial product	384	67.09%	F6AJIXP02HY453	394	79	305	383	79	96.20%	129	3e-29	20.57%	0.9974	1	0.9974
AF414355	MyoD-like protein mRNA, complete cds	1565	64.88%	F6AJIXP02F0WU9	208	205	113	317	205	98.54%	356	4e-97	13.10%
AF414355	MyoD-like protein mRNA, complete cds	1565	57.49%	F6AJIXP02HV048	355	167	336	502	167	97.60%	273	4e-72	10.67%
AF414355	MyoD-like protein mRNA, complete cds	1565	52.94%	F6AJIXP02HV048	355	68	899	966	68	100.00%	123	5e-27	4.35%
AF414355	MyoD-like protein mRNA, complete cds	1565	62.08%	Contig_Planarian_98_12628	522	514	960	1468	509	98.64%	870	0	32.52%
AF414355	MyoD-like protein mRNA, complete cds	1565	59.54%	F6AJIXP02HV048	355	131	1034	1164	131	100.00%	237	3e-61	8.37%	0.6019	3	0.2006
AM293346	mRNA for msh1 protein	933	58.33%	F6AJIXP02JJAAP	247	252	152	403	252	97.62%	410	1e-113	27.01%	0.2701	1	0.2701
AM293347	mRNA for msh2 protein	1103	64.36%	Contig_Planarian_98_15225	859	776	149	900	752	95.75%	1193	0	68.18%
AM293347	mRNA for msh2 protein	1103	65.38%	F6AJIXP02FK4EB	393	53	543	594	52	92.45%	75.2	2e-12	4.71%	0.6818	1	0.6818
AM942443	mRNA for retinal homeobox protein Rx (Rx gene), asexual strain	1164	63.71%	F6AJIXP02G077U	344	124	379	502	124	82.26%	122	1e-26	10.65%
AM942443	mRNA for retinal homeobox protein Rx (Rx gene), asexual strain	1164	58.21%	Contig_Planarian_98_11756	639	67	452	518	67	82.09%	68	2e-10	5.76%
AM942443	mRNA for retinal homeobox protein Rx (Rx gene), asexual strain	1164	62.75%	Contig_Planarian_98_15516	677	51	472	522	51	84.31%	57.2	4e-07	4.38%	0.1237	1	0.1237
AY945304	netrin 1 mRNA, complete cds	2176	51.67%	F6AJIXP02FU6ZD	62	61	589	648	60	98.36%	102	2e-20	2.76%
AY945304	netrin 1 mRNA, complete cds	2176	64.71%	F6AJIXP02FEPEO_1	69	69	1175	1242	68	94.20%	96.9	9e-19	3.12%
AY945304	netrin 1 mRNA, complete cds	2176	65.00%	Contig_Planarian_98_11319	769	763	1415	2174	760	99.21%	1333	0	34.93%
AY945304	netrin 1 mRNA, complete cds	2176	71.43%	F6AJIXP02INQMJ_2	54	53	1576	1624	49	88.68%	55.4	3e-06	2.25%
AY945304	netrin 1 mRNA, complete cds	2176	70.49%	F6AJIXP02I464P	67	67	2020	2080	61	91.04%	91.5	4e-17	2.80%	0.4081	3	0.136
AY945305	netrin 2 mRNA, partial cds	1446	59.18%	Contig_Planarian_98_24875	419	246	1164	1408	245	97.97%	423	3e-117	16.94%	0.1694	1	0.1694
DQ086493	netrin receptor-like protein (netR) mRNA, partial cds	4317	67.38%	F6AJIXP02I01O9	328	328	1223	1550	328	99.39%	580	6e-164	7.60%
DQ086493	netrin receptor-like protein (netR) mRNA, partial cds	4317	60.08%	F6AJIXP02IR6EQ	512	512	3053	3563	511	99.22%	899	0	11.84%
DQ086493	netrin receptor-like protein (netR) mRNA, partial cds	4317	61.21%	Contig_Planarian_98_14091	1159	1159	3160	4314	1155	99.05%	2017	0	26.75%	0.3683	2	0.1842
DQ186985	PIWI-like protein 1 (wi-1) mRNA, complete cds	2532	64.83%	Contig_Planarian_98_29367	153	147	28	172	145	97.28%	244	3e-63	5.73%
DQ186985	PIWI-like protein 1 (wi-1) mRNA, complete cds	2532	66.55%	Contig_Planarian_98_580	2360	2312	207	2517	2311	99.74%	4140	0	91.27%
DQ186985	PIWI-like protein 1 (wi-1) mRNA, complete cds	2532	69.53%	F6AJIXP02GK6KP	470	339	569	906	338	99.12%	594	2e-168	13.35%
DQ186985	PIWI-like protein 1 (wi-1) mRNA, complete cds	2532	71.94%	Contig_Planarian_98_18403	473	142	779	917	139	97.89%	232	2e-59	5.49%
DQ186985	PIWI-like protein 1 (wi-1) mRNA, complete cds	2532	65.21%	Contig_Planarian_98_3882	1109	1101	1110	2210	1101	99.55%	1956	0	43.48%
DQ186985	PIWI-like protein 1 (wi-1) mRNA, complete cds	2532	68.06%	F6AJIXP02GK6KP	470	144	1713	1856	144	99.31%	255	2e-66	5.69%
DQ186985	PIWI-like protein 1 (wi-1) mRNA, complete cds	2532	67.16%	Contig_Planarian_98_18403	473	338	1914	2248	335	98.52%	576	4e-163	13.23%
DQ186985	PIWI-like protein 1 (wi-1) mRNA, complete cds	2532	75.00%	Contig_Planarian_98_29847	88	88	2445	2532	88	95.45%	140	1e-31	3.48%	0.9759	2	0.488
DQ186986	PIWI-like protein 2 (wi-2) mRNA, complete cds	2876	66.32%	Contig_Planarian_98_233	3151	2865	1	2865	2865	99.86%	5148	0	99.62%
DQ186986	PIWI-like protein 2 (wi-2) mRNA, complete cds	2876	66.47%	Contig_Planarian_98_15323	674	680	5	672	668	96.91%	1083	0	23.23%
DQ186986	PIWI-like protein 2 (wi-2) mRNA, complete cds	2876	63.37%	F6AJIXP02HA4DW	259	173	35	206	172	98.84%	300	6e-80	5.98%
DQ186986	PIWI-like protein 2 (wi-2) mRNA, complete cds	2876	69.15%	F6AJIXP02HXEYC	378	367	189	551	363	98.09%	625	1e-177	12.62%
DQ186986	PIWI-like protein 2 (wi-2) mRNA, complete cds	2876	71.43%	F6AJIXP02IOCO1	408	210	360	569	210	100.00%	379	7e-104	7.30%
DQ186986	PIWI-like protein 2 (wi-2) mRNA, complete cds	2876	72.87%	F6AJIXP02J5MF0	146	140	419	547	129	90.71%	178	5e-43	4.49%
DQ186986	PIWI-like protein 2 (wi-2) mRNA, complete cds	2876	65.40%	Contig_Planarian_98_17135	654	553	547	1098	552	98.19%	933	0	19.19%
DQ186986	PIWI-like protein 2 (wi-2) mRNA, complete cds	2876	69.95%	F6AJIXP02IOCO1	408	204	649	851	203	99.51%	360	7e-98	7.06%
DQ186986	PIWI-like protein 2 (wi-2) mRNA, complete cds	2876	62.74%	F6AJIXP02FMNAE	465	467	1142	1608	467	99.36%	823	0	16.24%
DQ186986	PIWI-like protein 2 (wi-2) mRNA, complete cds	2876	67.19%	Contig_Planarian_98_17135	654	128	1839	1966	128	96.09%	206	9e-52	4.45%
DQ186986	PIWI-like protein 2 (wi-2) mRNA, complete cds	2876	60.34%	F6AJIXP02J316J	59	60	1973	2030	58	93.33%	77	1e-12	2.02%
DQ186986	PIWI-like protein 2 (wi-2) mRNA, complete cds	2876	70.15%	F6AJIXP02GWGP5	70	71	1994	2060	67	92.96%	96.9	1e-18	2.33%
DQ186986	PIWI-like protein 2 (wi-2) mRNA, complete cds	2876	65.83%	F6AJIXP02FTM6A_1	324	322	2026	2344	319	99.07%	565	9e-160	11.09%
DQ186986	PIWI-like protein 2 (wi-2) mRNA, complete cds	2876	63.36%	F6AJIXP02H4LH0	339	337	2112	2444	333	97.92%	560	4e-158	11.58%
DQ186986	PIWI-like protein 2 (wi-2) mRNA, complete cds	2876	66.02%	F6AJIXP02I9W4U	115	116	2182	2284	103	82.76%	105	2e-21	3.58%
DQ186986	PIWI-like protein 2 (wi-2) mRNA, complete cds	2876	76.92%	F6AJIXP02HFN1I	133	97	2691	2781	91	91.75%	118	4e-25	3.16%	0.9962	1	0.9962
DQ336174	roboA mRNA, complete cds	4705	68.57%	Contig_Planarian_98_14888	393	386	233	617	385	98.96%	679	0	8.18%
DQ336174	roboA mRNA, complete cds	4705	58.93%	Contig_Planarian_98_26319	597	112	420	531	112	100.00%	203	2e-50	2.38%
DQ336174	roboA mRNA, complete cds	4705	62.94%	F6AJIXP02J3C0J	402	402	2506	2907	402	99.25%	708	0	8.54%
DQ336174	roboA mRNA, complete cds	4705	57.83%	Contig_Planarian_98_10824	926	923	3238	4157	920	99.02%	1624	0	19.55%
DQ336174	roboA mRNA, complete cds	4705	58.99%	F6AJIXP02IMAA0	471	473	3562	4034	473	99.15%	825	0	10.05%
DQ336174	roboA mRNA, complete cds	4705	62.22%	Contig_Planarian_98_26319	597	490	3989	4475	487	98.37%	839	0	10.35%	0.4304	3	0.1435
DQ336175	roboB mRNA, partial cds	3045	61.86%	F6AJIXP02GIK4H	508	509	132	637	506	99.21%	886	0	16.62%
DQ336175	roboB mRNA, partial cds	3045	63.10%	F6AJIXP02I69N7	252	253	1293	1544	252	99.21%	441	3e-122	8.28%
DQ336175	roboB mRNA, partial cds	3045	62.35%	F6AJIXP02JAXES	494	494	1831	2324	494	99.60%	875	0	16.22%
DQ336175	roboB mRNA, partial cds	3045	61.97%	Contig_Planarian_98_22781	589	592	2407	2995	589	98.31%	996	0	19.34%	0.6046	4	0.1511
DQ336176	slit1 mRNA, complete cds	4819	65.43%	F6AJIXP02F28KH	379	380	568	943	376	98.16%	645	0	7.80%
DQ336176	slit1 mRNA, complete cds	4819	66.52%	F6AJIXP02GW45L	447	446	2461	2905	445	99.10%	783	0	9.23%
DQ336176	slit1 mRNA, complete cds	4819	61.40%	F6AJIXP02JCRB7	385	386	3290	3675	386	99.22%	681	0	8.01%
DQ336176	slit1 mRNA, complete cds	4819	62.62%	F6AJIXP02FFG4Q	313	314	3767	4079	313	99.36%	551	3e-155	6.50%
DQ336176	slit1 mRNA, complete cds	4819	60.00%	F6AJIXP02JG7AZ	53	51	4003	4052	50	98.04%	84.2	1e-14	1.04%
DQ336176	slit1 mRNA, complete cds	4819	60.00%	F6AJIXP02I15ES	526	526	4222	4746	525	99.05%	919	0	10.89%	0.4244	5	0.0849
DQ344977	bruno-like (bruli) mRNA, complete cds, alternatively spliced	1771	67.70%	Contig_Planarian_98_1251	1780	1687	1	1684	1684	99.11%	2969	0	95.09%
DQ344977	bruno-like (bruli) mRNA, complete cds, alternatively spliced	1771	65.30%	Contig_Planarian_98_15088	998	998	27	980	954	94.49%	1590	0	53.87%
DQ344977	bruno-like (bruli) mRNA, complete cds, alternatively spliced	1771	65.35%	Contig_Planarian_98_17941	740	733	52	784	733	99.05%	1294	0	41.39%
DQ344977	bruno-like (bruli) mRNA, complete cds, alternatively spliced	1771	65.55%	F6AJIXP02GC1I0	385	390	168	556	389	97.69%	661	0	21.96%
DQ344977	bruno-like (bruli) mRNA, complete cds, alternatively spliced	1771	67.40%	Contig_Planarian_98_5095	1437	1414	277	1690	1414	98.59%	2462	0	79.84%
DQ344977	bruno-like (bruli) mRNA, complete cds, alternatively spliced	1771	62.00%	F6AJIXP02FVMHQ	366	200	298	497	200	99.00%	352	6e-96	11.29%
DQ344977	bruno-like (bruli) mRNA, complete cds, alternatively spliced	1771	63.16%	F6AJIXP02JQ2UM	123	122	936	1049	114	92.62%	156	9e-37	6.44%
DQ344977	bruno-like (bruli) mRNA, complete cds, alternatively spliced	1771	63.79%	F6AJIXP02HM7X9	476	58	1038	1095	58	82.76%	60.8	5e-08	3.27%
DQ344977	bruno-like (bruli) mRNA, complete cds, alternatively spliced	1771	62.82%	F6AJIXP02HNNEK	459	78	1038	1115	78	80.77%	69.8	1e-10	4.40%
DQ344977	bruno-like (bruli) mRNA, complete cds, alternatively spliced	1771	65.75%	F6AJIXP02FVMHQ	366	181	1065	1245	181	97.24%	304	3e-81	10.22%
DQ344977	bruno-like (bruli) mRNA, complete cds, alternatively spliced	1771	73.26%	Contig_Planarian_98_29298	649	564	1122	1682	561	96.81%	904	0	31.68%
DQ344977	bruno-like (bruli) mRNA, complete cds, alternatively spliced	1771	76.22%	F6AJIXP02HW5Z4	434	436	1269	1697	429	96.56%	693	0	24.22%	0.9582	1	0.9582
DQ402057	glycogen synthase kinase 3 (GSK3.1) mRNA, complete cds	1400	62.40%	Contig_Planarian_98_4825	1345	1143	260	1400	1141	99.39%	2028	0	81.50%
DQ402057	glycogen synthase kinase 3 (GSK3.1) mRNA, complete cds	1400	59.78%	F6AJIXP02H9PM5	345	184	570	753	184	99.46%	327	2e-88	13.14%
DQ402057	glycogen synthase kinase 3 (GSK3.1) mRNA, complete cds	1400	59.88%	F6AJIXP02H9PM5	345	169	874	1040	167	98.22%	289	5e-77	11.93%	0.815	1	0.815
DQ406859	glycogen synthase kinase 3 (GSK3.3) mRNA, complete cds	1287	67.35%	Contig_Planarian_98_18773	446	445	143	583	441	98.65%	762	0	34.27%
DQ406859	glycogen synthase kinase 3 (GSK3.3) mRNA, complete cds	1287	47.63%	Contig_Planarian_98_10727	719	674	614	1287	674	99.70%	1209	0	52.37%	0.8664	2	0.4332
DQ777634	alcohol dehydrogenase class 3 (Adh3) mRNA, complete cds	1340	61.01%	Contig_Planarian_98_2890	1139	1126	103	1228	1126	99.64%	2012	0	84.03%
DQ777634	alcohol dehydrogenase class 3 (Adh3) mRNA, complete cds	1340	62.14%	F6AJIXP02IC5M9	500	386	192	574	383	97.67%	646	0	28.58%
DQ777634	alcohol dehydrogenase class 3 (Adh3) mRNA, complete cds	1340	61.28%	F6AJIXP02H5DJN	400	329	198	525	328	99.39%	581	5e-165	24.48%
DQ777634	alcohol dehydrogenase class 3 (Adh3) mRNA, complete cds	1340	62.22%	F6AJIXP02FE1S8	238	90	560	649	90	100.00%	163	5e-39	6.72%
DQ777634	alcohol dehydrogenase class 3 (Adh3) mRNA, complete cds	1340	58.73%	F6AJIXP02G9D79	382	63	569	631	63	100.00%	114	2e-24	4.70%
DQ777634	alcohol dehydrogenase class 3 (Adh3) mRNA, complete cds	1340	59.82%	F6AJIXP02G9D79	382	326	687	1012	326	98.47%	560	2e-158	24.33%
DQ777634	alcohol dehydrogenase class 3 (Adh3) mRNA, complete cds	1340	61.29%	F6AJIXP02FE1S8	238	156	717	871	155	98.08%	257	3e-67	11.57%
DQ777634	alcohol dehydrogenase class 3 (Adh3) mRNA, complete cds	1340	65.83%	F6AJIXP02IC5M9	500	122	821	940	120	97.54%	199	6e-50	8.96%
DQ777634	alcohol dehydrogenase class 3 (Adh3) mRNA, complete cds	1340	64.15%	F6AJIXP02H5DJN	400	54	822	874	53	98.15%	89.7	8e-17	3.96%
DQ777634	alcohol dehydrogenase class 3 (Adh3) mRNA, complete cds	1340	67.57%	F6AJIXP02H774D	154	153	1069	1216	148	96.73%	235	9e-61	11.04%
DQ777634	alcohol dehydrogenase class 3 (Adh3) mRNA, complete cds	1340	73.13%	F6AJIXP02I4XOZ	69	68	1098	1164	67	98.53%	114	2e-24	5.00%	0.8403	1	0.8403
DQ851133	strain CIW4 smedxin-11 mRNA, complete cds	1511	71.43%	F6AJIXP02FNEER	160	155	36	189	154	99.35%	271	1e-71	10.19%
DQ851133	strain CIW4 smedxin-11 mRNA, complete cds	1511	70.08%	F6AJIXP02HOAL7_1	263	248	36	279	244	96.37%	390	2e-107	16.15%
DQ851133	strain CIW4 smedxin-11 mRNA, complete cds	1511	65.78%	Contig_Planarian_98_653	1331	1318	166	1483	1318	99.77%	2363	0	87.23%
DQ851133	strain CIW4 smedxin-11 mRNA, complete cds	1511	62.38%	F6AJIXP02I2WQT	445	412	235	646	412	99.51%	728	0	27.27%
DQ851133	strain CIW4 smedxin-11 mRNA, complete cds	1511	63.46%	F6AJIXP02F9A0P_1	222	105	413	516	104	99.05%	181	2e-44	6.88%
DQ851133	strain CIW4 smedxin-11 mRNA, complete cds	1511	61.46%	Contig_Planarian_98_19630	378	96	482	577	96	100.00%	174	3e-42	6.35%
DQ851133	strain CIW4 smedxin-11 mRNA, complete cds	1511	60.67%	F6AJIXP02GBJ3A	102	102	508	596	89	87.25%	123	5e-27	5.89%
DQ851133	strain CIW4 smedxin-11 mRNA, complete cds	1511	62.96%	F6AJIXP02HRVTS	60	56	607	660	54	96.43%	89.7	9e-17	3.57%
DQ851133	strain CIW4 smedxin-11 mRNA, complete cds	1511	69.42%	F6AJIXP02F9A0P_1	222	121	741	861	121	100.00%	219	8e-56	8.01%
DQ851133	strain CIW4 smedxin-11 mRNA, complete cds	1511	68.62%	Contig_Planarian_98_19630	378	290	818	1107	290	99.31%	511	9e-144	19.19%
DQ851133	strain CIW4 smedxin-11 mRNA, complete cds	1511	71.83%	Contig_Planarian_98_9695	723	77	911	981	71	80.52%	73.4	7e-12	4.70%
DQ851133	strain CIW4 smedxin-11 mRNA, complete cds	1511	74.55%	F6AJIXP02INRJY	372	55	927	981	55	87.27%	64.4	4e-09	3.64%
DQ851133	strain CIW4 smedxin-11 mRNA, complete cds	1511	74.07%	Contig_Planarian_98_32212	596	54	930	983	54	83.33%	57.2	6e-07	3.57%
DQ851133	strain CIW4 smedxin-11 mRNA, complete cds	1511	74.07%	Contig_Planarian_98_5609	1437	54	930	983	54	83.33%	57.2	6e-07	3.57%
DQ851133	strain CIW4 smedxin-11 mRNA, complete cds	1511	74.07%	Contig_Planarian_98_2686	950	54	930	983	54	83.33%	57.2	6e-07	3.57%	0.9583	1	0.9583
EF035555	nanos-like protein mRNA, complete cds	839	68.26%	Contig_Planarian_98_24954	625	628	81	707	627	96.82%	1052	0	74.73%	0.7473	1	0.7473
EF153633	nanos-like protein mRNA, complete cds	753	68.02%	Contig_Planarian_98_24954	625	617	1	616	616	96.27%	1018	0	81.81%	0.8181	1	0.8181
EF633689	BMP mRNA, complete cds	1206	66.15%	Contig_Planarian_98_17299	519	515	16	529	514	98.25%	890	0	42.62%
EF633689	BMP mRNA, complete cds	1206	66.41%	Contig_Planarian_98_24798	486	529	62	585	524	90.17%	733	0	43.45%
EF633689	BMP mRNA, complete cds	1206	69.57%	Contig_Planarian_98_12942	690	688	403	1079	677	97.67%	1150	0	56.14%	0.8823	1	0.8823
EF633690	noggin 1 mRNA, complete cds	768	62.37%	Contig_Planarian_98_3694	1020	769	1	768	768	99.09%	1352	0	100.00%	1	1	1
EF633691	noggin-like protein 1 mRNA, complete cds	810	62.10%	Contig_Planarian_98_768	1076	811	1	810	810	99.51%	1442	0	100.00%
EF633691	noggin-like protein 1 mRNA, complete cds	810	62.10%	Contig_Planarian_98_1694	977	810	1	810	810	99.38%	1438	0	100.00%
EF633691	noggin-like protein 1 mRNA, complete cds	810	58.85%	Contig_Planarian_98_27450	503	504	73	575	503	98.41%	868	0	62.10%
EF633691	noggin-like protein 1 mRNA, complete cds	810	65.28%	F6AJIXP02IPUZW	84	79	158	229	72	86.08%	77	3e-13	8.89%
EF633691	noggin-like protein 1 mRNA, complete cds	810	66.67%	F6AJIXP02G6O7Z	541	136	197	331	135	97.06%	214	2e-54	16.67%
EF633691	noggin-like protein 1 mRNA, complete cds	810	66.24%	F6AJIXP02G6O7Z	541	314	500	810	311	99.04%	542	3e-153	38.40%
EF633691	noggin-like protein 1 mRNA, complete cds	810	67.90%	F6AJIXP02J4P9Z	80	82	614	694	81	95.12%	116	4e-25	10.00%	1	1	1
EF633692	Smad1 mRNA, complete cds	1368	63.06%	Contig_Planarian_98_28676	160	111	1	111	111	100.00%	201	2e-50	8.11%
EF633692	Smad1 mRNA, complete cds	1368	65.69%	Contig_Planarian_98_12277	308	137	1	137	137	99.27%	242	6e-63	10.01%
EF633692	Smad1 mRNA, complete cds	1368	63.11%	Contig_Planarian_98_28643	359	105	21	123	103	80.95%	96.9	6e-19	7.53%
EF633692	Smad1 mRNA, complete cds	1368	61.71%	Contig_Planarian_98_21156	603	603	679	1276	598	98.51%	1029	0	43.71%
EF633692	Smad1 mRNA, complete cds	1368	59.21%	F6AJIXP02GI2WO	417	228	1141	1368	228	97.37%	370	2e-101	16.67%	0.6045	2	0.3023
EU082822	TCEN protein (tcen) mRNA, complete cds	216	61.29%	F6AJIXP02HVJ2R_1	229	62	1	62	62	100.00%	113	1e-24	28.70%
EU082822	TCEN protein (tcen) mRNA, complete cds	216	63.86%	F6AJIXP02I4UG8_2	109	83	1	83	83	100.00%	150	4e-36	38.43%
EU082822	TCEN protein (tcen) mRNA, complete cds	216	63.86%	F6AJIXP02G2BDH_2	107	83	1	83	83	100.00%	150	4e-36	38.43%
EU082822	TCEN protein (tcen) mRNA, complete cds	216	63.89%	Contig_Planarian_98_3241	267	216	1	216	216	100.00%	390	3e-108	100.00%
EU082822	TCEN protein (tcen) mRNA, complete cds	216	63.72%	F6AJIXP02HVD93	273	227	2	216	215	93.39%	322	1e-87	99.54%
EU082822	TCEN protein (tcen) mRNA, complete cds	216	60.32%	F6AJIXP02JFQH8_2	79	67	3	65	63	92.54%	89.7	1e-17	29.17%	1	1	1
EU082823	AbdBa Hox protein (abdba) mRNA, partial cds	559	59.86%	Contig_Planarian_98_8086	758	553	5	557	553	99.64%	985	0	98.93%
EU082823	AbdBa Hox protein (abdba) mRNA, partial cds	559	54.29%	F6AJIXP02IYGEI	115	115	312	416	105	90.43%	131	1e-29	18.78%	0.9893	1	0.9893
EU082824	HoxD-like protein (hoxD) mRNA, complete cds	680	60.64%	Contig_Planarian_98_21746	616	94	17	110	94	95.74%	156	3e-37	13.82%
EU082824	HoxD-like protein (hoxD) mRNA, complete cds	680	58.99%	Contig_Planarian_98_21746	616	576	108	680	573	98.96%	1003	0	84.26%
EU082824	HoxD-like protein (hoxD) mRNA, complete cds	680	61.84%	F6AJIXP02IXK61	101	83	385	460	76	91.57%	107	2e-22	11.18%
EU082824	HoxD-like protein (hoxD) mRNA, complete cds	680	60.42%	Contig_Planarian_98_21520	315	300	398	680	283	94.00%	457	7e-128	41.62%	0.9765	1	0.9765
EU082825	beta-catenin-like protein 2 (bcat2) mRNA, complete cds	2266	61.20%	Contig_Planarian_98_3150	1661	1367	906	2266	1361	98.98%	2405	0	60.06%	0.6006	1	0.6006
EU082826	beta-catenin-like protein 1 (bcat1) mRNA, complete cds	3121	70.15%	F6AJIXP02JPMAB	264	268	733	1000	268	98.13%	448	2e-124	8.59%	0.0859	1	0.0859
EU130785	adenomatous polyposis coli-like protein (APC) mRNA, partial cds	2665	67.01%	Contig_Planarian_98_24178	388	387	623	1007	385	99.22%	677	0	14.45%
EU130785	adenomatous polyposis coli-like protein (APC) mRNA, partial cds	2665	62.50%	F6AJIXP02G5L6J	76	74	2324	2395	72	97.30%	118	3e-25	2.70%	0.1715	2	0.0857
EU130786	beta-catenin-like protein mRNA, partial cds	1784	70.15%	F6AJIXP02JPMAB	264	268	326	593	268	98.13%	448	1e-124	15.02%	0.1502	1	0.1502
EU130787	dishevelled-like protein (Dvl-a) mRNA, partial cds	1675	62.33%	F6AJIXP02JYTR5	452	453	160	605	446	97.35%	737	0	26.63%
EU130787	dishevelled-like protein (Dvl-a) mRNA, partial cds	1675	78.95%	F6AJIXP02GG2BW	292	57	590	646	57	80.70%	50	9e-05	3.40%	0.2907	1	0.2907
EU130788	dishevelled-like protein (Dvl-b) mRNA, partial cds	1637	61.05%	F6AJIXP02JGX2G_1	366	193	2	191	190	97.93%	320	3e-86	11.61%
EU130788	dishevelled-like protein (Dvl-b) mRNA, partial cds	1637	57.43%	Contig_Planarian_98_23261	607	404	1234	1637	404	100.00%	729	0	24.68%	0.3629	2	0.1814
EU130789	frizzled receptor-like protein (Frz-d) mRNA, partial cds	1762	60.00%	F6AJIXP02JI1TE	459	65	1	65	65	100.00%	118	2e-25	3.69%
EU130789	frizzled receptor-like protein (Frz-d) mRNA, partial cds	1762	56.40%	Contig_Planarian_98_23894	293	292	139	427	289	98.97%	502	5e-141	16.40%
EU130789	frizzled receptor-like protein (Frz-d) mRNA, partial cds	1762	60.46%	Contig_Planarian_98_9448	1351	1172	592	1762	1171	99.74%	2098	0	66.46%
EU130789	frizzled receptor-like protein (Frz-d) mRNA, partial cds	1762	60.34%	F6AJIXP02JI1TE	459	116	1647	1762	116	100.00%	210	5e-53	6.58%	0.8655	3	0.2885
EU130790	secreted frizzled protein-like protein (SFRP-a) mRNA, partial cds	1152	62.65%	Contig_Planarian_98_9265	980	900	1	897	897	99.00%	1579	0	77.86%	0.7786	1	0.7786
EU130791	porcupine-like protein (Porcn-a) mRNA, partial cds	1013	64.15%	F6AJIXP02HV09B	467	107	1	106	106	96.26%	172	7e-42	10.46%
EU130791	porcupine-like protein (Porcn-a) mRNA, partial cds	1013	64.67%	F6AJIXP02FX8Q0	384	150	1	150	150	100.00%	271	9e-72	14.81%
EU130791	porcupine-like protein (Porcn-a) mRNA, partial cds	1013	62.69%	Contig_Planarian_98_142	1586	1013	1	1013	1013	100.00%	1828	0	100.00%
EU130791	porcupine-like protein (Porcn-a) mRNA, partial cds	1013	62.69%	Contig_Planarian_98_799	1432	1013	1	1013	1013	99.41%	1797	0	100.00%
EU130791	porcupine-like protein (Porcn-a) mRNA, partial cds	1013	65.43%	F6AJIXP02IJG0B	513	192	13	200	188	97.40%	315	9e-85	18.56%
EU130791	porcupine-like protein (Porcn-a) mRNA, partial cds	1013	65.22%	F6AJIXP02ITS65	265	117	41	155	115	97.44%	190	2e-47	11.35%
EU130791	porcupine-like protein (Porcn-a) mRNA, partial cds	1013	65.81%	Contig_Planarian_98_13129	541	157	78	232	155	98.09%	262	5e-69	15.30%
EU130791	porcupine-like protein (Porcn-a) mRNA, partial cds	1013	64.02%	F6AJIXP02I3K6P	423	241	105	343	239	98.76%	414	1e-114	23.59%
EU130791	porcupine-like protein (Porcn-a) mRNA, partial cds	1013	63.01%	F6AJIXP02JBPBD	434	440	114	551	438	98.18%	742	0	43.24%
EU130791	porcupine-like protein (Porcn-a) mRNA, partial cds	1013	66.67%	F6AJIXP02JJM1O	58	57	197	250	54	94.74%	84.2	3e-15	5.33%
EU130791	porcupine-like protein (Porcn-a) mRNA, partial cds	1013	62.50%	F6AJIXP02FKBIM	229	145	286	429	144	95.86%	224	1e-57	14.22%
EU130791	porcupine-like protein (Porcn-a) mRNA, partial cds	1013	61.67%	Contig_Planarian_98_17199	571	304	307	606	300	98.03%	504	9e-142	29.62%
EU130791	porcupine-like protein (Porcn-a) mRNA, partial cds	1013	61.82%	Contig_Planarian_98_13129	541	389	311	695	385	98.46%	675	0	38.01%
EU130791	porcupine-like protein (Porcn-a) mRNA, partial cds	1013	61.66%	F6AJIXP02IJG0B	513	326	364	689	326	100.00%	589	3e-167	32.18%
EU130791	porcupine-like protein (Porcn-a) mRNA, partial cds	1013	61.14%	F6AJIXP02GQTOU	415	211	369	579	211	97.63%	351	1e-95	20.83%
EU130791	porcupine-like protein (Porcn-a) mRNA, partial cds	1013	60.24%	F6AJIXP02I8NVE	445	83	400	482	83	97.59%	141	1e-32	8.19%
EU130791	porcupine-like protein (Porcn-a) mRNA, partial cds	1013	60.64%	F6AJIXP02I3K6P	423	188	450	637	188	97.87%	311	1e-83	18.56%
EU130791	porcupine-like protein (Porcn-a) mRNA, partial cds	1013	62.61%	F6AJIXP02HV09B	467	337	466	802	337	100.00%	609	3e-173	33.27%
EU130791	porcupine-like protein (Porcn-a) mRNA, partial cds	1013	63.70%	F6AJIXP02JMTWA	358	136	568	702	135	97.79%	228	1e-58	13.33%
EU130791	porcupine-like protein (Porcn-a) mRNA, partial cds	1013	62.75%	Contig_Planarian_98_2672	2103	51	642	692	51	84.31%	57.2	4e-07	5.03%
EU130791	porcupine-like protein (Porcn-a) mRNA, partial cds	1013	65.30%	F6AJIXP02GQTOU	415	219	668	886	219	100.00%	396	3e-109	21.62%
EU130791	porcupine-like protein (Porcn-a) mRNA, partial cds	1013	67.02%	F6AJIXP02FKBIM	229	94	758	851	94	97.87%	161	1e-38	9.28%
EU130791	porcupine-like protein (Porcn-a) mRNA, partial cds	1013	60.99%	F6AJIXP02FX8Q0	384	141	873	1013	141	100.00%	255	7e-67	13.92%
EU130791	porcupine-like protein (Porcn-a) mRNA, partial cds	1013	60.33%	F6AJIXP02ITS65	265	122	893	1013	121	99.18%	212	8e-54	11.94%
EU130791	porcupine-like protein (Porcn-a) mRNA, partial cds	1013	62.71%	F6AJIXP02GKINQ	433	59	930	988	59	100.00%	107	2e-22	5.82%	1	1	1
EU296629	beta-catenin-1 mRNA, complete cds	3489	70.15%	F6AJIXP02JPMAB	264	268	742	1009	268	98.13%	448	2e-124	7.68%	0.0768	1	0.0768
EU296631	wntP-2 (wntP-2) mRNA, complete cds	1516	69.29%	Contig_Planarian_98_6860	862	828	153	979	827	99.40%	1471	0	54.55%
EU296631	wntP-2 (wntP-2) mRNA, complete cds	1516	68.82%	Contig_Planarian_98_4687	960	854	287	1136	850	99.18%	1487	0	56.07%
EU296631	wntP-2 (wntP-2) mRNA, complete cds	1516	62.71%	F6AJIXP02GJT5C	121	121	937	1054	118	97.52%	194	3e-48	7.78%
EU296631	wntP-2 (wntP-2) mRNA, complete cds	1516	68.75%	F6AJIXP02JX5GP_1	176	176	1114	1289	176	100.00%	318	1e-85	11.61%
EU296631	wntP-2 (wntP-2) mRNA, complete cds	1516	67.21%	F6AJIXP02JLP6R	65	64	1224	1284	61	92.19%	87.8	3e-16	4.02%	0.75	1	0.75
EU296632	wntP-3 (wntP-3) mRNA, complete cds	1209	62.83%	F6AJIXP02H6XFN_1	261	113	1	113	113	100.00%	205	1e-51	9.35%
EU296632	wntP-3 (wntP-3) mRNA, complete cds	1209	71.19%	F6AJIXP02H6XFN_1	261	60	113	171	59	98.33%	100	4e-20	4.88%
EU296632	wntP-3 (wntP-3) mRNA, complete cds	1209	58.65%	Contig_Planarian_98_23116	522	521	353	872	520	99.81%	931	0	43.01%	0.5715	2	0.2858
EU296633	wnt11-1 (wnt11-1) mRNA, complete cds	1610	78.89%	F6AJIXP02F8N9J	258	180	2	181	180	96.67%	298	1e-79	11.18%
EU296633	wnt11-1 (wnt11-1) mRNA, complete cds	1610	61.19%	F6AJIXP02HSE6G	421	421	249	668	420	99.52%	744	0	26.09%
EU296633	wnt11-1 (wnt11-1) mRNA, complete cds	1610	66.67%	F6AJIXP02G9V1A	57	53	962	1012	51	96.23%	84.2	4e-15	3.17%
EU296633	wnt11-1 (wnt11-1) mRNA, complete cds	1610	59.51%	F6AJIXP02I8NEI	183	163	1188	1350	163	100.00%	295	1e-78	10.12%
EU296633	wnt11-1 (wnt11-1) mRNA, complete cds	1610	72.95%	F6AJIXP02IQEZL	398	207	1375	1581	207	99.52%	369	7e-101	12.86%	0.6342	5	0.1268
EU296635	secreted frizzled-related protein 1 (sfrp1) mRNA, complete cds	1300	63.55%	Contig_Planarian_98_9265	980	966	62	1024	963	99.48%	1716	0	74.08%	0.7408	1	0.7408
EU586258	piwi protein WI-3 mRNA, complete cds	2966	65.73%	F6AJIXP02FIK63	142	144	633	775	143	97.92%	235	2e-60	4.82%
EU586258	piwi protein WI-3 mRNA, complete cds	2966	65.74%	Contig_Planarian_98_743	2322	2271	696	2966	2271	99.69%	4064	0	76.57%
EU586258	piwi protein WI-3 mRNA, complete cds	2966	64.82%	F6AJIXP02JGX49	524	361	1158	1518	361	98.34%	621	1e-176	12.17%
EU586258	piwi protein WI-3 mRNA, complete cds	2966	65.56%	F6AJIXP02FWHUK	448	181	1249	1428	180	97.79%	298	2e-79	6.07%
EU586258	piwi protein WI-3 mRNA, complete cds	2966	71.74%	F6AJIXP02IOPGG	364	95	1254	1345	92	96.84%	147	8e-34	3.10%
EU586258	piwi protein WI-3 mRNA, complete cds	2966	61.36%	F6AJIXP02IOPGG	364	176	1341	1516	176	100.00%	318	2e-85	5.93%
EU586258	piwi protein WI-3 mRNA, complete cds	2966	66.67%	Contig_Planarian_98_6309	899	203	1801	2001	201	94.09%	293	8e-78	6.78%
EU586258	piwi protein WI-3 mRNA, complete cds	2966	62.50%	F6AJIXP02F5CI5_1	324	136	2110	2245	136	100.00%	246	1e-63	4.59%
EU586258	piwi protein WI-3 mRNA, complete cds	2966	66.62%	Contig_Planarian_98_6309	899	671	2299	2966	668	99.11%	1173	0	22.52%
EU586258	piwi protein WI-3 mRNA, complete cds	2966	70.92%	F6AJIXP02F5CI5_1	324	196	2334	2529	196	98.47%	329	1e-88	6.61%
EU586258	piwi protein WI-3 mRNA, complete cds	2966	61.68%	F6AJIXP02FWHUK	448	274	2587	2860	274	99.27%	482	8e-135	9.24%
EU586258	piwi protein WI-3 mRNA, complete cds	2966	60.59%	F6AJIXP02JGX49	524	170	2663	2832	170	98.82%	295	2e-78	5.73%	0.7869	1	0.7869
EU856391	strain CIW4 proliferating cell nuclear antigen mRNA, partial cds	363	65.84%	Contig_Planarian_98_5204	815	363	1	363	363	99.72%	650	0	100.00%	1	1	1
FJ463748	Evi/Wls mRNA, complete cds	1698	64.04%	Contig_Planarian_98_6700	1141	1020	678	1692	1015	97.16%	1700	0	59.78%	0.5978	1	0.5978
FJ463749	Wnt5 mRNA, complete cds	1011	58.79%	F6AJIXP02I8WE0	403	199	813	1011	199	100.00%	360	2e-98	19.68%	0.1968	1	0.1968
FJ463750	WntA mRNA, complete cds	1206	64.18%	F6AJIXP02IRI3L_1	232	67	1	67	67	98.51%	118	2e-25	5.56%
FJ463750	WntA mRNA, complete cds	1206	58.20%	F6AJIXP02JAA2Z	377	257	165	420	256	97.28%	421	1e-116	21.23%
FJ463750	WntA mRNA, complete cds	1206	59.12%	Contig_Planarian_98_4158	807	724	248	971	724	99.45%	1288	0	60.03%
FJ463750	WntA mRNA, complete cds	1206	55.90%	F6AJIXP02G2PKL	322	161	361	521	161	96.89%	257	2e-67	13.35%
FJ463750	WntA mRNA, complete cds	1206	59.74%	Contig_Planarian_98_7704	744	547	663	1206	544	98.90%	955	0	45.11%
FJ463750	WntA mRNA, complete cds	1206	60.00%	F6AJIXP02JAA2Z	377	135	750	884	135	99.26%	239	7e-62	11.19%
FJ463750	WntA mRNA, complete cds	1206	57.76%	F6AJIXP02G2PKL	322	161	1046	1206	161	99.38%	286	5e-76	13.35%
FJ463750	WntA mRNA, complete cds	1206	59.76%	Contig_Planarian_98_4158	807	82	1122	1203	82	98.78%	143	4e-33	6.80%	0.9196	2	0.4598
FJ463751	Wnt11-2 mRNA, complete cds	1248	60.43%	Contig_Planarian_98_16294	425	466	50	514	465	88.84%	637	0	37.26%	0.3726	1	0.3726
FJ471483	noggin 2 (nog2) mRNA, complete cds	789	60.38%	F6AJIXP02JQ9PK	376	53	1	53	53	90.57%	66.2	6e-10	6.72%
FJ471483	noggin 2 (nog2) mRNA, complete cds	789	62.70%	Contig_Planarian_98_8593	646	623	1	622	622	99.52%	1108	0	78.83%
FJ471483	noggin 2 (nog2) mRNA, complete cds	789	59.16%	F6AJIXP02JXPRV	360	262	56	317	262	99.62%	468	5e-131	33.21%	0.7883	1	0.7883
FJ471484	noggin-like protein 2 (nlg2) mRNA, complete cds	861	68.64%	Contig_Planarian_98_3112	954	861	1	861	861	99.54%	1537	0	100.00%	1	1	1
FJ471485	noggin-like protein 3 (nlg3) mRNA, complete cds	825	68.59%	Contig_Planarian_98_10454	787	782	17	796	780	99.10%	1370	0	94.55%	0.9455	1	0.9455
FJ471487	noggin-like protein 5 (nlg5) mRNA, complete cds	921	65.97%	F6AJIXP02G57Y5	481	481	435	913	479	99.17%	839	0	52.01%	0.5201	1	0.5201
FJ471489	noggin-like protein 7 (nlg7) mRNA, complete cds	942	62.85%	Contig_Planarian_98_3434	1201	944	1	942	942	99.47%	1674	0	100.00%
FJ471489	noggin-like protein 7 (nlg7) mRNA, complete cds	942	64.58%	F6AJIXP02GKFRI	102	101	385	480	96	94.06%	138	1e-31	10.19%	1	1	1
FJ471490	noggin-like protein 8 (nlg8) mRNA, complete cds	936	61.21%	Contig_Planarian_98_8130	690	678	1	678	678	99.85%	1214	0	72.44%
FJ471490	noggin-like protein 8 (nlg8) mRNA, complete cds	936	62.71%	Contig_Planarian_98_1943	1141	937	1	936	936	99.79%	1678	0	100.00%
FJ471490	noggin-like protein 8 (nlg8) mRNA, complete cds	936	63.93%	F6AJIXP02JOZ9M	60	61	424	484	61	96.72%	95.1	1e-18	6.52%	1	1	1
FJ588599	cdc25c-like protein mRNA, partial cds	522	63.22%	Contig_Planarian_98_21614	505	486	33	516	484	99.18%	848	0	92.72%	0.9272	1	0.9272
FJ588604	cdk6-like protein mRNA, partial cds	674	63.95%	Contig_Planarian_98_5719	1584	674	1	674	674	99.70%	1207	0	100.00%	1	1	1
FJ588608	4EBP-like protein mRNA, partial cds	324	64.58%	Contig_Planarian_98_11092	382	271	1	271	271	99.63%	484	2e-136	83.64%	0.8364	1	0.8364
FJ588609	eIF4E1-like protein mRNA, partial cds	471	63.90%	F6AJIXP02H69C8	446	421	1	410	410	97.15%	684	0	87.05%
FJ588609	eIF4E1-like protein mRNA, partial cds	471	64.33%	Contig_Planarian_98_1530	814	471	1	471	471	100.00%	850	0	100.00%
FJ588609	eIF4E1-like protein mRNA, partial cds	471	64.33%	Contig_Planarian_98_13692	786	471	1	471	471	99.36%	832	0	100.00%
FJ588609	eIF4E1-like protein mRNA, partial cds	471	61.40%	F6AJIXP02FYR1D	61	60	377	433	57	95.00%	89.7	3e-17	12.10%	1	1	1
FJ588610	fancd2-like protein mRNA, partial cds	2718	66.96%	Contig_Planarian_98_16479	1036	227	2467	2693	227	98.68%	396	9e-109	8.35%	0.0835	1	0.0835
FJ588611	glut4-like protein mRNA, partial cds	702	62.28%	Contig_Planarian_98_2286	1544	578	1	578	578	99.65%	1034	0	82.34%
FJ588611	glut4-like protein mRNA, partial cds	702	54.65%	Contig_Planarian_98_19215	470	172	144	315	172	100.00%	311	7e-84	24.50%	0.8234	1	0.8234
FJ588612	gsk3-like protein mRNA, complete cds	672	67.57%	Contig_Planarian_98_18773	446	445	80	520	441	98.88%	765	0	65.62%
FJ588612	gsk3-like protein mRNA, complete cds	672	63.64%	Contig_Planarian_98_10727	719	121	551	671	121	99.17%	215	4e-55	18.01%	0.8363	2	0.4182
FJ588613	mre11-like protein mRNA, partial cds	1425	58.56%	F6AJIXP02JSLHT	474	473	359	831	473	99.15%	836	0	33.19%
FJ588613	mre11-like protein mRNA, partial cds	1425	55.72%	Contig_Planarian_98_9366	699	341	1085	1425	341	99.41%	607	1e-172	23.93%	0.5712	2	0.2856
FJ588615	pi3k-like protein mRNA, complete cds	3081	72.08%	F6AJIXP02HNTZE	576	437	665	1101	437	99.54%	780	0	14.18%
FJ588615	pi3k-like protein mRNA, complete cds	3081	62.54%	Contig_Planarian_98_27266	531	339	1287	1625	339	98.53%	587	3e-166	11.00%
FJ588615	pi3k-like protein mRNA, complete cds	3081	61.28%	Contig_Planarian_98_9046	892	783	1893	2672	780	98.72%	1353	0	25.32%
FJ588615	pi3k-like protein mRNA, complete cds	3081	63.04%	Contig_Planarian_98_12863	609	606	2406	3011	606	99.17%	1068	0	19.67%
FJ588615	pi3k-like protein mRNA, complete cds	3081	62.33%	F6AJIXP02HNTZE	576	146	2558	2703	146	97.95%	242	1e-62	4.74%
FJ588615	pi3k-like protein mRNA, complete cds	3081	66.29%	Contig_Planarian_98_27266	531	182	2761	2938	178	96.70%	289	1e-76	5.78%
FJ588615	pi3k-like protein mRNA, complete cds	3081	64.49%	Contig_Planarian_98_9046	892	107	2772	2878	107	98.13%	178	5e-43	3.47%	0.6151	3	0.205
FJ588616	rad50-like protein mRNA, partial cds	336	55.93%	F6AJIXP02GEA6W_1	206	177	160	336	177	98.87%	307	4e-83	52.68%	0.5268	1	0.5268
FJ588617	rb-like protein mRNA, complete cds	3060	58.44%	F6AJIXP02FG2ZM	309	308	1607	1914	308	100.00%	556	5e-157	10.07%
FJ588617	rb-like protein mRNA, complete cds	3060	55.49%	F6AJIXP02F53TJ	245	173	1989	2161	173	98.84%	304	5e-81	5.65%
FJ588617	rb-like protein mRNA, complete cds	3060	51.03%	Contig_Planarian_98_16543	658	630	2432	3060	629	98.57%	1094	0	20.56%	0.3627	3	0.1209
FJ588618	e2f-like protein mRNA, partial cds	879	66.10%	Contig_Planarian_98_1143	1058	879	1	879	879	97.72%	1507	0	100.00%
FJ588618	e2f-like protein mRNA, partial cds	879	66.29%	F6AJIXP02HNZ7W	299	299	105	371	267	88.63%	398	8e-110	30.38%
FJ588618	e2f-like protein mRNA, partial cds	879	67.30%	F6AJIXP02G6N7T	445	462	107	525	419	86.80%	605	3e-172	47.67%
FJ588618	e2f-like protein mRNA, partial cds	879	66.82%	F6AJIXP02H5BUB	397	432	115	545	431	90.74%	614	6e-175	49.03%	1	1	1
FJ588621	cyclinH-like protein mRNA, partial cds	981	70.80%	Contig_Planarian_98_29066	754	733	1	733	733	99.32%	1290	0	74.72%
FJ588621	cyclinH-like protein mRNA, partial cds	981	72.38%	Contig_Planarian_98_1712	1042	981	1	981	981	99.80%	1761	0	100.00%	1	1	1
FJ588622	cyclinC-like protein mRNA, partial cds	664	69.93%	F6AJIXP02F29AH	411	458	1	449	449	85.81%	569	2e-161	67.62%
FJ588622	cyclinC-like protein mRNA, partial cds	664	70.07%	Contig_Planarian_98_5881	788	420	39	449	411	86.19%	540	8e-153	61.90%
FJ588622	cyclinC-like protein mRNA, partial cds	664	71.24%	F6AJIXP02H813H	499	395	71	449	379	84.05%	421	5e-117	57.08%
FJ588622	cyclinC-like protein mRNA, partial cds	664	71.84%	F6AJIXP02IJ8L1	392	316	134	449	316	83.86%	372	2e-102	47.59%
FJ588622	cyclinC-like protein mRNA, partial cds	664	65.74%	Contig_Planarian_98_5881	788	217	449	664	216	98.16%	372	2e-102	32.53%	1	1	1
FJ588623	cyclinG-like protein mRNA, partial cds	504	63.31%	F6AJIXP02HEE3R	447	139	1	139	139	100.00%	251	4e-66	27.58%
FJ588623	cyclinG-like protein mRNA, partial cds	504	63.41%	Contig_Planarian_98_9350	769	211	1	205	205	96.21%	334	5e-91	40.67%
FJ588623	cyclinG-like protein mRNA, partial cds	504	64.75%	Contig_Planarian_98_17703	752	401	105	504	400	99.25%	706	0	79.37%
FJ588623	cyclinG-like protein mRNA, partial cds	504	61.59%	F6AJIXP02HEE3R	447	164	341	504	164	98.17%	282	2e-75	32.54%
FJ588623	cyclinG-like protein mRNA, partial cds	504	63.16%	F6AJIXP02G4HUJ	86	86	415	490	76	86.05%	75.2	7e-13	15.08%	1	1	1
FJ588624	cdc73-like protein mRNA, partial cds	672	54.23%	Contig_Planarian_98_7570	918	485	1	485	485	99.18%	859	0	72.17%
FJ588624	cdc73-like protein mRNA, partial cds	672	54.83%	Contig_Planarian_98_11632	731	507	1	507	507	99.21%	890	0	75.45%
FJ588624	cdc73-like protein mRNA, partial cds	672	57.81%	Contig_Planarian_98_23376	735	257	272	527	256	99.22%	452	3e-126	38.10%
FJ588624	cdc73-like protein mRNA, partial cds	672	60.39%	Contig_Planarian_98_25425	177	154	519	672	154	100.00%	279	4e-74	22.92%	1	1	1
FJ588625	cdk11-like protein mRNA, partial cds	535	60.87%	F6AJIXP02G0JYU	520	368	1	368	368	99.73%	655	0	68.79%	0.6879	1	0.6879
FJ588626	cdk10-like protein mRNA, partial cds	624	63.46%	Contig_Planarian_98_5719	1584	624	1	624	624	99.68%	1117	0	100.00%	1	1	1
FJ588627	cdc7-like protein mRNA, partial cds	652	57.14%	F6AJIXP02IX2LN	357	112	1	112	112	100.00%	203	3e-51	17.18%	0.1718	1	0.1718
FJ646971	isolate Sme18.6 cytochrome c oxidase subunit I (COI) gene, partial cds; mitochondrial	282	62.00%	Contig_Planarian_98_20423	782	53	1	50	50	86.79%	59	3e-08	17.73%
FJ646971	isolate Sme18.6 cytochrome c oxidase subunit I (COI) gene, partial cds; mitochondrial	282	64.71%	F6AJIXP02I8TFF	120	102	1	102	102	89.22%	118	3e-26	36.17%
FJ646971	isolate Sme18.6 cytochrome c oxidase subunit I (COI) gene, partial cds; mitochondrial	282	63.07%	F6AJIXP02FOLEJ	451	176	1	176	176	94.32%	273	7e-73	62.41%
FJ646971	isolate Sme18.6 cytochrome c oxidase subunit I (COI) gene, partial cds; mitochondrial	282	63.12%	Contig_Planarian_98_14	2028	282	1	282	282	93.97%	432	1e-120	100.00%
FJ646971	isolate Sme18.6 cytochrome c oxidase subunit I (COI) gene, partial cds; mitochondrial	282	61.90%	Contig_Planarian_98_30424	845	168	115	282	168	94.64%	262	1e-69	59.57%
FJ646971	isolate Sme18.6 cytochrome c oxidase subunit I (COI) gene, partial cds; mitochondrial	282	61.73%	F6AJIXP02JAL41	547	162	121	282	162	94.44%	251	2e-66	57.45%
FJ646971	isolate Sme18.6 cytochrome c oxidase subunit I (COI) gene, partial cds; mitochondrial	282	62.50%	F6AJIXP02GT45D	514	128	155	282	128	94.53%	199	1e-50	45.39%
FJ646971	isolate Sme18.6 cytochrome c oxidase subunit I (COI) gene, partial cds; mitochondrial	282	62.90%	F6AJIXP02I3XI3	511	124	159	282	124	94.35%	192	2e-48	43.97%
FJ646971	isolate Sme18.6 cytochrome c oxidase subunit I (COI) gene, partial cds; mitochondrial	282	64.38%	F6AJIXP02GQ33E	459	73	210	282	73	94.52%	114	4e-25	25.89%	1	1	1
FJ646972	isolate Sme02.3 cytochrome c oxidase subunit I (COI) gene, partial cds; mitochondrial	282	64.00%	Contig_Planarian_98_20423	782	53	1	50	50	88.68%	62.6	2e-09	17.73%
FJ646972	isolate Sme02.3 cytochrome c oxidase subunit I (COI) gene, partial cds; mitochondrial	282	67.65%	F6AJIXP02I8TFF	120	102	1	102	102	89.22%	118	3e-26	36.17%
FJ646972	isolate Sme02.3 cytochrome c oxidase subunit I (COI) gene, partial cds; mitochondrial	282	65.91%	F6AJIXP02FOLEJ	451	176	1	176	176	96.02%	286	1e-76	62.41%
FJ646972	isolate Sme02.3 cytochrome c oxidase subunit I (COI) gene, partial cds; mitochondrial	282	65.60%	Contig_Planarian_98_14	2028	282	1	282	282	94.68%	441	2e-123	100.00%
FJ646972	isolate Sme02.3 cytochrome c oxidase subunit I (COI) gene, partial cds; mitochondrial	282	65.60%	Contig_Planarian_98_24138	811	283	1	282	282	80.21%	289	9e-78	100.00%
FJ646972	isolate Sme02.3 cytochrome c oxidase subunit I (COI) gene, partial cds; mitochondrial	282	63.69%	Contig_Planarian_98_30424	845	168	115	282	168	94.64%	262	1e-69	59.57%
FJ646972	isolate Sme02.3 cytochrome c oxidase subunit I (COI) gene, partial cds; mitochondrial	282	63.58%	F6AJIXP02JAL41	547	162	121	282	162	94.44%	251	2e-66	57.45%
FJ646972	isolate Sme02.3 cytochrome c oxidase subunit I (COI) gene, partial cds; mitochondrial	282	64.06%	F6AJIXP02GT45D	514	128	155	282	128	93.75%	196	2e-49	45.39%
FJ646972	isolate Sme02.3 cytochrome c oxidase subunit I (COI) gene, partial cds; mitochondrial	282	64.52%	F6AJIXP02I3XI3	511	124	159	282	124	93.55%	188	2e-47	43.97%
FJ646972	isolate Sme02.3 cytochrome c oxidase subunit I (COI) gene, partial cds; mitochondrial	282	65.75%	F6AJIXP02GQ33E	459	73	210	282	73	91.78%	105	2e-22	25.89%	1	1	1
FJ646973	isolate Sme12.15 cytochrome c oxidase subunit I (COI) gene, partial cds; mitochondrial	282	60.00%	Contig_Planarian_98_20423	782	53	1	50	50	92.45%	71.6	4e-12	17.73%
FJ646973	isolate Sme12.15 cytochrome c oxidase subunit I (COI) gene, partial cds; mitochondrial	282	62.75%	F6AJIXP02I8TFF	120	102	1	102	102	94.12%	140	1e-32	36.17%
FJ646973	isolate Sme12.15 cytochrome c oxidase subunit I (COI) gene, partial cds; mitochondrial	282	62.15%	F6AJIXP02FOLEJ	451	177	1	177	177	100.00%	320	5e-87	62.77%
FJ646973	isolate Sme12.15 cytochrome c oxidase subunit I (COI) gene, partial cds; mitochondrial	282	63.12%	Contig_Planarian_98_14	2028	282	1	282	282	100.00%	509	5e-144	100.00%
FJ646973	isolate Sme12.15 cytochrome c oxidase subunit I (COI) gene, partial cds; mitochondrial	282	63.12%	Contig_Planarian_98_24138	811	283	1	282	282	84.10%	340	6e-93	100.00%
FJ646973	isolate Sme12.15 cytochrome c oxidase subunit I (COI) gene, partial cds; mitochondrial	282	63.10%	Contig_Planarian_98_30424	845	168	115	282	168	100.00%	304	4e-82	59.57%
FJ646973	isolate Sme12.15 cytochrome c oxidase subunit I (COI) gene, partial cds; mitochondrial	282	62.96%	F6AJIXP02JAL41	547	162	121	282	162	100.00%	293	7e-79	57.45%
FJ646973	isolate Sme12.15 cytochrome c oxidase subunit I (COI) gene, partial cds; mitochondrial	282	63.28%	F6AJIXP02GT45D	514	128	155	282	128	100.00%	232	2e-60	45.39%
FJ646973	isolate Sme12.15 cytochrome c oxidase subunit I (COI) gene, partial cds; mitochondrial	282	63.71%	F6AJIXP02I3XI3	511	124	159	282	124	100.00%	224	3e-58	43.97%
FJ646973	isolate Sme12.15 cytochrome c oxidase subunit I (COI) gene, partial cds; mitochondrial	282	67.12%	F6AJIXP02GQ33E	459	73	210	282	73	100.00%	132	2e-30	25.89%	1	1	1
FJ647017	isolate Sme18.6 cytochrome c oxidase subunit I (COI) gene, partial cds; mitochondrial	483	69.33%	Contig_Planarian_98_20423	782	150	1	150	150	96.67%	248	5e-65	31.06%
FJ647017	isolate Sme18.6 cytochrome c oxidase subunit I (COI) gene, partial cds; mitochondrial	483	66.50%	F6AJIXP02IFOLQ	370	206	1	206	206	97.57%	349	2e-95	42.65%
FJ647017	isolate Sme18.6 cytochrome c oxidase subunit I (COI) gene, partial cds; mitochondrial	483	67.24%	F6AJIXP02GW709	498	484	1	467	467	94.01%	717	0	96.69%
FJ647017	isolate Sme18.6 cytochrome c oxidase subunit I (COI) gene, partial cds; mitochondrial	483	66.25%	Contig_Planarian_98_14	2028	483	1	483	483	97.93%	827	0	100.00%
FJ647017	isolate Sme18.6 cytochrome c oxidase subunit I (COI) gene, partial cds; mitochondrial	483	65.13%	Contig_Planarian_98_24138	811	261	223	483	261	98.08%	448	3e-125	54.04%
FJ647017	isolate Sme18.6 cytochrome c oxidase subunit I (COI) gene, partial cds; mitochondrial	483	61.54%	Contig_Planarian_98_20423	782	156	328	483	156	96.15%	257	1e-67	32.30%
FJ647017	isolate Sme18.6 cytochrome c oxidase subunit I (COI) gene, partial cds; mitochondrial	483	60.54%	Contig_Planarian_98_30424	845	147	337	483	147	96.60%	242	2e-63	30.43%
FJ647017	isolate Sme18.6 cytochrome c oxidase subunit I (COI) gene, partial cds; mitochondrial	483	61.76%	F6AJIXP02GFUGT	182	70	416	483	68	92.86%	95.1	7e-19	14.08%	1	1	1
FJ647018	isolate Sme02.3 cytochrome c oxidase subunit I (COI) gene, partial cds; mitochondrial	483	69.33%	Contig_Planarian_98_20423	782	150	1	150	150	96.67%	248	5e-65	31.06%
FJ647018	isolate Sme02.3 cytochrome c oxidase subunit I (COI) gene, partial cds; mitochondrial	483	66.50%	F6AJIXP02IFOLQ	370	206	1	206	206	98.06%	354	5e-97	42.65%
FJ647018	isolate Sme02.3 cytochrome c oxidase subunit I (COI) gene, partial cds; mitochondrial	483	67.02%	F6AJIXP02GW709	498	484	1	467	467	93.80%	708	0	96.69%
FJ647018	isolate Sme02.3 cytochrome c oxidase subunit I (COI) gene, partial cds; mitochondrial	483	66.05%	Contig_Planarian_98_14	2028	483	1	483	483	97.52%	818	0	100.00%
FJ647018	isolate Sme02.3 cytochrome c oxidase subunit I (COI) gene, partial cds; mitochondrial	483	65.13%	Contig_Planarian_98_24138	811	261	223	483	261	97.32%	439	1e-122	54.04%
FJ647018	isolate Sme02.3 cytochrome c oxidase subunit I (COI) gene, partial cds; mitochondrial	483	61.54%	Contig_Planarian_98_20423	782	156	328	483	156	96.15%	257	1e-67	32.30%
FJ647018	isolate Sme02.3 cytochrome c oxidase subunit I (COI) gene, partial cds; mitochondrial	483	60.54%	Contig_Planarian_98_30424	845	147	337	483	147	96.60%	242	2e-63	30.43%
FJ647018	isolate Sme02.3 cytochrome c oxidase subunit I (COI) gene, partial cds; mitochondrial	483	60.29%	F6AJIXP02GFUGT	182	70	416	483	68	91.43%	89.7	3e-17	14.08%	1	1	1
FJ647019	isolate Sme12.15 cytochrome c oxidase subunit I (COI) gene, partial cds; mitochondrial	483	68.00%	Contig_Planarian_98_20423	782	150	1	150	150	99.33%	266	2e-70	31.06%
FJ647019	isolate Sme12.15 cytochrome c oxidase subunit I (COI) gene, partial cds; mitochondrial	483	65.53%	F6AJIXP02IFOLQ	370	206	1	206	206	100.00%	372	2e-102	42.65%
FJ647019	isolate Sme12.15 cytochrome c oxidase subunit I (COI) gene, partial cds; mitochondrial	483	67.45%	F6AJIXP02GW709	498	484	1	467	467	96.28%	762	0	96.69%
FJ647019	isolate Sme12.15 cytochrome c oxidase subunit I (COI) gene, partial cds; mitochondrial	483	66.46%	Contig_Planarian_98_14	2028	483	1	483	483	100.00%	872	0	100.00%
FJ647019	isolate Sme12.15 cytochrome c oxidase subunit I (COI) gene, partial cds; mitochondrial	483	66.28%	Contig_Planarian_98_24138	811	261	223	483	261	100.00%	471	2e-132	54.04%
FJ647019	isolate Sme12.15 cytochrome c oxidase subunit I (COI) gene, partial cds; mitochondrial	483	63.46%	Contig_Planarian_98_20423	782	156	328	483	156	99.36%	279	3e-74	32.30%
FJ647019	isolate Sme12.15 cytochrome c oxidase subunit I (COI) gene, partial cds; mitochondrial	483	62.59%	Contig_Planarian_98_30424	845	147	337	483	147	100.00%	266	2e-70	30.43%
FJ647019	isolate Sme12.15 cytochrome c oxidase subunit I (COI) gene, partial cds; mitochondrial	483	63.24%	F6AJIXP02GFUGT	182	70	416	483	68	94.29%	98.7	6e-20	14.08%	1	1	1
FJ807655	strain CIW4 bcl2-like protein (bcl2-1) mRNA, complete cds	1071	66.76%	Contig_Planarian_98_1416	1524	1072	1	1071	1071	99.07%	1884	0	100.00%
FJ807655	strain CIW4 bcl2-like protein (bcl2-1) mRNA, complete cds	1071	59.09%	F6AJIXP02FOZ2C	267	132	530	661	132	99.24%	230	3e-59	12.32%
FJ807655	strain CIW4 bcl2-like protein (bcl2-1) mRNA, complete cds	1071	55.29%	F6AJIXP02JYZ4G	324	87	541	625	85	97.70%	141	1e-32	7.94%
FJ807655	strain CIW4 bcl2-like protein (bcl2-1) mRNA, complete cds	1071	71.43%	F6AJIXP02FOZ2C	267	141	745	884	140	99.29%	246	4e-64	13.07%
FJ807655	strain CIW4 bcl2-like protein (bcl2-1) mRNA, complete cds	1071	66.96%	F6AJIXP02ITJYR	117	116	844	955	112	95.69%	178	2e-43	10.46%	1	1	1
GQ337474	hedgehog-like protein mRNA, complete cds	1506	60.15%	F6AJIXP02I09H5_1	395	394	460	853	394	100.00%	711	0	26.16%	0.2616	1	0.2616
GQ337475	patched-like protein mRNA, complete cds	4227	79.09%	F6AJIXP02HOFIO_2	115	115	3	112	110	95.65%	172	3e-41	2.60%
GQ337475	patched-like protein mRNA, complete cds	4227	58.66%	F6AJIXP02J5B84	431	434	277	709	433	98.85%	747	0	10.24%
GQ337475	patched-like protein mRNA, complete cds	4227	60.37%	F6AJIXP02JF3PU	270	270	2082	2351	270	99.63%	482	1e-134	6.39%
GQ337475	patched-like protein mRNA, complete cds	4227	61.93%	Contig_Planarian_98_20454	439	439	2564	2999	436	99.09%	760	0	10.31%
GQ337475	patched-like protein mRNA, complete cds	4227	57.21%	Contig_Planarian_98_7782	686	680	3337	4016	680	99.85%	1223	0	16.09%	0.4564	5	0.0913
GQ337476	smoothened-like protein mRNA, complete cds	3489	65.57%	Contig_Planarian_98_20787	493	494	560	1047	488	97.77%	818	0	13.99%
GQ337476	smoothened-like protein mRNA, complete cds	3489	72.10%	F6AJIXP02HH0WO	405	406	1508	1912	405	99.26%	713	0	11.61%
GQ337476	smoothened-like protein mRNA, complete cds	3489	66.22%	Contig_Planarian_98_11129	1597	1206	1963	3167	1205	99.34%	2129	0	34.54%	0.6013	3	0.2004
GQ337477	sufu-like protein mRNA, complete cds	1457	63.63%	Contig_Planarian_98_20746	1038	1011	1	998	998	98.22%	1698	0	68.50%	0.685	1	0.685
GQ337478	GLI-1 (gli-1) mRNA, complete cds	3018	67.72%	F6AJIXP02JZIGO	380	380	477	854	378	99.21%	664	0	12.52%
GQ337478	GLI-1 (gli-1) mRNA, complete cds	3018	63.46%	Contig_Planarian_98_19521	516	509	1084	1592	509	99.21%	901	0	16.87%
GQ337478	GLI-1 (gli-1) mRNA, complete cds	3018	65.54%	Contig_Planarian_98_12039	749	767	1330	2095	766	96.48%	1274	0	25.38%
GQ337478	GLI-1 (gli-1) mRNA, complete cds	3018	62.99%	Contig_Planarian_98_9683	616	610	2082	2689	608	99.18%	1070	0	20.15%	0.6574	2	0.3287
GQ337480	GLI-3 (gli-3) mRNA, complete cds	2160	61.50%	F6AJIXP02HPKZK_2	199	201	7	206	200	98.01%	334	2e-90	9.26%
GQ337480	GLI-3 (gli-3) mRNA, complete cds	2160	59.26%	Contig_Planarian_98_27608	350	139	47	181	135	97.12%	219	1e-55	6.25%
GQ337480	GLI-3 (gli-3) mRNA, complete cds	2160	61.22%	F6AJIXP02HM441	275	245	1185	1429	245	99.59%	437	2e-121	11.34%
GQ337480	GLI-3 (gli-3) mRNA, complete cds	2160	68.37%	F6AJIXP02FLH3D	295	295	1753	2046	294	98.98%	515	1e-144	13.61%	0.3421	3	0.114
GQ337481	IFT52-like protein mRNA, partial cds	705	56.82%	Contig_Planarian_98_14636	717	308	398	705	308	99.68%	553	1e-156	43.69%	0.4369	1	0.4369
GQ337482	IFT88-like protein mRNA, partial cds	947	60.58%	Contig_Planarian_98_26905	423	422	329	744	416	97.63%	702	0	43.93%	0.4393	1	0.4393
GQ337483	IFT88-like protein mRNA, partial cds	881	60.57%	Contig_Planarian_98_9482	911	771	116	881	766	98.96%	1341	0	86.95%	0.8695	1	0.8695
GQ337484	IFT172-like protein mRNA, partial cds	933	63.58%	F6AJIXP02IKU7X	494	453	1	453	453	99.56%	809	0	48.55%
GQ337484	IFT172-like protein mRNA, partial cds	933	64.80%	Contig_Planarian_98_19507	428	196	738	933	196	100.00%	354	9e-97	21.01%	0.6956	2	0.3478
GQ337485	IFT172-like protein mRNA, partial cds	659	64.44%	F6AJIXP02FFQFD	242	240	69	307	239	99.17%	417	6e-116	36.27%	0.3627	1	0.3627
GQ337486	RPGRIP1L-like protein mRNA, partial cds	926	61.07%	F6AJIXP02IHD1V_1	369	244	1	244	244	99.59%	435	3e-121	26.35%
GQ337486	RPGRIP1L-like protein mRNA, partial cds	926	63.25%	Contig_Planarian_98_19968	439	284	644	926	283	98.94%	491	5e-138	30.56%	0.5691	2	0.2846
GQ337488	fused-like protein mRNA, partial cds	943	67.16%	Contig_Planarian_98_15298	511	409	1	408	408	99.02%	715	0	43.27%
GQ337488	fused-like protein mRNA, partial cds	943	63.10%	F6AJIXP02GDHKH	503	505	423	926	504	98.61%	874	0	53.45%	0.9671	2	0.4836
GQ337489	KIF3B-like protein mRNA, partial cds	1558	64.62%	Contig_Planarian_98_6369	1583	1361	1	1354	1354	98.68%	2340	0	86.91%
GQ337489	KIF3B-like protein mRNA, partial cds	1558	63.64%	Contig_Planarian_98_29750	418	66	90	155	66	86.36%	78.8	2e-13	4.24%
GQ337489	KIF3B-like protein mRNA, partial cds	1558	64.15%	Contig_Planarian_98_18328	833	53	102	154	53	81.13%	51.8	2e-05	3.40%	0.8691	1	0.8691
GQ337490	KIF3A-like protein mRNA, partial cds	1458	62.24%	Contig_Planarian_98_29750	418	241	1	241	241	99.17%	423	3e-117	16.53%
GQ337490	KIF3A-like protein mRNA, partial cds	1458	65.77%	F6AJIXP02FILKW	393	111	55	165	111	81.08%	105	1e-21	7.61%
GQ337490	KIF3A-like protein mRNA, partial cds	1458	62.49%	Contig_Planarian_98_11249	1384	976	486	1458	973	98.87%	1696	0	66.74%
GQ337490	KIF3A-like protein mRNA, partial cds	1458	64.57%	F6AJIXP02GJPZB	451	180	789	963	175	96.11%	277	3e-73	12.00%	0.8326	2	0.4163
GU290186	strain AAA-1 PREP homeodomain-like protein (prep) mRNA, complete cds	2193	65.19%	F6AJIXP02HI24E	430	405	1	405	405	99.51%	715	0	18.47%
GU290186	strain AAA-1 PREP homeodomain-like protein (prep) mRNA, complete cds	2193	59.50%	F6AJIXP02JSRJD	439	438	601	1037	437	99.77%	782	0	19.93%
GU290186	strain AAA-1 PREP homeodomain-like protein (prep) mRNA, complete cds	2193	63.53%	Contig_Planarian_98_9905	1255	1045	1152	2193	1042	99.04%	1826	0	47.51%	0.8591	3	0.2864
GU562964	small ribonucleoprotein SmB mRNA, complete cds	566	65.45%	F6AJIXP02FVHU7	194	55	1	55	55	100.00%	100	2e-20	9.72%
GU562964	small ribonucleoprotein SmB mRNA, complete cds	566	57.19%	Contig_Planarian_98_1983	671	556	1	556	556	99.64%	994	0	98.23%	0.9823	1	0.9823
GU592830	Smed-NDK mRNA, partial cds	1517	60.32%	F6AJIXP02HZUMV	293	249	1	247	247	98.80%	428	8e-119	16.28%
GU592830	Smed-NDK mRNA, partial cds	1517	67.03%	Contig_Planarian_98_5995	1864	92	164	254	91	94.57%	131	3e-29	6.00%
GU592830	Smed-NDK mRNA, partial cds	1517	62.74%	Contig_Planarian_98_5995	1864	1154	364	1517	1154	99.48%	2055	0	76.07%	0.9281	2	0.4641
GU592831	Smed-NDK-4 mRNA, partial cds	1910	60.23%	F6AJIXP02G7DTM	407	352	1559	1910	352	100.00%	636	0	18.43%	0.1843	1	0.1843
GU592832	Smed-NDK-3 mRNA, partial cds	1425	63.07%	Contig_Planarian_98_9573	1767	1415	18	1425	1408	98.73%	2450	0	98.81%	0.9881	1	0.9881
GU980571	chromodomain helicase DNA-binding protein 4 mRNA, complete cds	5761	68.35%	F6AJIXP02I56ML	398	397	35	429	395	99.24%	697	0	6.86%
GU980571	chromodomain helicase DNA-binding protein 4 mRNA, complete cds	5761	59.51%	Contig_Planarian_98_10050	1100	1101	197	1290	1094	98.82%	1896	0	18.99%
GU980571	chromodomain helicase DNA-binding protein 4 mRNA, complete cds	5761	61.54%	F6AJIXP02JUNVZ	169	171	2471	2639	169	97.08%	277	1e-72	2.93%
GU980571	chromodomain helicase DNA-binding protein 4 mRNA, complete cds	5761	61.22%	Contig_Planarian_98_24553	362	362	3097	3457	361	98.34%	621	3e-176	6.27%
GU980571	chromodomain helicase DNA-binding protein 4 mRNA, complete cds	5761	54.46%	Contig_Planarian_98_9387	1218	1216	4441	5650	1210	99.10%	2131	0	21.00%
GU980571	chromodomain helicase DNA-binding protein 4 mRNA, complete cds	5761	57.45%	F6AJIXP02H74G1	487	244	4532	4766	235	94.26%	358	5e-97	4.08%
GU980571	chromodomain helicase DNA-binding protein 4 mRNA, complete cds	5761	51.00%	F6AJIXP02H74G1	487	249	5236	5484	249	100.00%	450	1e-124	4.32%	0.52	4	0.13
													Average	0.699322	1.53846	0.584499
													Max	1	5	1
													Min	0.0768	1	0.0768
													Count	104	104	104

## Sheet: UniGene
ACCESSION_NUMBER	NAME	LENGTH	A&T_CONTENT	DATASET_ID	LENGTH	ALIGNMENT_LENGTH	START	END	HIT_LENGTH	IDENTITY	BITSCORE	E-VALUE	HIT_COVER	QUERY_COVER	SEQS	AVERAGE_COVER
AB362785	Msx gene for Msx protein, partial cds	721	57.51%	gnl|UG|Sme#S42528190	933	434	1	433	433	86.64%	558	4e-159	60.06%
AB362785	Msx gene for Msx protein, partial cds	721	50.57%	gnl|UG|Sme#S42528189	1103	87	319	405	87	80.46%	80.6	3e-15	12.07%
AB362785	Msx gene for Msx protein, partial cds	721	55.84%	gnl|UG|Sme#S42528190	933	154	534	687	154	100.00%	279	5e-75	21.36%	0.8141	2	0.4071
AF047853	type I ribosomal DNA cluster, internal transcribed spacer 1, 5.8S ribosomal RNA gene, and internal transcribed spacer 2, complete sequence	1654	68.15%	gnl|UG|Sme#S38630840	232	158	1	157	157	80.38%	141	2e-33	9.49%	0.0949	1	0.0949
AF112361	opsin mRNA, partial cds	447	65.32%	gnl|UG|Sme#S38645072	447	447	1	447	447	98.43%	778	0	100.00%	1	1	1
AF178322	cytochrome oxidase C subunit I (COI) gene, partial cds; mitochondrial gene for mitochondrial product	384	62.40%	gnl|UG|Sme#S38644892	645	252	134	383	250	92.06%	361	3e-100	65.10%	0.651	1	0.651
AF414355	MyoD-like protein mRNA, complete cds	1565	61.41%	gnl|UG|Sme#S38645515	1565	1565	1	1565	1565	100.00%	2823	0	100.00%	1	1	1
AM293346	mRNA for msh1 protein	933	59.81%	gnl|UG|Sme#S42528190	933	933	1	933	933	100.00%	1683	0	100.00%	1	1	1
AM293347	mRNA for msh2 protein	1103	65.19%	gnl|UG|Sme#S42528189	1103	1103	1	1103	1103	100.00%	1990	0	100.00%	1	1	1
AY945304	netrin 1 mRNA, complete cds	2176	62.55%	gnl|UG|Sme#S38642320	2176	2176	1	2176	2176	100.00%	3925	0	100.00%	1	1	1
AY945305	netrin 2 mRNA, partial cds	1446	61.20%	gnl|UG|Sme#S38642319	1446	1446	1	1446	1446	100.00%	2608	0	100.00%	1	1	1
DQ086493	netrin receptor-like protein (netR) mRNA, partial cds	4317	63.35%	gnl|UG|Sme#S38642318	4317	4317	1	4317	4317	100.00%	7786	0	100.00%	1	1	1
DQ186985	PIWI-like protein 1 (wi-1) mRNA, complete cds	2532	66.55%	gnl|UG|Sme#S38642315	2532	2532	1	2532	2532	100.00%	4567	0	100.00%	1	1	1
DQ186986	PIWI-like protein 2 (wi-2) mRNA, complete cds	2876	66.41%	gnl|UG|Sme#S38642314	2876	2876	1	2876	2876	100.00%	5187	0	100.00%	1	1	1
DQ336174	roboA mRNA, complete cds	4705	63.68%	gnl|UG|Sme#S38642307	4705	4705	1	4705	4705	100.00%	8486	0	100.00%	1	1	1
DQ336175	roboB mRNA, partial cds	3045	62.66%	gnl|UG|Sme#S38642308	3045	3045	1	3045	3045	100.00%	5492	0	100.00%	1	1	1
DQ336176	slit1 mRNA, complete cds	4819	65.45%	gnl|UG|Sme#S38642305	4819	4819	1	4819	4819	100.00%	8686	0	100.00%	1	1	1
DQ344977	bruno-like (bruli) mRNA, complete cds, alternatively spliced	1771	68.61%	gnl|UG|Sme#S38642310	1771	1771	1	1771	1771	100.00%	3195	0	100.00%
DQ344977	bruno-like (bruli) mRNA, complete cds, alternatively spliced	1771	78.05%	gnl|UG|Sme#S44176612	481	453	1321	1771	451	84.33%	509	4e-144	25.47%	1	1	1
DQ402057	glycogen synthase kinase 3 (GSK3.1) mRNA, complete cds	1400	64.71%	gnl|UG|Sme#S38642313	1400	1400	1	1400	1400	100.00%	2526	0	100.00%	1	1	1
DQ406858	glycogen synthase kinase 3 (GSK3.2) mRNA, complete cds	1432	69.48%	gnl|UG|Sme#S38642312	1432	1432	1	1432	1432	100.00%	2572	0	100.00%
DQ406858	glycogen synthase kinase 3 (GSK3.2) mRNA, complete cds	1432	68.89%	gnl|UG|Sme#S38583406	753	733	670	1402	733	99.73%	1314	0	51.19%
DQ406858	glycogen synthase kinase 3 (GSK3.2) mRNA, complete cds	1432	78.57%	gnl|UG|Sme#S38621872	509	56	1377	1432	56	80.36%	51.8	2e-06	3.91%	1	1	1
DQ406859	glycogen synthase kinase 3 (GSK3.3) mRNA, complete cds	1287	57.81%	gnl|UG|Sme#S38642311	1287	1287	1	1287	1287	100.00%	2322	0	100.00%
DQ406859	glycogen synthase kinase 3 (GSK3.3) mRNA, complete cds	1287	75.00%	gnl|UG|Sme#S38582203	740	54	274	325	52	81.48%	50	8e-06	4.04%	1	1	1
DQ777634	alcohol dehydrogenase class 3 (Adh3) mRNA, complete cds	1340	65.00%	gnl|UG|Sme#S38642309	1340	1340	1	1340	1340	100.00%	2417	0	100.00%
DQ777634	alcohol dehydrogenase class 3 (Adh3) mRNA, complete cds	1340	68.45%	gnl|UG|Sme#S38645226	484	485	856	1340	485	92.16%	708	0	36.19%	1	1	1
DQ851133	strain CIW4 smedxin-11 mRNA, complete cds	1511	66.78%	gnl|UG|Sme#S40667277	1511	1511	1	1511	1511	100.00%	2726	0	100.00%	1	1	1
EF035555	nanos-like protein mRNA, complete cds	839	69.96%	gnl|UG|Sme#S38642306	839	839	1	839	839	100.00%	1514	0	100.00%	1	1	1
EF153633	nanos-like protein mRNA, complete cds	753	69.65%	gnl|UG|Sme#S38642306	839	748	1	748	748	99.20%	1323	0	99.34%	0.9934	1	0.9934
EF633689	BMP mRNA, complete cds	1206	67.50%	gnl|UG|Sme#S41489468	1206	1206	1	1206	1206	100.00%	2176	0	100.00%	1	1	1
EF633690	noggin 1 mRNA, complete cds	768	62.35%	gnl|UG|Sme#S38590514	816	749	20	768	749	100.00%	1352	0	97.53%	0.9753	1	0.9753
EF633691	noggin-like protein 1 mRNA, complete cds	810	62.10%	gnl|UG|Sme#S41489466	810	810	1	810	810	100.00%	1462	0	100.00%	1	1	1
EF633692	Smad1 mRNA, complete cds	1368	62.50%	gnl|UG|Sme#S41489465	1368	1368	1	1368	1368	100.00%	2468	0	100.00%	1	1	1
EU082822	TCEN protein (tcen) mRNA, complete cds	216	62.62%	gnl|UG|Sme#S38592558	317	206	11	216	206	100.00%	372	8e-104	95.37%	0.9537	1	0.9537
EU082823	AbdBa Hox protein (abdba) mRNA, partial cds	559	58.33%	gnl|UG|Sme#S38591699	800	445	114	557	444	98.88%	773	0	79.43%	0.7943	1	0.7943
EU082824	HoxD-like protein (hoxD) mRNA, complete cds	680	57.81%	gnl|UG|Sme#S38627061	714	64	47	110	64	100.00%	116	3e-26	9.41%
EU082824	HoxD-like protein (hoxD) mRNA, complete cds	680	58.84%	gnl|UG|Sme#S38627061	714	571	110	680	571	99.65%	1021	0	83.97%	0.9324	1	0.9324
EU082825	beta-catenin-like protein 2 (bcat2) mRNA, complete cds	2266	63.24%	gnl|UG|Sme#S43258263	2266	2266	1	2266	2266	100.00%	4087	0	100.00%	1	1	1
EU082826	beta-catenin-like protein 1 (bcat1) mRNA, complete cds	3121	66.01%	gnl|UG|Sme#S42951693	3489	3111	1	3110	3110	99.58%	5553	0	99.65%
EU082826	beta-catenin-like protein 1 (bcat1) mRNA, complete cds	3121	67.92%	gnl|UG|Sme#S38644286	951	419	2712	3110	399	88.07%	493	5e-139	12.78%	0.9965	1	0.9965
EU130785	adenomatous polyposis coli-like protein (APC) mRNA, partial cds	2665	65.55%	gnl|UG|Sme#S43235698	2665	2665	1	2665	2665	100.00%	4807	0	100.00%	1	1	1
EU130786	beta-catenin-like protein mRNA, partial cds	1784	64.63%	gnl|UG|Sme#S42951693	3489	1784	1	1784	1784	99.83%	3204	0	100.00%	1	1	1
EU130787	dishevelled-like protein (Dvl-a) mRNA, partial cds	1675	60.12%	gnl|UG|Sme#S43235696	1675	1675	1	1675	1675	100.00%	3021	0	100.00%
EU130787	dishevelled-like protein (Dvl-a) mRNA, partial cds	1675	63.24%	gnl|UG|Sme#S43235695	1637	136	53	188	136	82.35%	138	3e-32	8.12%
EU130787	dishevelled-like protein (Dvl-a) mRNA, partial cds	1675	76.47%	gnl|UG|Sme#S38644286	951	51	583	633	51	80.39%	48.2	4e-05	3.04%
EU130787	dishevelled-like protein (Dvl-a) mRNA, partial cds	1675	78.43%	gnl|UG|Sme#S38621874	665	51	589	639	51	80.39%	48.2	4e-05	3.04%
EU130787	dishevelled-like protein (Dvl-a) mRNA, partial cds	1675	79.25%	gnl|UG|Sme#S38581520	679	53	589	641	53	81.13%	48.2	4e-05	3.16%	1	1	1
EU130788	dishevelled-like protein (Dvl-b) mRNA, partial cds	1637	57.42%	gnl|UG|Sme#S43235695	1637	1637	1	1637	1637	100.00%	2953	0	100.00%
EU130788	dishevelled-like protein (Dvl-b) mRNA, partial cds	1637	65.44%	gnl|UG|Sme#S43235696	1675	136	10	145	136	82.35%	138	2e-32	8.31%
EU130788	dishevelled-like protein (Dvl-b) mRNA, partial cds	1637	59.88%	gnl|UG|Sme#S38601333	736	172	1466	1637	172	99.42%	302	1e-81	10.51%	1	1	1
EU130789	frizzled receptor-like protein (Frz-d) mRNA, partial cds	1762	59.31%	gnl|UG|Sme#S43235694	1762	1762	1	1762	1762	100.00%	3178	0	100.00%	1	1	1
EU130790	secreted frizzled protein-like protein (SFRP-a) mRNA, partial cds	1152	65.89%	gnl|UG|Sme#S42951687	1300	1152	1	1152	1152	99.65%	2060	0	100.00%	1	1	1
EU130791	porcupine-like protein (Porcn-a) mRNA, partial cds	1013	63.05%	gnl|UG|Sme#S38642406	1265	903	1	885	885	96.79%	1452	0	87.36%
EU130791	porcupine-like protein (Porcn-a) mRNA, partial cds	1013	62.23%	gnl|UG|Sme#S38580820	791	699	315	1013	699	99.71%	1252	0	69.00%
EU130791	porcupine-like protein (Porcn-a) mRNA, partial cds	1013	62.75%	gnl|UG|Sme#S38589860	854	51	642	692	51	84.31%	57.2	4e-08	5.03%	1	1	1
EU296629	beta-catenin-1 mRNA, complete cds	3489	67.81%	gnl|UG|Sme#S42951693	3489	3489	1	3489	3489	100.00%	6293	0	100.00%
EU296629	beta-catenin-1 mRNA, complete cds	3489	74.45%	gnl|UG|Sme#S38644286	951	811	2721	3487	767	91.12%	1112	0	21.98%	1	1	1
EU296630	wntP-1 (wntP-1) mRNA, complete cds	1647	68.31%	gnl|UG|Sme#S42951692	1647	1647	1	1647	1647	100.00%	2971	0	100.00%	1	1	1
EU296631	wntP-2 (wntP-2) mRNA, complete cds	1516	70.91%	gnl|UG|Sme#S42951691	1516	1516	1	1516	1516	100.00%	2735	0	100.00%	1	1	1
EU296632	wntP-3 (wntP-3) mRNA, complete cds	1209	62.70%	gnl|UG|Sme#S42951690	1209	1209	1	1209	1209	100.00%	2181	0	100.00%	1	1	1
EU296633	wnt11-1 (wnt11-1) mRNA, complete cds	1610	68.32%	gnl|UG|Sme#S42951689	1610	1610	1	1610	1610	100.00%	2904	0	100.00%	1	1	1
EU296634	wnt2-1 (wnt2-1) mRNA, complete cds	1454	63.76%	gnl|UG|Sme#S42951688	1454	1454	1	1454	1454	100.00%	2623	0	100.00%	1	1	1
EU296635	secreted frizzled-related protein 1 (sfrp1) mRNA, complete cds	1300	67.31%	gnl|UG|Sme#S42951687	1300	1300	1	1300	1300	100.00%	2345	0	100.00%	1	1	1
EU586258	piwi protein WI-3 mRNA, complete cds	2966	65.31%	gnl|UG|Sme#S44163568	2966	2966	1	2966	2966	100.00%	5350	0	100.00%	1	1	1
EU856391	strain CIW4 proliferating cell nuclear antigen mRNA, partial cds	363	65.84%	gnl|UG|Sme#S38593549	805	363	1	363	363	99.45%	646	0	100.00%	1	1	1
FJ463750	WntA mRNA, complete cds	1206	59.63%	gnl|UG|Sme#S38594880	801	649	1	649	649	99.69%	1162	0	53.81%	0.5381	1	0.5381
FJ463753	Wnt2-1 mRNA, complete cds	1487	63.73%	gnl|UG|Sme#S42951688	1454	1453	35	1487	1453	100.00%	2621	0	97.71%	0.9771	1	0.9771
FJ471484	noggin-like protein 2 (nlg2) mRNA, complete cds	861	68.15%	gnl|UG|Sme#S38582228	688	650	212	861	650	100.00%	1173	0	75.49%	0.7549	1	0.7549
FJ471485	noggin-like protein 3 (nlg3) mRNA, complete cds	825	68.89%	gnl|UG|Sme#S38580069	865	823	3	825	823	99.27%	1454	0	99.76%	0.9976	1	0.9976
FJ471487	noggin-like protein 5 (nlg5) mRNA, complete cds	921	67.33%	gnl|UG|Sme#S38574682	756	756	145	900	756	100.00%	1364	0	82.08%	0.8208	1	0.8208
FJ588604	cdk6-like protein mRNA, partial cds	674	59.39%	gnl|UG|Sme#S38582299	722	394	281	674	394	99.75%	706	0	58.46%	0.5846	1	0.5846
FJ588608	4EBP-like protein mRNA, partial cds	324	64.58%	gnl|UG|Sme#S38581695	564	271	1	271	271	100.00%	489	6e-139	83.64%	0.8364	1	0.8364
FJ588609	eIF4E1-like protein mRNA, partial cds	471	63.70%	gnl|UG|Sme#S44177424	656	449	1	449	449	98.66%	785	0	95.33%	0.9533	1	0.9533
FJ588612	gsk3-like protein mRNA, complete cds	672	67.06%	gnl|UG|Sme#S38642311	1287	671	1	671	671	99.85%	1205	0	99.85%
FJ588612	gsk3-like protein mRNA, complete cds	672	75.00%	gnl|UG|Sme#S38582203	740	54	211	262	52	81.48%	50	4e-06	7.74%	0.9985	1	0.9985
FJ588615	pi3k-like protein mRNA, complete cds	3081	65.08%	gnl|UG|Sme#S38643368	1000	588	2495	3081	587	97.11%	993	0	19.05%	0.1905	1	0.1905
FJ588616	rad50-like protein mRNA, partial cds	336	59.23%	gnl|UG|Sme#S42151898	409	130	207	336	130	98.46%	226	1e-59	38.69%	0.3869	1	0.3869
FJ588617	rb-like protein mRNA, complete cds	3060	51.99%	gnl|UG|Sme#S38624030	749	749	2082	2785	704	92.79%	1144	0	23.01%
FJ588617	rb-like protein mRNA, complete cds	3060	51.97%	gnl|UG|Sme#S38616673	376	304	2757	3060	304	96.71%	500	4e-141	9.93%	0.3199	1	0.3199
FJ588618	e2f-like protein mRNA, partial cds	879	65.23%	gnl|UG|Sme#S38582997	739	532	348	879	532	100.00%	960	0	60.52%	0.6052	1	0.6052
FJ588622	cyclinC-like protein mRNA, partial cds	664	67.74%	gnl|UG|Sme#S38584628	601	124	326	449	124	100.00%	224	9e-59	18.67%
FJ588622	cyclinC-like protein mRNA, partial cds	664	65.74%	gnl|UG|Sme#S38584628	601	218	449	664	216	95.87%	345	4e-95	32.53%	0.5105	1	0.5105
FJ588624	cdc73-like protein mRNA, partial cds	672	56.40%	gnl|UG|Sme#S38608940	770	672	1	672	672	99.55%	1198	0	100.00%	1	1	1
FJ588626	cdk10-like protein mRNA, partial cds	624	60.05%	gnl|UG|Sme#S38582299	722	438	187	624	438	99.77%	785	0	70.19%	0.7019	1	0.7019
FJ646971	isolate Sme18.6 cytochrome c oxidase subunit I (COI) gene, partial cds; mitochondrial	282	61.17%	gnl|UG|Sme#S38644892	645	190	95	282	188	90.53%	259	2e-69	66.67%	0.6667	1	0.6667
FJ646972	isolate Sme02.3 cytochrome c oxidase subunit I (COI) gene, partial cds; mitochondrial	282	63.83%	gnl|UG|Sme#S38644892	645	190	95	282	188	90.53%	259	2e-69	66.67%	0.6667	1	0.6667
FJ646973	isolate Sme12.15 cytochrome c oxidase subunit I (COI) gene, partial cds; mitochondrial	282	62.23%	gnl|UG|Sme#S38644892	645	190	95	282	188	96.32%	309	1e-84	66.67%	0.6667	1	0.6667
FJ807655	strain CIW4 bcl2-like protein (bcl2-1) mRNA, complete cds	1071	72.58%	gnl|UG|Sme#S38617321	448	62	814	875	62	80.65%	59	1e-08	5.79%
FJ807655	strain CIW4 bcl2-like protein (bcl2-1) mRNA, complete cds	1071	50.54%	gnl|UG|Sme#S38630235	653	93	979	1071	93	97.85%	159	5e-39	8.68%	0.1447	2	0.0724
GQ337475	patched-like protein mRNA, complete cds	4227	55.05%	gnl|UG|Sme#S38597843	703	703	3175	3877	703	99.86%	1263	0	16.63%	0.1663	1	0.1663
GQ337478	GLI-1 (gli-1) mRNA, complete cds	3018	63.86%	gnl|UG|Sme#S38592804	844	830	1954	2783	830	98.55%	1445	0	27.50%	0.275	1	0.275
GQ337481	IFT52-like protein mRNA, partial cds	705	55.92%	gnl|UG|Sme#S38611170	732	701	5	705	701	99.14%	1238	0	99.43%	0.9943	1	0.9943
GQ337482	IFT88-like protein mRNA, partial cds	947	58.12%	gnl|UG|Sme#S38643482	646	437	1	437	437	95.88%	724	0	46.15%	0.4615	1	0.4615
GQ337483	IFT88-like protein mRNA, partial cds	881	61.84%	gnl|UG|Sme#S38594132	827	828	17	844	828	99.52%	1472	0	93.98%	0.9398	1	0.9398
GQ337490	KIF3A-like protein mRNA, partial cds	1458	62.96%	gnl|UG|Sme#S38607090	772	656	803	1458	656	99.70%	1175	0	44.99%	0.4499	1	0.4499
GU562964	small ribonucleoprotein SmB mRNA, complete cds	566	57.19%	gnl|UG|Sme#S38607114	660	557	1	556	556	98.74%	969	0	98.23%	0.9823	1	0.9823
GU592832	Smed-NDK-3 mRNA, partial cds	1425	59.97%	gnl|UG|Sme#S38601890	749	597	829	1425	597	98.16%	1027	0	41.89%	0.4189	1	0.4189
GU980571	chromodomain helicase DNA-binding protein 4 mRNA, complete cds	5761	53.35%	gnl|UG|Sme#S38577656	851	851	4731	5581	851	98.82%	1490	0	14.77%	0.1477	1	0.1477
													Average	0.835874	1.02597	0.829649
													Max	1	2	1
													Min	0.0949	1	0.0724
													Count	77	77	77
