# Supplementary material for: Smed454 dataset: unravelling the transcriptome of Schmidtea mediterranea
Source: BMC Genomics. 2010 Dec 31;11:731. doi: 10.1186/1471-2164-11-731 (PMC3022928; doi:10.1186/1471-2164-11-731)
Supplement: Additional file 5 — Gene Ontology for all three Smed454 sets: 90, 98 and 90e. Level one and two GO codes are shown in order to simplify the listings. Although there are small changes in GO frequencies, annotation is consistent throughout all three sets. (Header: GO = Gene Ontology unique identifier, Count = Number of sequences with a given GO annotation, Freq% = Frequencies for every GO annotation. The total shown does not include the un-annotated and over-represented features, that is, the first two rows on each table). [file 1471-2164-11-731-S5.XLS]

## Sheet: 90e
	GO	Molecular Function	Count	Freq%		GO	Biological Process	Count	Freq%		GO	Cellular Component	Count	Freq%
	GO:0000166	nucleotide binding	54823	---		---	---	---	---		GO:0043229	intracellular organelle	60817	---
	---	unannotated	9709	---		---	unannotated	62834	---		---	unannotated	11131	---
	GO:0016787	hydrolase activity	5197	35.6692		GO:0043170	macromolecule metabolic process	5793	35.6098		GO:0043234	protein complex	2918	40.7884
	GO:0016740	transferase activity	2030	13.9327		GO:0022607	cellular component assembly	2182	13.4128		GO:0044424	intracellular part	2314	32.3455
	GO:0043167	ion binding	1323	9.0803		GO:0006810	transport	1213	7.45636		GO:0031982	vesicle	819	11.4481
	GO:0003735	structural constituent of ribosome	874	5.99863		GO:0006950	response to stress	1070	6.57733		GO:0044425	membrane part	469	6.55577
	GO:0005488	binding	761	5.22306		GO:0050789	regulation of biological process	1012	6.2208		GO:0016020	membrane	210	2.93542
	GO:0016491	oxidoreductase activity	703	4.82498		GO:0006807	nitrogen compound metabolic process	722	4.43816		GO:0005622	intracellular	111	1.55158
	GO:0022857	transmembrane transporter activity	678	4.6534		GO:0048869	cellular developmental process	655	4.02631		GO:0044446	intracellular organelle part	91	1.27202
	GO:0030235	nitric-oxide synthase regulator activity	597	4.09746		GO:0065009	regulation of molecular function	622	3.82346		GO:0005576	extracellular region	63	0.880626
	GO:0043176	amine binding	580	3.98078		GO:0009056	catabolic process	507	3.11655		GO:0045211	postsynaptic membrane	21	0.293542
	GO:0005515	protein binding	532	3.65134		GO:0044419	interspecies interaction between organisms	280	1.72117		GO:0044420	extracellular matrix part	19	0.265586
	GO:0003676	nucleic acid binding	401	2.75223		GO:0055114	oxidation reduction	236	1.4507		GO:0043233	organelle lumen	18	0.251607
	GO:0005215	transporter activity	387	2.65614		GO:0065008	regulation of biological quality	206	1.26629		GO:0031012	extracellular matrix	16	0.223651
	GO:0016829	lyase activity	71	0.487303		GO:0048856	anatomical structure development	193	1.18638		GO:0042597	periplasmic space	15	0.209673
	GO:0016853	isomerase activity	55	0.377488		GO:0051649	establishment of localization in cell	183	1.12491		GO:0000267	cell fraction	15	0.209673
	GO:0048037	cofactor binding	52	0.356898		GO:0044237	cellular metabolic process	182	1.11876		GO:0044462	external encapsulating structure part	11	0.15376
	GO:0016874	ligase activity	49	0.336307		GO:0023060	signal transmission	150	0.922056		GO:0031975	envelope	8	0.111826
	GO:0004871	signal transducer activity	45	0.308854		GO:0048870	cell motility	141	0.866732		GO:0005615	extracellular space	7	0.0978474
	GO:0003824	catalytic activity	32	0.219629		GO:0008152	metabolic process	139	0.854438		GO:0009986	cell surface	6	0.0838692
	GO:0060589	nucleoside-triphosphatase regulator activity	32	0.219629		GO:0023033	signaling pathway	107	0.657733		GO:0043204	perikaryon	5	0.069891
	GO:0042277	peptide binding	28	0.192176		GO:0044238	primary metabolic process	83	0.510204		GO:0030427	site of polarized growth	4	0.0559128
	GO:0022892	substrate-specific transporter activity	22	0.150995		GO:0042221	response to chemical stimulus	69	0.424146		GO:0042995	cell projection	3	0.0419346
	GO:0019208	phosphatase regulator activity	12	0.082361		GO:0006996	organelle organization	47	0.288911		GO:0030312	external encapsulating structure	2	0.0279564
	GO:0003712	transcription cofactor activity	12	0.082361		GO:0007017	microtubule-based process	42	0.258176		GO:0031594	neuromuscular junction	2	0.0279564
	GO:0019207	kinase regulator activity	11	0.0754976		GO:0044281	small molecule metabolic process	39	0.239734		GO:0045177	apical part of cell	2	0.0279564
	GO:0008289	lipid binding	9	0.0617708		GO:0051301	cell division	37	0.22744		GO:0019028	viral capsid	1	0.0139782
	GO:0005201	extracellular matrix structural constituent	8	0.0549073		GO:0022613	ribonucleoprotein complex biogenesis	35	0.215146		GO:0031252	cell leading edge	1	0.0139782
	GO:0050840	extracellular matrix binding	6	0.0411805		GO:0019637	organophosphate metabolic process	34	0.208999		GO:0044217	other organism part	1	0.0139782
	GO:0061134	peptidase regulator activity	6	0.0411805		GO:0045184	establishment of protein localization	34	0.208999		GO:0044297	cell body	1	0.0139782
	GO:0030246	carbohydrate binding	6	0.0411805		GO:0009628	response to abiotic stimulus	23	0.141382		GO:0044463	cell projection part	1	0.0139782
	GO:0016248	channel inhibitor activity	5	0.0343171		GO:0019748	secondary metabolic process	21	0.129088			TOTAL	7154
	GO:0003702	RNA polymerase II transcription factor activity	5	0.0343171		GO:0009058	biosynthetic process	21	0.129088
	GO:0005198	structural molecule activity	4	0.0274537		GO:0007155	cell adhesion	18	0.110647
	GO:0016986	transcription initiation factor activity	4	0.0274537		GO:0061024	membrane organization	16	0.0983526
	GO:0042165	neurotransmitter binding	4	0.0274537		GO:0007275	multicellular organismal development	16	0.0983526
	GO:0003682	chromatin binding	3	0.0205903		GO:0016192	vesicle-mediated transport	12	0.0737644
	GO:0008430	selenium binding	3	0.0205903		GO:0043062	extracellular structure organization	10	0.0614704
	GO:0030234	enzyme regulator activity	2	0.0137268		GO:0034330	cell junction organization	9	0.0553233
	GO:0030528	transcription regulator activity	2	0.0137268		GO:0048609	reproductive process in a multicellular organism	9	0.0553233
	GO:0009055	electron carrier activity	2	0.0137268		GO:0007154	cell communication	8	0.0491763
	GO:0017056	structural constituent of nuclear pore	2	0.0137268		GO:0003008	system process	7	0.0430293
	GO:0017080	sodium channel regulator activity	2	0.0137268		GO:0016049	cell growth	7	0.0430293
	GO:0001871	pattern binding	2	0.0137268		GO:0016458	gene silencing	6	0.0368822
	GO:0019239	deaminase activity	2	0.0137268		GO:0008219	cell death	5	0.0307352
	GO:0043021	ribonucleoprotein binding	2	0.0137268		GO:0033036	macromolecule localization	4	0.0245881
	GO:0008538	proteasome activator activity	2	0.0137268		GO:0048610	reproductive cellular process	4	0.0245881
	GO:0030337	DNA polymerase processivity factor activity	1	0.00686342		GO:0051236	establishment of RNA localization	4	0.0245881
	GO:0031406	carboxylic acid binding	1	0.00686342		GO:0071684	organism emergence from protective structure	4	0.0245881
	GO:0042562	hormone binding	1	0.00686342		GO:0006955	immune response	4	0.0245881
	GO:0046906	tetrapyrrole binding	1	0.00686342		GO:0007049	cell cycle	4	0.0245881
	GO:0051540	metal cluster binding	1	0.00686342		GO:0009405	pathogenesis	4	0.0245881
		TOTAL	14570			GO:0009607	response to biotic stimulus	4	0.0245881
						GO:0009791	post-embryonic development	4	0.0245881
						GO:0048646	anatomical structure formation involved in morphogenesis	4	0.0245881
						GO:0009790	embryonic development	3	0.0184411
						GO:0015976	carbon utilization	2	0.0122941
						GO:0032506	cytokinetic process	2	0.0122941
						GO:0045103	intermediate filament-based process	2	0.0122941
						GO:0070882	cellular cell wall organization or biogenesis	2	0.0122941
						GO:0006413	translational initiation	2	0.0122941
						GO:0009566	fertilization	2	0.0122941
						GO:0001906	cell killing	1	0.00614704
						GO:0043473	pigmentation	1	0.00614704
						GO:0009987	cellular process	1	0.00614704
						GO:0022402	cell cycle process	1	0.00614704
						GO:0022411	cellular component disassembly	1	0.00614704
						GO:0022415	viral reproductive process	1	0.00614704
						GO:0023061	signal release	1	0.00614704
						GO:0030030	cell projection organization	1	0.00614704
						GO:0051606	detection of stimulus	1	0.00614704
						GO:0000746	conjugation	1	0.00614704
						GO:0007163	establishment or maintenance of cell polarity	1	0.00614704
						GO:0009653	anatomical structure morphogenesis	1	0.00614704
							TOTAL	16268

## Sheet: 98
	GO	Molecular Function	Count	Freq%		GO	Biological Process	Count	Freq%		GO	Cellular Component	Count	Freq%
	GO:0000166	nucleotide binding	54875	---		---	---	---	---		GO:0043229	intracellular organelle	61311	---
	---	unannotated	10297	---		---	unannotated	63393	---		---	unannotated	11817	---
	GO:0016787	hydrolase activity	5356	34.4859		GO:0043170	macromolecule metabolic process	6092	35.1935		GO:0043234	protein complex	3038	40.1056
	GO:0016740	transferase activity	2150	13.8433		GO:0022607	cellular component assembly	2223	12.8423		GO:0044424	intracellular part	2409	31.802
	GO:0043167	ion binding	1538	9.90278		GO:0006810	transport	1279	7.38879		GO:0031982	vesicle	851	11.2343
	GO:0003735	structural constituent of ribosome	889	5.72404		GO:0050789	regulation of biological process	1080	6.23917		GO:0044425	membrane part	541	7.14191
	GO:0016491	oxidoreductase activity	765	4.92563		GO:0006950	response to stress	1059	6.11785		GO:0016020	membrane	243	3.20792
	GO:0005488	binding	763	4.91276		GO:0006807	nitrogen compound metabolic process	799	4.61583		GO:0005622	intracellular	125	1.65017
	GO:0022857	transmembrane transporter activity	753	4.84837		GO:0048869	cellular developmental process	685	3.95725		GO:0044446	intracellular organelle part	104	1.37294
	GO:0005515	protein binding	643	4.14011		GO:0065009	regulation of molecular function	618	3.57019		GO:0005576	extracellular region	87	1.14851
	GO:0030235	nitric-oxide synthase regulator activity	580	3.73447		GO:0009056	catabolic process	539	3.11381		GO:0044420	extracellular matrix part	31	0.409241
	GO:0043176	amine binding	566	3.64432		GO:0044419	interspecies interaction between organisms	294	1.69844		GO:0045211	postsynaptic membrane	23	0.30363
	GO:0003676	nucleic acid binding	488	3.1421		GO:0055114	oxidation reduction	276	1.59445		GO:0043233	organelle lumen	19	0.250825
	GO:0005215	transporter activity	435	2.80085		GO:0065008	regulation of biological quality	268	1.54824		GO:0031012	extracellular matrix	15	0.19802
	GO:0016829	lyase activity	85	0.547293		GO:0044237	cellular metabolic process	228	1.31716		GO:0042597	periplasmic space	15	0.19802
	GO:0016853	isomerase activity	70	0.450711		GO:0048856	anatomical structure development	211	1.21895		GO:0000267	cell fraction	14	0.184818
	GO:0048037	cofactor binding	56	0.360569		GO:0051649	establishment of localization in cell	210	1.21317		GO:0031975	envelope	9	0.118812
	GO:0016874	ligase activity	53	0.341253		GO:0023060	signal transmission	188	1.08608		GO:0044462	external encapsulating structure part	9	0.118812
	GO:0004871	signal transducer activity	49	0.315498		GO:0048870	cell motility	162	0.935875		GO:0005615	extracellular space	9	0.118812
	GO:0060589	nucleoside-triphosphatase regulator activity	40	0.257549		GO:0008152	metabolic process	147	0.84922		GO:0009986	cell surface	6	0.0792079
	GO:0042277	peptide binding	38	0.244672		GO:0023033	signaling pathway	140	0.808781		GO:0043204	perikaryon	5	0.0660066
	GO:0003824	catalytic activity	32	0.20604		GO:0044238	primary metabolic process	107	0.61814		GO:0030427	site of polarized growth	4	0.0528053
	GO:0022892	substrate-specific transporter activity	29	0.186723		GO:0042221	response to chemical stimulus	75	0.433276		GO:0032994	protein-lipid complex	3	0.039604
	GO:0008289	lipid binding	22	0.141652		GO:0006996	organelle organization	63	0.363951		GO:0042995	cell projection	3	0.039604
	GO:0019208	phosphatase regulator activity	15	0.096581		GO:0022613	ribonucleoprotein complex biogenesis	46	0.265742		GO:0045177	apical part of cell	3	0.039604
	GO:0003712	transcription cofactor activity	14	0.0901423		GO:0051301	cell division	42	0.242634		GO:0030312	external encapsulating structure	2	0.0264026
	GO:0019207	kinase regulator activity	10	0.0643874		GO:0007017	microtubule-based process	42	0.242634		GO:0044217	other organism part	2	0.0264026
	GO:0005201	extracellular matrix structural constituent	10	0.0643874		GO:0044281	small molecule metabolic process	40	0.23108		GO:0019028	viral capsid	1	0.0132013
	GO:0030246	carbohydrate binding	9	0.0579486		GO:0045184	establishment of protein localization	40	0.23108		GO:0031252	cell leading edge	1	0.0132013
	GO:0050840	extracellular matrix binding	8	0.0515099		GO:0019637	organophosphate metabolic process	39	0.225303		GO:0031594	neuromuscular junction	1	0.0132013
	GO:0005198	structural molecule activity	7	0.0450711		GO:0009058	biosynthetic process	27	0.155979		GO:0044297	cell body	1	0.0132013
	GO:0061134	peptidase regulator activity	7	0.0450711		GO:0019748	secondary metabolic process	26	0.150202		GO:0044463	cell projection part	1	0.0132013
	GO:0042165	neurotransmitter binding	6	0.0386324		GO:0009628	response to abiotic stimulus	23	0.132871			TOTAL	7575
	GO:0016248	channel inhibitor activity	4	0.0257549		GO:0061024	membrane organization	20	0.11554
	GO:0016986	transcription initiation factor activity	4	0.0257549		GO:0007155	cell adhesion	19	0.109763
	GO:0003682	chromatin binding	4	0.0257549		GO:0007275	multicellular organismal development	19	0.109763
	GO:0030234	enzyme regulator activity	3	0.0193162		GO:0007154	cell communication	16	0.0924321
	GO:0009055	electron carrier activity	3	0.0193162		GO:0016458	gene silencing	13	0.0751011
	GO:0017080	sodium channel regulator activity	3	0.0193162		GO:0016192	vesicle-mediated transport	11	0.0635471
	GO:0019239	deaminase activity	3	0.0193162		GO:0034330	cell junction organization	10	0.0577701
	GO:0003702	RNA polymerase II transcription factor activity	3	0.0193162		GO:0043062	extracellular structure organization	10	0.0577701
	GO:0008430	selenium binding	3	0.0193162		GO:0048609	reproductive process in a multicellular organism	10	0.0577701
	GO:0030528	transcription regulator activity	2	0.0128775		GO:0003008	system process	9	0.0519931
	GO:0017056	structural constituent of nuclear pore	2	0.0128775		GO:0071684	organism emergence from protective structure	9	0.0519931
	GO:0030337	DNA polymerase processivity factor activity	2	0.0128775		GO:0006955	immune response	8	0.0462161
	GO:0008538	proteasome activator activity	2	0.0128775		GO:0009790	embryonic development	7	0.0404391
	GO:0042562	hormone binding	1	0.00643874		GO:0016049	cell growth	7	0.0404391
	GO:0043021	ribonucleoprotein binding	1	0.00643874		GO:0008219	cell death	6	0.034662
	GO:0046906	tetrapyrrole binding	1	0.00643874		GO:0009607	response to biotic stimulus	6	0.034662
	GO:0051540	metal cluster binding	1	0.00643874		GO:0033036	macromolecule localization	5	0.028885
	GO:0004857	enzyme inhibitor activity	1	0.00643874		GO:0009405	pathogenesis	5	0.028885
	GO:0008144	drug binding	1	0.00643874		GO:0009791	post-embryonic development	5	0.028885
	GO:0009009	site-specific recombinase activity	1	0.00643874		GO:0045103	intermediate filament-based process	4	0.023108
		TOTAL	15531			GO:0048610	reproductive cellular process	4	0.023108
						GO:0051236	establishment of RNA localization	4	0.023108
						GO:0007163	establishment or maintenance of cell polarity	4	0.023108
						GO:0048646	anatomical structure formation involved in morphogenesis	4	0.023108
						GO:0022402	cell cycle process	3	0.017331
						GO:0022411	cellular component disassembly	3	0.017331
						GO:0006413	translational initiation	3	0.017331
						GO:0007049	cell cycle	3	0.017331
						GO:0043473	pigmentation	2	0.011554
						GO:0022406	membrane docking	2	0.011554
						GO:0070882	cellular cell wall organization or biogenesis	2	0.011554
						GO:0009566	fertilization	2	0.011554
						GO:0001906	cell killing	1	0.00577701
						GO:0022415	viral reproductive process	1	0.00577701
						GO:0023061	signal release	1	0.00577701
						GO:0030030	cell projection organization	1	0.00577701
						GO:0051606	detection of stimulus	1	0.00577701
						GO:0000746	conjugation	1	0.00577701
						GO:0007059	chromosome segregation	1	0.00577701
							TOTAL	17310

## Sheet: 90
	GO	Molecular Function	Count	Freq%		GO	Biological Process	Count	Freq%		GO	Cellular Component	Count	Freq%
	GO:0000166	nucleotide binding	55156	---		---	---	---	---		GO:0043229	intracellular organelle	61646	---
	---	unannotated	10323	---		---	unannotated	63698	---		---	unannotated	11837	---
	GO:0016787	hydrolase activity	5345	34.5084		GO:0043170	macromolecule metabolic process	6035	34.945		GO:0043234	protein complex	3014	40.2672
	GO:0016740	transferase activity	2108	13.6097		GO:0022607	cellular component assembly	2215	12.8257		GO:0044424	intracellular part	2382	31.8236
	GO:0043167	ion binding	1540	9.94254		GO:0006810	transport	1291	7.47539		GO:0031982	vesicle	808	10.7949
	GO:0003735	structural constituent of ribosome	890	5.74601		GO:0006950	response to stress	1066	6.17255		GO:0044425	membrane part	532	7.10755
	GO:0005488	binding	792	5.11331		GO:0050789	regulation of biological process	1054	6.10307		GO:0016020	membrane	248	3.31329
	GO:0016491	oxidoreductase activity	770	4.97127		GO:0006807	nitrogen compound metabolic process	798	4.62073		GO:0005622	intracellular	125	1.67001
	GO:0022857	transmembrane transporter activity	755	4.87443		GO:0048869	cellular developmental process	709	4.10539		GO:0044446	intracellular organelle part	102	1.36273
	GO:0005515	protein binding	632	4.08032		GO:0065009	regulation of molecular function	618	3.57846		GO:0005576	extracellular region	85	1.1356
	GO:0030235	nitric-oxide synthase regulator activity	587	3.78979		GO:0009056	catabolic process	550	3.18471		GO:0043233	organelle lumen	30	0.400802
	GO:0043176	amine binding	553	3.57028		GO:0044419	interspecies interaction between organisms	292	1.69079		GO:0044420	extracellular matrix part	29	0.387442
	GO:0003676	nucleic acid binding	482	3.11189		GO:0055114	oxidation reduction	277	1.60394		GO:0045211	postsynaptic membrane	23	0.307281
	GO:0005215	transporter activity	430	2.77616		GO:0065008	regulation of biological quality	268	1.55182		GO:0031012	extracellular matrix	16	0.213761
	GO:0016829	lyase activity	86	0.555233		GO:0044237	cellular metabolic process	227	1.31442		GO:0042597	periplasmic space	15	0.200401
	GO:0016853	isomerase activity	67	0.432565		GO:0048856	anatomical structure development	227	1.31442		GO:0000267	cell fraction	15	0.200401
	GO:0048037	cofactor binding	56	0.361547		GO:0051649	establishment of localization in cell	210	1.21598		GO:0044462	external encapsulating structure part	11	0.146961
	GO:0016874	ligase activity	55	0.355091		GO:0023060	signal transmission	172	0.995947		GO:0031975	envelope	9	0.12024
	GO:0004871	signal transducer activity	50	0.32281		GO:0023033	signaling pathway	155	0.89751		GO:0005615	extracellular space	9	0.12024
	GO:0042277	peptide binding	37	0.238879		GO:0048870	cell motility	153	0.885929		GO:0009986	cell surface	6	0.0801603
	GO:0060589	nucleoside-triphosphatase regulator activity	37	0.238879		GO:0008152	metabolic process	146	0.845397		GO:0043204	perikaryon	5	0.0668003
	GO:0003824	catalytic activity	33	0.213054		GO:0044238	primary metabolic process	103	0.59641		GO:0030427	site of polarized growth	4	0.0534402
	GO:0022892	substrate-specific transporter activity	28	0.180773		GO:0042221	response to chemical stimulus	74	0.428489		GO:0042995	cell projection	3	0.0400802
	GO:0008289	lipid binding	21	0.13558		GO:0006996	organelle organization	65	0.376375		GO:0045177	apical part of cell	3	0.0400802
	GO:0019208	phosphatase regulator activity	15	0.0968429		GO:0022613	ribonucleoprotein complex biogenesis	43	0.248987		GO:0030312	external encapsulating structure	2	0.0267201
	GO:0003712	transcription cofactor activity	15	0.0968429		GO:0044281	small molecule metabolic process	42	0.243196		GO:0032994	protein-lipid complex	2	0.0267201
	GO:0019207	kinase regulator activity	12	0.0774743		GO:0051301	cell division	42	0.243196		GO:0044217	other organism part	2	0.0267201
	GO:0005201	extracellular matrix structural constituent	10	0.0645619		GO:0007017	microtubule-based process	42	0.243196		GO:0019028	viral capsid	1	0.0133601
	GO:0050840	extracellular matrix binding	8	0.0516496		GO:0045184	establishment of protein localization	40	0.231616		GO:0031252	cell leading edge	1	0.0133601
	GO:0030246	carbohydrate binding	8	0.0516496		GO:0019637	organophosphate metabolic process	38	0.220035		GO:0031594	neuromuscular junction	1	0.0133601
	GO:0005198	structural molecule activity	7	0.0451934		GO:0009058	biosynthetic process	27	0.15634		GO:0044297	cell body	1	0.0133601
	GO:0042165	neurotransmitter binding	6	0.0387372		GO:0019748	secondary metabolic process	26	0.15055		GO:0044463	cell projection part	1	0.0133601
	GO:0061134	peptidase regulator activity	6	0.0387372		GO:0009628	response to abiotic stimulus	25	0.14476			TOTAL	7485
	GO:0016248	channel inhibitor activity	4	0.0258248		GO:0061024	membrane organization	21	0.121598
	GO:0016986	transcription initiation factor activity	4	0.0258248		GO:0007155	cell adhesion	19	0.110017
	GO:0003682	chromatin binding	4	0.0258248		GO:0007275	multicellular organismal development	19	0.110017
	GO:0003702	RNA polymerase II transcription factor activity	4	0.0258248		GO:0007154	cell communication	14	0.0810654
	GO:0030234	enzyme regulator activity	3	0.0193686		GO:0016458	gene silencing	13	0.075275
	GO:0009055	electron carrier activity	3	0.0193686		GO:0016192	vesicle-mediated transport	11	0.0636943
	GO:0017080	sodium channel regulator activity	3	0.0193686		GO:0034330	cell junction organization	10	0.0579039
	GO:0019239	deaminase activity	3	0.0193686		GO:0043062	extracellular structure organization	10	0.0579039
	GO:0008430	selenium binding	3	0.0193686		GO:0048609	reproductive process in a multicellular organism	9	0.0521135
	GO:0030528	transcription regulator activity	2	0.0129124		GO:0071684	organism emergence from protective structure	9	0.0521135
	GO:0017056	structural constituent of nuclear pore	2	0.0129124		GO:0003008	system process	8	0.0463231
	GO:0030337	DNA polymerase processivity factor activity	2	0.0129124		GO:0006955	immune response	8	0.0463231
	GO:0042562	hormone binding	2	0.0129124		GO:0009790	embryonic development	8	0.0463231
	GO:0008538	proteasome activator activity	2	0.0129124		GO:0016049	cell growth	7	0.0405327
	GO:0001871	pattern binding	1	0.00645619		GO:0008219	cell death	6	0.0347423
	GO:0031406	carboxylic acid binding	1	0.00645619		GO:0009607	response to biotic stimulus	6	0.0347423
	GO:0043021	ribonucleoprotein binding	1	0.00645619		GO:0033036	macromolecule localization	5	0.0289519
	GO:0046906	tetrapyrrole binding	1	0.00645619		GO:0009791	post-embryonic development	5	0.0289519
	GO:0051540	metal cluster binding	1	0.00645619		GO:0022411	cellular component disassembly	4	0.0231616
	GO:0004857	enzyme inhibitor activity	1	0.00645619		GO:0045103	intermediate filament-based process	4	0.0231616
	GO:0008907	integrase activity	1	0.00645619		GO:0048610	reproductive cellular process	4	0.0231616
		TOTAL	15489			GO:0051236	establishment of RNA localization	4	0.0231616
						GO:0007163	establishment or maintenance of cell polarity	4	0.0231616
						GO:0009405	pathogenesis	4	0.0231616
						GO:0048646	anatomical structure formation involved in morphogenesis	4	0.0231616
						GO:0022402	cell cycle process	3	0.0173712
						GO:0007049	cell cycle	3	0.0173712
						GO:0043473	pigmentation	2	0.0115808
						GO:0022406	membrane docking	2	0.0115808
						GO:0070882	cellular cell wall organization or biogenesis	2	0.0115808
						GO:0006413	translational initiation	2	0.0115808
						GO:0009566	fertilization	2	0.0115808
						GO:0001906	cell killing	1	0.00579039
						GO:0022415	viral reproductive process	1	0.00579039
						GO:0023061	signal release	1	0.00579039
						GO:0030030	cell projection organization	1	0.00579039
						GO:0051606	detection of stimulus	1	0.00579039
						GO:0051716	cellular response to stimulus	1	0.00579039
						GO:0000746	conjugation	1	0.00579039
						GO:0007059	chromosome segregation	1	0.00579039
							TOTAL	17270
