# Supplementary material for: Smed454 dataset: unravelling the transcriptome of Schmidtea mediterranea
Source: BMC Genomics. 2010 Dec 31;11:731. doi: 10.1186/1471-2164-11-731 (PMC3022928; doi:10.1186/1471-2164-11-731)
Supplement: Additional file 6 — List of cell cycle, cell division, DNA repair or DNA damage candidates. Short list of candidates annotated as genes involved in cell cycle, cell division, DNA repair or DNA damage. (Header: ID = Smed454 sequence identifier, BLASTX HIT = Description of the best sequence hit, ACCESSION NUMBER = Sequence identifier of the best sequence hit, E-VALUE = BLASTX e-value for that sequence hit). [file 1471-2164-11-731-S6.XLS]

## Sheet: Hoja1
Cell cycle, cell division, DNA damage or DNA repair annotated candidates
ID	BLASTX HIT	ACCESSION NUMBER	E-VALUE
Contig_Planarian_90_4749	cyclin B [Schistosoma mansoni]	XP_002569864.1	7e-20
Contig_Planarian_90_1759	cyclin G2 [Schistosoma mansoni]	XP_002577195.1	1e-21
Contig_Planarian_90_3164	cyclin k [Schistosoma mansoni]	XP_002573081.1	3e-65
Contig_Planarian_90_2036	similar to cyclin L1 isoform 1 [Canis familiaris]	XP_542852.2	1e-24
Contig_Planarian_90_3728	Cyclin-T2 [Schistosoma japonicum]	CAX73141.1	2e-20
Contig_Planarian_90_5708	cyclin G [Schistosoma mansoni]	XP_002572805.1	1e-20
Contig_Planarian_90_10747	cyclin-Y [Rattus norvegicus]	NP_001178762.1	1e-69
Contig_Planarian_90_5540	CDC16 cell division cycle 16 homolog [Schistosoma japonicum]	CAX74554.1	5e-72
Contig_Planarian_90_7475	Cdc20 [Branchiostoma floridae]	AAO85336.1	3e-33
Contig_Planarian_90_1486	cell division cycle 5-like (S. pombe) [Mus musculus]	AAH03893.1	2e-78
Contig_Planarian_90_4445	cell division cycle 23 [Rattus norvegicus]	NP_001094129.1	5e-77
Contig_Planarian_90_4950	cell division cycle 42 [Ciona intestinalis]	NP_001027691.1	2e-63
Contig_Planarian_90_96	similar to Cdc42 CG12530-PA, isoform A isoform 1 [Apis	XP_394608.2	4e-88
Contig_Planarian_90_11531	cell division cycle 2, G1 to S and G2 to M [Xenopus tropicalis]	CAJ81835.1	3e-36
Contig_Planarian_90_16126	cdc50-related [Schistosoma mansoni]	XP_002574726.1	2e-17
F6AJIXP02HVEVF	CHK1 checkpoint-like protein [Helicoverpa armigera]	ABK29471.1	1e-12
Contig_Planarian_90_15808	cell division control protein 48 aaa family protein [Schistosoma	XP_002573266.1	7e-64
Contig_Planarian_90_305	cell division protease ftsH [Culex quinquefasciatus]	XP_001844716.1	2e-127
Contig_Planarian_90_4483	cell cycle control protein cwf22, putative [Ixodes scapularis]	XP_002408952.1	2e-68
Contig_Planarian_90_4305	cyclin-dependent kinase 11B [Xenopus laevis]	NP_001086696.1	4e-139
F6AJIXP02IX2LN	cell division cycle 7-related protein kinase [Mus musculus]	NP_033993.2	6e-15
F6AJIXP02GXTM8	cell division cycle and apoptosis regulator 1 [Sus	XP_001928557.1	1e-12
Contig_Planarian_90_415	caprin-1 [Gallus gallus]	NP_001026536.1	2e-09
Contig_Planarian_90_1730	similar to septin [Nasonia vitripennis]	XP_001600879.1	4e-85
Contig_Planarian_90_2821	cell growth-regulating nucleolar protein [Danio rerio]	NP_956973.1	2e-15
Contig_Planarian_90_9353	Proliferation-associated protein 2G4 [Schistosoma japonicum]	CAX83116.1	6e-82
Contig_Planarian_90_5229	Replication factor C 38kD subunit [Schistosoma japonicum]	CAX70205.1	6e-114
Contig_Planarian_90_4827	replication protein A 70 kDa DNA-binding subunit [Callithrix	XP_002747872.1	3e-43
Contig_Planarian_90_7269	DNA replication complex GINS protein PSF3 [Caligus rogercresseyi]	ACO10293.1	8e-14
Contig_Planarian_90_3044	chromatin modifying protein 1A-like [Saccoglossus	XP_002735402.1	3e-56
F6AJIXP02HGWJ0	chromosome condensation protein G [Homo sapiens]	AAG30732.1	1e-09
F6AJIXP02IH159	similar to DIS3 mitotic control homolog (S. cerevisiae)-like	XP_002154285.1	1e-16
F6AJIXP02HJQOI_1	structural maintenance of chromosomes protein 4 [Danio rerio]	NP_775360.1	4e-27
Contig_Planarian_90_7149	minichromosome maintenance protein 3 [Dugesia japonica]	BAF40428.1	2e-26
Contig_Planarian_90_6428	Histone chaperone ASF1 (Anti-silencing function protein 1 homolog)	AAW24662.1	3e-57
Contig_Planarian_90_19246	similar to NIMA (never in mitosis gene a)- related	XP_542780.2	4e-51
Contig_Planarian_90_18497	RAD1 homolog [Saccoglossus kowalevskii]	XP_002736203.1	4e-27
F6AJIXP02I71SU_1	pelota [Schistosoma mansoni]	XP_002571764.1	2e-21
F6AJIXP02I7Q9L	Bloom syndrome, RecQ helicase-like [Sus scrofa]	NP_001116556.1	5e-32
Contig_Planarian_90_9870	heat shock protein 70 [Dugesia japonica]	ABY83101.1	4e-75
Contig_Planarian_90_8799	90 kDa heat shock protein [Dugesia japonica]	ACM91724.1	3e-78
F6AJIXP02F21MN	X-ray repair complementing defective repair in Chinese hamster	NP_001080711.1	2e-18
Contig_Planarian_90_27932	UV radiation resistance-associated gene protein [Harpegnathos	EFN88190.1	0.0002
Contig_Planarian_90_3347	UV excision repair protein RAD23 homolog A [Salmo salar]	NP_001135284.1	3e-69
Contig_Planarian_90_1260	DNA repair protein complementing XP-A cells homolog [Xenopus	NP_001081354.1	3e-48
Contig_Planarian_90_5721	similar to DDI1, DNA-damage inducible 1, homolog 1	XP_001500463.1	2e-58
Contig_Planarian_90_9778	DNA damage-binding protein 1 [Salmo salar]	ACN58665.1	4e-52
Contig_Planarian_90_18203	DNA repair protein xp-E [Schistosoma mansoni]	XP_002580590.1	2e-32
Contig_Planarian_90_5237	novel protein similar to human and mouse DNA cross-link repair	NP_001038566.1	2e-26
Contig_Planarian_90_7259	similar to DNA photolyase [Nasonia vitripennis]	XP_001603285.1	6e-83
Contig_Planarian_90_2665	RuvB-like protein 2 [Schistosoma japonicum]	CAX75938.1	3e-150
