# Supplementary material for: Smed454 dataset: unravelling the transcriptome of Schmidtea mediterranea
Source: BMC Genomics. 2010 Dec 31;11:731. doi: 10.1186/1471-2164-11-731 (PMC3022928; doi:10.1186/1471-2164-11-731)
Supplement: Additional file 8 — List of neurotransmitter, peptide and hormone receptor sequence candidates. Complete complement of Smed454 dataset contigs and singletons showing homology to neurotransmitter and hormone receptors, totalling 287 sequences. (Header: ID = Smed454 sequence identifier, BLASTX HIT = Description of the best sequence hit, ACCESSION NUMBER = Sequence identifier of the best sequence hit, E-VALUE = BLASTX e-value for that sequence hit). [file 1471-2164-11-731-S8.XLS]

## Sheet: Hoja1
Complete list of neurotransmitter, peptide and hormone receptors from Smed 454 database annotated by GO
ID	BLASTX HIT	ACCESSION NUMBER	E-VALUE
F6AJIXP02J4FHC	similar to adiponectin receptor 2 (Stronglylocentrotus purpuratus)	XP_790490.2	6e-05
Contig_Planarian_90_1623	adiponectin receptor (Schistosoma mansoni)	XP_002577010.1	2e-103
Contig_Planarian_90_19836	adiponectin receptor 2 (Shistosoma japonicum)	CAX69605.1	2e-10
Contig_Planarian_90_11706	allatostatin receptor, putative (Ixodes scapularis)	XP_002414997.1	2e-18
Contig_Planarian_90_17904	amine GPCR (Schistosoma mansoni)	XP_002570295.1	4e-15
Contig_Planarian_90_23129	amine GPCR (Schistosoma mansoni)	XP_002570295.1	4e-19
F6AJIXP02GTIPG	amine GPCR (Schistosoma mansoni)	XP_002576533.1	1e-22
Contig_Planarian_90_9653	amine GPCR (Schistosoma mansoni)	XP_002576533.1	8e-25
F6AJIXP02IKPED	atrial natriuretic peptide receptor (Aedes aegypti)	XP_001652228.1	7e-28
F6AJIXP02HWID8	beta adrenergic receptor (Aedes aegypti)	XP_001651714.1	2e-18
F6AJIXP02ITEPR	beta-adrenergic receptor kinase 2 (Bos taurus)	NP_776925.1	2e-09
Contig_Planarian_90_9246	similar to bombesin receptor subtype-3 (Acyrthosiphon pisum)	XP_001947155.1	5e-08
Contig_Planarian_90_17484	similar to bombesin-like peptide receptor (ornithorhynchus anatinus)	XP_001514235.1	2e-12
Contig_Planarian_90_19322	C1A receptor, putative (Ixodes scapularis)	XP_002405845.1	0.0004
Contig_Planarian_90_4652	calcitonin receptor like receptor 2 (Takifugu obscurus)	BAE45313.1	2e-32
Contig_Planarian_90_4815	calcitonin receptor, isoform CRA_d (Rattus norvegicus)	AAA65964.1	3e-50
Contig_Planarian_90_20293	calcitonin receptor, putative (Ixodes scapularis)	XP_002414039.1	2e-15
Contig_Planarian_90_26722	calcitonin receptor, putative (Ixodes scapularis)	XP_002414039.1	2e-19
Contig_Planarian_90_23074	calcitonin-related receptor precursor (Crassostrea gigas)	CAD82836.1	1e-06
Contig_Planarian_90_20672	cardioexcitatory receptor (Lymnaea stagnalis)	AAB92258.1	6e-11
Contig_Planarian_90_15073	cholinergic receptor, muscarinic 5 (Pan troglodites)	NP_001012444.1	8e-06
Contig_Planarian_90_9922	class A rhodopsin-like G-protein coupled receptor (Pediculus humanus corporis)	XP_002426976.1	0.0005
Contig_Planarian_90_5313	class A rhodopsin-like G-protein coupled receptor GPRnna13, putative (Pediculus humanus corporis)	XM_002426646	4e-14
F6AJIXP02IYNRB	class A rhodopsin-like g-protein coupled receptor GPRrk, putative (Pediculus humanus corporis)	XP_002423467.1	9e-09
Contig_Planarian_90_17819	class A rhodopsin-like G-protein coupled receptor GPRsif, putative (Pediculus humanus corporis)	XP_002425265.1	1e-10
F6AJIXP02J5YEJ_2	class A rhodopsin-like-G-protein coupled receptor GPRmac2, putative (Pediculus humanus corporis)	XP_002428967.1	2e-08
Contig_Planarian_90_6224	class b secretin-like g-protein coupled receptor GPRmth5 (Pediculus humanus corporis)	XP_002427184.1	2e-10
F6AJIXP02IZJB4	similar to putative diuretic hormone receptor II (Nasonia vitripennis)	XP_001606711.1	4e-22
Contig_Planarian_90_22824	Dopamine D2-like receptor (Schistosoma japonicum)	CAX73068.1	2e-09
Contig_Planarian_90_7506	type I dopamine receptor (Panulirus interruptus)	ABB87183.1	8e-69
Contig_Planarian_90_6802	dopamine receptor type D2 (Apis mellifera)	NP_001011567.1	2e-27
Contig_Planarian_90_18151	similar to Dromyosuppressin receptor 1 (Apis mellifera)	XP_001119993.1	0.0001
F6AJIXP02I63W5	similar to Dromyosuppressin receptor 1 (Apis mellifera)	XP_001119993.1	2e-06
Contig_Planarian_90_15920	dro/myosuppressin receptor (Schistosoma mansoni)	XP_002570000.1	2e-07
F6AJIXP02HW1DI_1	dro/myosuppressin receptor (Schistosoma mansoni)	XP_002570000.1	3e-09
F6AJIXP02H5DAR	dro/myosuppressin receptor (Schistosoma mansoni)	XP_002570000.1	3e-16
Contig_Planarian_90_8536	dro/myosuppressin receptor (Schistosoma mansoni)	XP_002570000.1	7e-26
F6AJIXP02G9T1I	dro/myosuppressin receptor (Schistosoma mansoni)	XP_002576353.1	4e-12
Contig_Planarian_90_15881	dro/myosuppressin receptor (Schistosoma mansoni)	XP_002576353.1	9e-21
Contig_Planarian_90_5190	FMRF amide receptor (Anopheles gambiae)	AAQ73620.1	0.001
Contig_Planarian_90_17581	FMRF receptor (Drosophila melanogaster)	NP_647758.1	4e-06
Contig_Planarian_90_6348	FMRF receptor (Drosophila melanogaster)	NP_647758.1	9e-06
Contig_Planarian_90_9052	FMRFamide receptor (Culex quinquefasciatus)	XP_001849293.1	2e-17
Contig_Planarian_90_9619	G protein-coupled receptor 105 (Lymnaea stagnalis)	CAA57620.1	6e-28
F6AJIXP02HV6YF	G protein-coupled receptor 105 (Lymnaea stagnalis)	CAA57620.1	9e-05
Contig_Planarian_90_14457	G protein-coupled receptor 105 (Lymnaea stagnalis)	CAA57620.1	9e-12
Contig_Planarian_90_5834	G protein-coupled receptor 157 (Danio rerio)	NP_001029346.1	4e-05
Contig_Planarian_90_10838	G protein-coupled receptor 157 (Xenopus tropicalis)	NP_001124512.1	0.0008
Contig_Planarian_90_9274	G protein-coupled receptor 178 (Homo sapiens)	NP_065874.1	3e-65
Contig_Planarian_90_5672	G protein-coupled receptor 19 (Pan troglodytes)	XP_001153454.1	6e-19
Contig_Planarian_90_26027	G protein-coupled receptor 54 (Strongylocentrotus purpuratus)	XP_787561.2	6e-06
Contig_Planarian_90_10087	G protein-coupled receptor 89A (Danio rerio)	XP_689821.2	3e-113
Contig_Planarian_90_7615	G protein-coupled receptor 158, isoform CRA_a (Mus musculus)	EDL08132	8e-12
Contig_Planarian_90_12957	G protein-coupled receptor kinase 6, isoform CRA_d (Mus musculus)	EDL41105.1	1e-125
Contig_Planarian_90_18229	G-protein coupled receptor (Culex quinquefasciatus)	XP_001848748.1	2e-15
Contig_Planarian_90_6682	G protein-coupled receptor fragment (Schistosoma mansoni)	XP_00254790.1	1e-13
Contig_Planarian_90_25320	G protein-coupled receptor fragment (Schistosoma mansoni)	XP_002571581.1	2e-05
F6AJIXP02ICPMU	G protein-coupled receptor fragment (Schistosoma mansoni)	XP_002571701.1	1e-08
Contig_Planarian_90_22018	G protein-coupled receptor fragment (Schistosoma mansoni)	XP_002571701.1	0.0003
F6AJIXP02GVSWZ_1	G protein-coupled receptor fragment (Schistosoma mansoni)	XP_002573379.1	2e-06
Contig_Planarian_90_21833	G protein-coupled receptor fragment (Schistosoma mansoni)	XP_002573379.1	2e-12
F6AJIXP02FIP4Z	G protein-coupled receptor fragment (Schistosoma mansoni)	XP_002573379.1	3e-11
Contig_Planarian_90_22437	G protein-coupled receptor fragment (Schistosoma mansoni)	XP_002574190.1	2e-05
Contig_Planarian_90_11208	G protein-coupled receptor fragment (Schistosoma mansoni)	XP_002575608.1	2e-11
Contig_Planarian_90_9992	G protein-coupled receptor fragment (Schistosoma mansoni)	XP_002575608.1	7e-31
Contig_Planarian_90_21214	G protein-coupled receptor fragment (Schistosoma mansoni)	XP_002578180.1	5e-07
F6AJIXP02HX3SR	G protein-coupled receptor fragment (Schistosoma mansoni)	XP_002578730.1	8e-11
Contig_Planarian_90_14876	G protein-coupled receptor fragment (Schistosoma mansoni)	XP_002578730.1	8e-17
Contig_Planarian_90_16034	G protein-coupled receptor fragment (Schistosoma mansoni)	XP_002579796.1	2e-21
Contig_Planarian_90_2505	G protein-coupled receptor, fragment (Schistosoma mansoni)	XP_002571564.1	1e-09
Contig_Planarian_90_20822	G protein-coupled receptor fragment (Schistosoma mansoni)	XP_002571441.1	3e-14
Contig_Planarian_90_18138	G protein-coupled receptor fragment (Schistosoma mansoni)	XP_002571564.1	3e-12
Contig_Planarian_90_22266	G protein-coupled receptor, fragment (Schistosoma mansoni)	XP_002571701.1	1e-10
Contig_Planarian_90_11920	similar to G protein-coupled receptor (Strongylocentrotus purpuratus)	XP_781197.2	0.0002
Contig_Planarian_90_12720	similar to G protein-coupled receptor 175 isoform 1 (Monodelphis domestica)	XP_001377870.1	2e-17
Contig_Planarian_90_14849	similar to G protein-coupled receptor 54 (Ornithorhynchus anatinus)	XP_001507133.1	2e-08
Contig_Planarian_90_22521	similar to G protein-coupled receptor (Tribolium castaneum)	XP_969504.1	1e-15
F6AJIXP02FY2GX	G protein-coupled receptor fragment (Schistosoma mansoni)	XP_002576472.1	7e-05
F6AJIXP02GUXTP	similar to galanin receptor type I (Danio rerio)	XP_690480.1	3e-06
Contig_Planarian_90_9943	DjGluR1 (Dugesia japonica)	BAC06342.1	4e-72
Contig_Planarian_90_10094	DjGluR2 (Dugesia japonica)	BAC06343.1	1e-17
F6AJIXP02IMFLP	DjGluR2 (Dugesia japonica)	BAC06343.1	2e-54
Contig_Planarian_90_16704	glutamate (NMDA) receptor subunit 3A, putative (Ixodes scapularis)	XP_002408667.1	5e-10
Contig_Planarian_90_10313	glutamate receptor 4 (Carassius auratus)	AAA19859.1	1e-83
Contig_Planarian_90_23407	glutamate receptor AMPA (Schistosoma mansoni)	XP_002573768.1	2e-06
Contig_Planarian_90_10511	glutamate receptor family (AMPA) family member (glr-2) (Caenorhabditis elegans)	NP_001021114.1	3e-06
Contig_Planarian_90_14819	glutamate receptor kainate (Schistosoma mansoni)	XP_002576035.1	2e-16
Contig_Planarian_90_6830	glutamate receptor kainate (Schistosoma mansoni)	XP_002576035.1	3e-70
Contig_Planarian_90_6076	glutamate receptor kainate (Schistosoma mansoni)	XP_002577171.1	2e-66
Contig_Planarian_90_2702	glutamate receptor NMDA (Schistosoma mansoni)	XP_002572261.1	0.0002
F6AJIXP02JRWVZ_2	glutamate receptor NMDA (Schistosoma mansoni)	XP_002572261.1	2e-12
F6AJIXP02GLFYW	glutamate receptor NMDA (Schistosoma mansoni)	XP_002572261.1	3e-21
Contig_Planarian_90_1015	glutamate receptor NMDA (Schistosoma mansoni)	XP_002572261.1	8e-45
Contig_Planarian_90_3611	NMDA-type glutamate receptor (Lymnaea stagnalis)	AAT40576.1	7e-119
F6AJIXP02IH5OX	glutamate receptor NMDA (Schistosoma mansoni)	XP_002576025.1	0.0002
F6AJIXP02FVIR4	glutamate receptor subunit 2Ac (Oreochromis niloticus)	AAB37744.1	2e-17
Contig_Planarian_90_9678	glutamate receptor subunit protein GluR2 (Aplysia californica)	AAP41204.1	3e-05
F6AJIXP02FHZQZ	glutamate receptor subunit protein GluR4 (Aplysia californica)	AAP41206.1	1e-07
Contig_Planarian_90_6359	glutamate receptor subunit protein GluR9 (Aplysia californica)	ACV91075.1	4e-15
Contig_Planarian_90_14135	glutamate receptor, ionotropic kainate 2 precursor, putative (Pediculus humanus corporis)	XP_002431269.1	3e-13
Contig_Planarian_90_12192	glutamate receptor, ionotropic kainate 2 precursor, putative (Pediculus humanus corporis)	XP_002431577.1	9e-11
Contig_Planarian_90_15092	glutamate receptor, ionotropic, AMPA 1b (Danio rerio)	NP_991293.1	5e-78
Contig_Planarian_90_6222	glutamate receptor, ionotropic, AMPA 3 (Xenopus laevis)	NP_001153154.1	7e-81
Contig_Planarian_90_11221	glutamate receptor, ionotropic, AMPA 34b (Danio rerio)	NP_997917.1	1e-72
Contig_Planarian_90_11820	glutamate receptor, ionotropic, kainate 2 (Xenopus laevis)	NP_001153158.1	1e-14
Contig_Planarian_90_10024	glutamate receptor, putative (Ixodes scapularis)	XP_002409162.1	1e-47
Contig_Planarian_90_13524	metabotropic glutamate receptor (Schistosoma mansoni)	XP_002572726.1	1e-12
Contig_Planarian_90_5785	similar to glutamate receptor ionotropic kainate 4 isoform 1 (Equus caballus)	XP_001503336.2	3e-07
Contig_Planarian_90_18656	gonadotropin-releasing hormone receptor type I (Capra hircus)	ABL76162.1	0.0007
F6AJIXP02HVPF5	growth hormone secretagogue receptor (Gallus gallus)	NP_989725.1	2e-06
Contig_Planarian_90_4098	growth hormone secretagogue receptor (Schistosoma mansoni)	XP_002569813.1	7e-36
Contig_Planarian_90_4624	growth hormone secretagogue receptor (Sus scrofa)	NP_999345.1	5e-08
Contig_Planarian_90_976	growth hormone-inducible transmembrane protein (Osmerus mordax)	AC008873.1	2e-51
F6AJIXP02GWUG7	growth hormone-releasing hormone receptor second type (Danio rerio)	NP_001106975.1	6e-06
Contig_Planarian_90_29179	insulin receptor protein kinase (Schistosoma mansoni)	AAN39120.1	2e-18
F6AJIXP02GESDW	insulin receptor tyrosine kinase (Schistosoma mansoni)	AAV65745.2	5e-09
Contig_Planarian_90_11097	putative insulin receptor (Echinococcus multilocularis)	CAD30260.1	0.0004
Contig_Planarian_90_6465	putative insulin receptor (Echinococcus multilocularis)	CAD30260.1	6e-61
Contig_Planarian_90_7253	lung seven transmembrane receptor (Culex quinquefasciatus)	XP_001868443.1	1e-68
Contig_Planarian_90_17047	metabotropic GABA-B receptor subtype, putative (Ixodes scapularis)	XP_002406087.1	4e-21
F6AJIXP02IB4HN_1	acetylcholine receptor-related (Schistosoma mansoni)	XP_002572662.1	1e-20
F6AJIXP02IX5CJ_1	similar to muscarinic acetylcholine receptor M1 (Monodelphis domestica)	XP_001367501.1	2e-22
F6AJIXP02GXM11	muscarinic acetylcholine (GAR) receptor (Schistosoma mansoni)	XP_002575679.1	1e-33
Contig_Planarian_90_24879	muscarinic acetylcholine (GAR) receptor (Schistosoma mansoni)	XP_002575679.1	2e-17
Contig_Planarian_90_24332	muscarinic acetylcholine (GAR) receptor (Schistosoma mansoni)	XP_002575679.1	2e-32
Contig_Planarian_90_12800	muscarinic acetylcholine (GAR) receptor (Schistosoma mansoni)	XP_002575679.1	2e-39
F6AJIXP02IB56Q	muscarinic acetylcholine (GAR) receptor (Schistosoma mansoni)	XP_002575679.1	4e-06
Contig_Planarian_90_29788	nACHR subunit (ShAR1-alpha-like) (Schistosoma mansoni)	XP_002574598.1	1e-09
Contig_Planarian_90_17213	nACHR subunit (ShAR1-alpha-like) (Schistosoma mansoni)	XP_002574598.1	8e-09
Contig_Planarian_90_6512	natriuretic peptide receptor (Xenopus laevis)	NP_001083703.1	4e-158
Contig_Planarian_90_21255	natriuretic peptide receptor type-c (Anguilla japonica)	BAA06711.1	0.0002
F6AJIXP02H6AW4_1	Nicotinic acetylcholine receptor alpha 1 (Leptinotarsa decemlineata)	ACJ64923.1	4e-16
Contig_Planarian_90_6449	Nicotinic acetylcholine receptor alpha 1 subunit (Aplysia californica)	AF467898_1	2e-33
Contig_Planarian_90_1507	Nicotinic acetylcholine receptor alpha 1 subunit (Aplysia californica)	AF467898_1	3e-44
Contig_Planarian_90_6829	Nicotinic acetylcholine receptor alpha 1 subunit (Tribolium castaneum)	NP_001103245.1	7e-39
Contig_Planarian_90_24237	nicotinic acetylcholine receptor alpha 2 (Tribolium castaneum)	ACL00341.1	7e-09
Contig_Planarian_90_20823	nicotinic acetylcholine receptor alpha 30D, isoform E (Drosophila melanogaster)	NP_995675.1	1e-18
Contig_Planarian_90_4209	nicotinic acetylcholine receptor alpha 6 subunit isoform 5 (Tribolium castaneum)	NP_001153540.1	2e-47
Contig_Planarian_90_29833	Nicotinic acetylcholine receptor alpha 8 subunit (Nilaparvata lugens)	ACK75719.1	5e-27
Contig_Planarian_90_18692	nicotinic acetylcholine receptor beta 1 subunit (Bombyx mori)	ABV72692.1	2e-19
Contig_Planarian_90_4840	nicotinic acetylcholine receptor beta 1 subunit isoform 1 (Tribolium castaneum)	NP_001103418.1	1e-75
Contig_Planarian_90_5036	nicotinic acetylcholine receptor subunit type A (Lymnaea stagnalis)	ABA60380.1	3e-42
Contig_Planarian_90_12704	Nicotinic acetylcholine receptor subunit type C (Lymnaea stagnalis)	ABA60382.1	4e-20
F6AJIXP02GC1KU	nicotinic acetylcholine receptor, beta subunit (Locusta migratoria)	CAA04055.1	9e-50
Contig_Planarian_90_2126	nicotinic acetylcholine receptor subunit (Schistosoma mansoni)	XP_002580708.1	2e-17
Contig_Planarian_90_730	Similar to nicotinic acetylcholine receptor alpha2 subunit (Strongylocentrotus purpuratus)	XP_786790.2	9e-41
F6AJIXP02FJPL4	non-alpha nicotinic acetylcholine receptor subunit (Aplysia californica)	AAL37250.1	1e-14
Contig_Planarian_90_223	neuroendocrine protein 7b2 (Schistosoma mansoni)	XP_002578500.1	6e-25
Contig_Planarian_90_6303	similar to neuromedin B receptor (Bos taurus)	XP_589356.2	6e-25
Contig_Planarian_90_12260	similar to neuromedin U receptor (Strongylocentrotus purpuratus)	XP_001200425.1	2e-15
Contig_Planarian_90_6302	similar to neuromedin U receptor 2 (Strongylocentrotus purpuratus)	XP_001200425.1	4e-27
F6AJIXP02GPMKE	similar to neuropeptide FF receptor 2 (Danio rerio)	XP_690069.3	0.0002
Contig_Planarian_90_29452	neuropeptide FF receptor 2 isoform 3 (Homo sapiens)	NP_001138228.1	2e-09
Contig_Planarian_90_6772	neuropeptide F-like receptor (Schistosoma mansoni)	XP_002573542.1	1e-28
Contig_Planarian_90_13803	neuropeptide F-like receptor (Schistosoma mansoni)	XP_002572686.1	2e-11
F6AJIXP02FO367	neuropeptide F-like receptor (Schistosoma mansoni)	XP_002573542.1	2e-16
Contig_Planarian_90_20083	neuropeptide F-like receptor (Schistosoma mansoni)	XP_002573542.1	4e-08
F6AJIXP02ICR7F	neuropeptide F-like receptor (Schistosoma mansoni)	XP_002573542.1	6e-11
Contig_Planarian_90_23305	neuropeptide F-like receptor (Schistosoma mansoni)	XP_002573542.1	8e-20
Contig_Planarian_90_1203	putative neuropeptide receptor (Schistosoma mansoni)	AAQ57211.1	1e-95
F6AJIXP02JI7KY	putative neuropeptide receptor (Schistosoma mansoni)	AAQ57211.1	2e-36
Contig_Planarian_90_3965	Neuropeptide receptor (Drosophila melanogaster)	AAA28727.1	3e-31
Contig_Planarian_90_29545	neuropeptide receptor (Schistosoma mansoni)	XP_002571022.1	3e-31
F6AJIXP02JINHJ_1	neuropeptide receptor (Schistosoma mansoni)	XP_002579838.1	3e-13
Contig_Planarian_90_24186	neuropeptide receptor (Schistosoma mansoni)	XP_002575023.1	7e-10
F6AJIXP02II0L6	neuropeptide receptor A10 (Bombyx mori)	NP_001127707.1	4e-06
Contig_Planarian_90_22069	neuropeptide Y (Lymnaea stagnalis)	CAB63265.1	3e-08
F6AJIXP02GPFDZ	neuropeptide y receptor (npy-r) (pr4 receptor) (Aedes aegypti)	XP_001647749.1	1e-06
Contig_Planarian_90_5995	neuropeptide Y receptor Y7 (Oncorhynchus mykiss)	ABB54774.1	9e-18
Contig_Planarian_90_20395	octopamine receptor 2, isoform 2 (Drosophila melanogaster)	NP_651057.1	2e-23
Contig_Planarian_90_5427	octopamine receptor oamb (Aedes aegypti)	XP_001652255.1	9e-44
F6AJIXP02JTIAZ	octopamine receptor oamb, putative (Ixodes scapularis)	XP 002408812.1	1e-13
F6AJIXP02IUAOK	octopamine receptor (Bombyx mori)	NP 001091748	3e-06
F6AJIXP02IG7X0	Octopamine receptor 1 (Lymnaea stagnalis)	AAC61296	1e-21
Contig_Planarian_90_25975	octopamine receptor (Aplysia californica)	AAF37686.1	1e-25
F6AJIXP02GGW0J	octopamine receptor oamb (Aedes aegypti)	XP 001651499.1	6e-25
Contig_Planarian_90_14420	octopamine receptor (Aplysia californica)	AAF37686.1	1e-23
Contig_Planarian_90_14154	G-protein coupled octopamine receptor, putative (Pediculus humanus corporis)	XP_002426611.1	1e-06
Contig_Planarian_90_8498	odorant receptor (Tetraodon nigroviridis)	CAG08888.1	6e-05
Contig_Planarian_90_5999	similar to olfactory receptor 355 (Bos taurus)	XP_610381.4	1e-05
Contig_Planarian_90_16013	similar to putative GPCR class a orphan receptor 1 (Tribolium castaneum)	XP_969392.1	7e-08
Contig_Planarian_90_2541	P2Y purinergic receptor (Meleagris gallopavo)	AAA18784.1	0.0002
Contig_Planarian_90_9200	P2X receptor subunit (Schistosoma mansoni)	XP 002580782.1	9e-35
Contig_Planarian_90_9173	P2X receptor subunit (Schistosoma mansoni)	XP 002580774.1	6e-36
Contig_Planarian_90_3360	P2X purinoceptor 4 (Schistosoma japonicum)	CAX75247.1	9e-59
Contig_Planarian_90_3801	P2X-like receptor (Hydra magnipapillata)	ABF50679.1	4e-39
Contig_Planarian_90_13685	purinergic P2X-like receptor (Saccoglossus kowalevskii)	NP 001161641.1	9e-32
F6AJIXP02HQRTJ	P2X receptor subunit (Schistosoma mansoni)	XP 002580774	7e-24
Contig_Planarian_90_23936	P2X receptor subunit (Schistosoma mansoni)	XP 002580782.1	4e-44
Contig_Planarian_90_27724	P2X purinoceptor 4 (Schistosoma japonicum)	CAX75246.1	8e-26
F6AJIXP02H1T1X	ATP-gated ion channel receptor P2X8 (Rana catesbeiana)	AAL24075.1	4e-07
F6AJIXP02JEWFS	P2X receptor subunit (Schistosoma mansoni)	XP 002580774.1	4e-11
F6AJIXP02FY2HP	P2X receptor subunit (Schistosoma mansoni)	XP 002580782.1	3e-26
Contig_Planarian_90_26902	purinergic P2X-like receptor (Saccoglossus kowalevskii)	NP 001161641.1	6e-05
Contig_Planarian_90_25153	purinergic P2X-like receptor (Saccoglossus kowalevskii)	NP_001161641.1	2e-15
Contig_Planarian_90_8537	P2X receptor subunit (Schistosoma mansoni)	XP_002580774.1	1e-72
Contig_Planarian_90_19040	pituitary adenylate cyclase activating polypeptide receptor (Oncorhynchus mykiss)	NP_001118113.1	1e-08
Contig_Planarian_90_28219	parathyroid hormone 2 receptor (Danio rerio)	AAI62580.1	3e-11
Contig_Planarian_90_2901	peptide (allatostatin)-like receptor (Schistosoma mansoni)	XP_002572656.1	1e-06
Contig_Planarian_90_24753	peptide (allatostatin)-like receptor (Schistosoma mansoni)	XP_002572656.1	1e-29
Contig_Planarian_90_6836	peptide (allatostatin)-like receptor (Schistosoma mansoni)	XP_002572656.1	2e-66
Contig_Planarian_90_7365	peptide (allatostatin)-like receptor (Shistosoma mansoni)	XP_002572656.1	3e-34
Contig_Planarian_90_15647	peptide (allatostatin/somatostatin)-like receptor (Schistosoma mansoni)	XP_002575539.1	2e-15
Contig_Planarian_90_10166	peptide (allatostatin/somatostatin)-like receptor (Schistosoma mansoni)	XP_002575539.1	2e-19
Contig_Planarian_90_7984	peptide (allatostatin/somatostatin)-like receptor (Schistosoma mansoni)	XP_002575539.1	2e-32
Contig_Planarian_90_11890	peptide (allatostatin/somatostatin)-like receptor (Schistosoma mansoni)	XP_002575539.1	4e-31
Contig_Planarian_90_6586	peptide (allatostatin/somatostatin)-like receptor [Schistosoma mansoni)	XP_002575539.1	1e-27
Contig_Planarian_90_18335	peptide (allatostatin/somatostatin)-like receptor [Schistosoma mansoni)	XP_002575539.1	9e-16
Contig_Planarian_90_10769	progesterone receptor membrane component 1 (Danio rerio)	NP_001007393.1	0.0007
Contig_Planarian_90_5450	progestin receptor membrane component 1 (Oryzias latipes)	BAE47967.1	2e-28
F6AJIXP02HHCBD	progestin and adipoQ receptor family member IIIb (Danio rerio)	NP_001025319.1	2e-08
F6AJIXP02GZGVI	prolactin releasing hormone receptor (Homo sapiens)	BAG36078.1	2e-06
Contig_Planarian_90_7458	putative GPCR class a orphan receptor 18 (Anopheles gambiae)	XP_557644.3	2e-10
Contig_Planarian_90_5919	putative GPCR class a orphan receptor 18 (Anopheles gambiae)	XP_557644.3	3e-07
Contig_Planarian_90_5439	putative GPCR class a orphan receptor 18 (Anopheles gambiae)	XP_557644.3	3e-18
F6AJIXP02I1U9K	pyrokinin-like receptor (Dermacentor variabilis)	ACC99623.1	2e-11
Contig_Planarian_90_10680	Rhodopsin-like GPCR superfamily, domain-containing protein (Schistosoma japonicum)	CAX73015.1	6e-37
Contig_Planarian_90_7241	Rhodopsin-like GPCR superfamily, domain-containingprotein (Schistosoma japonicum)	CAX73015.1	7e-33
Contig_Planarian_90_12309	Rhodopsin-like GPCR superfamily, domain-containingprotein (Schistosoma japonicum)	CAX73015.1	7e-40
Contig_Planarian_90_9069	rhodopsin-like orphan GPCR (Schistosoma mansoni)	XP_002572885.1	1e-08
Contig_Planarian_90_26803	rhodopsin-like orphan GPCR (Schistosoma mansoni)	XP_002572885.1	5e-26
Contig_Planarian_90_2079	rhodopsin-like orphan GPCR (Schistosoma mansoni)	XP_002575522.1	1e-05
Contig_Planarian_90_11499	rhodopsin-like orphan GPCR (Schistosoma mansoni)	XP_002578429.1	6e-12
Contig_Planarian_90_9611	rhodopsin-like orphan GPCR (Schistosoma mansoni)	XP_002575522.1	3e-25
Contig_Planarian_90_8775	rhodopsin-like orphan GPCR (Schistosoma mansoni)	XP_002575522.1	0.0002
Contig_Planarian_90_8077	rhodopsin-like orphan GPCR (Schistosoma mansoni)	XP_002578429.1	2e-33
Contig_Planarian_90_7649	rhodopsin-like orphan GPCR (Schistosoma mansoni)	XP_002572885.1	7e-10
Contig_Planarian_90_5930	rhodopsin-like orphan GPCR (Schistosoma mansoni)	XP_002579928.1	1e-41
Contig_Planarian_90_2955	rhodopsin-like orphan GPCR(Schistosoma mansoni)	XP_002579928.1	2e-42
Contig_Planarian_90_4812	rhodopsin-like orphan GPCR (Schistosoma mansoni)	XP_002569756.1	5e-13
Contig_Planarian_90_10930	rhodopsin-like orphan GPCR (Schistosoma mansoni)	XP_002577064.1	2e-05
Contig_Planarian_90_10330	rhodopsin-like orphan GPCR (Schistosoma mansoni)	XP_002579928.1	0.0002
F6AJIXP02HYPW3_1	rhodopsin-like orphan GPCR (Schistosoma mansoni)	XP_002572885.1	0.0001
F6AJIXP02H6IU9	rhodopsin-like orphan GPCR (Schistosoma mansoni)	XP_002577720.1	5e-07
F6AJIXP02GZ17E	rhodopsin-like orphan GPCR (Schistosoma mansoni)	XP_002574369.1	5e-07
F6AJIXP02G7QIH	rhodopsin-like orphan GPCR (Schistosoma mansoni)	XP_002569756.1	3e-06
Contig_Planarian_90_17768	rhodopsin-like orphan GPCR (Schistosoma mansoni)	XP_002580204.1	7e-20
Contig_Planarian_90_18212	rhodopsin-like orphan GPCR (Schistosoma mansoni)	XP_002579928.1	2e-29
Contig_Planarian_90_18947	rhodopsin-like orphan GPCR (Schistosoma mansoni)	XP_002572885.1	0.0002
Contig_Planarian_90_19885	rhodopsin-like orphan GPCR (Schistosoma mansoni)	XP_002577720.1	6e-05
Contig_Planarian_90_21422	rhodopsin-like orphan GPCR (Schistosoma mansoni)	XP_002572885.1	9e-05
Contig_Planarian_90_21835	rhodopsin-like orphan GPCR (Schistosoma mansoni)	XP_002579928.1	3e-23
Contig_Planarian_90_11144	rhodopsin-like orphan GPCR (Schistosoma mansoni)	XP_002574369.1	1e-15
F6AJIXP02IM3CK_1	ryanodine receptor 3 (Aedes aegypti)	XP_001657320.1	7e-06
Contig_Planarian_90_27829	ryanodine receptor 44F (Schistosoma japonicum)	CAX69439.1	8e-16
Contig_Planarian_90_9109	serotonin receptor-like planarian receptor 4 (Dugesia japonica)	BAA22403.1	1e-149
Contig_Planarian_90_14326	serotonin receptor-like planarian receptor 1 (Dugesia japonica)	BAA22404.1	3e-54
Contig_Planarian_90_15981	serotonin receptor 7 (Dugesia japonica)	BAI44327.1	2e-14
Contig_Planarian_90_18417	candidate serotonin receptor (Haliotis asinina)	ABY56116.1	5e-20
Contig_Planarian_90_19833	serotonin receptor 7 (Dugesia japonica)	BAI44327.1	2e-51
F6AJIXP02GH6JR	serotonin 5-HT1 receptor (Periplaneta americana)	CAX65666.1	2e-22
Contig_Planarian_90_17884	serotonin receptor 7 (Dugesia japonica)	BAI44327.1	3e-50
Contig_Planarian_90_5355	sex peptide receptor (Drosophila pseudoobscura)	ABW86943.1	1e-33
Contig_Planarian_90_12574	Sex Peptide Receptor (Drosophila) Related family member (sprr-2) (Caenorhabditis elegans)	NP_510455.2	1e-22
Contig_Planarian_90_11349	sex peptide receptor (Tribolium castaneum)	NP_001106940.1	5e-25
F6AJIXP02HBR62	SIFamide receptor (Apis mellifera)	NP_001106756.1	9e-10
Contig_Planarian_90_18613	SIFamide receptor (Apis mellifera)	NP_001106756.1	3e-05
Contig_Planarian_90_24088	SIFamide receptor (Apis mellifera)	NP_001106756.1	6e-09
F6AJIXP02IIGRM	SIFamide receptor, isoform B (Drosophila melanogaster)	NP 732614.2	2e-17
Contig_Planarian_90_22488	similar to parathyroid hormone 2 receptor precursor (Equus caballus)	XP_001499166.2	8e-06
Contig_Planarian_90_19415	similar to Parathyroid hormone/parathyroid hormone-related peptide receptor precursor (Tribolium castaneum)	XP_969953.1	7e-20
F6AJIXP02FKOY5	parathyroid hormone receptor 2, isoform CRA_c (Mus musculus)	EDL00229.1	3e-07
F6AJIXP02F584O	similar to somatostatin receptor, putative (Nasonia vitripennis)	XP_001605409.1	1e-05
Contig_Planarian_90_13112	similar to somatostatin receptor, putative (Nasonia vitripennis)	XP_001605409.1	0.0003
Contig_Planarian_90_14860	similar to somatostatin receptor, putative (Nasonia vitripennis)	XP_001605409.1	3e-08
Contig_Planarian_90_1140	somatostatin receptor (Culex quinquefasciatus)	XP_001859671.1	7e-43
Contig_Planarian_90_18009	somatostatin receptor (Aedes aegypti)	XP_001662510	1e-08
Contig_Planarian_90_21943	somatostatin receptor (Aedes aegypti)	XP_001663106.1	1e-11
F6AJIXP02I0ZFA	somatostatin receptor (Culex quinquefasciatus)	XP_001859671.1	4e-06
Contig_Planarian_90_15659	somatostatin receptor 2 (Gallus gallus)	NP_001025516.1	2e-13
Contig_Planarian_90_24463	somatostatin receptor type three (Epinephelus coioides)	ACI12982.1	2e-09
F6AJIXP02GSSKI	somatostatin receptor 2 (Ctenopharyngodon idella)	ACB69421.1	1e-12
F6AJIXP02JZNDR	tachykinin receptor 1 (Mus musculus)	NP_033339.2	2e-06
Contig_Planarian_90_18379	tachykinin-like receptor (Stomoxys calcitrans)	U52347.1	2e-15
F6AJIXP02HL7R8_1	thyroid hormone receptor (Branchiostoma floridae)	ABS11249.1	5e-06
F6AJIXP02FL51R	thyroid hormone receptor (Schistosoma mansoni)	XP_002573733.1	2e-23
Contig_Planarian_90_21910	Thyroid hormone receptor interactor 11 (Mus musculus)	AAI58099.1	1e-06
Contig_Planarian_90_8902	thyroid hormone receptor interactor 4 (Danio rerio)	NP_001071043.2	1e-30
F6AJIXP02FHDMB	thyroid stimulating hormone receptor precursor (Canis lupus familiaris)	NP_001003285.1	0.0005
Contig_Planarian_90_3545	thyrotropin-releasing hormone receptor 1 (Catostomus commersonii)	AAG31763.1	2e-51
Contig_Planarian_90_11439	thyrotropin-releasing hormone receptor (Gallus gallus)	NP_990261.1	1e-31
Contig_Planarian_90_11206	thyrotropin-releasing hormone receptor 3 (Oncorhynchus nerka)	BAI65850.1	7e-26
Contig_Planarian_90_26739	thyrotropin releasing hormone receptor, isoform CRA_b (Rattus norvegicus)	EDM16315.1	4e-18
F6AJIXP02GJ4M4	thyrotropin-releasing hormone receptor 1 (Xenopus laevis)	CAD12658.1	3e-05
F6AJIXP02HTCMN	transmembrane 7 superfamily member 1 (upregulated in kidney) isoform 1 (Taeniopygia guttata)	XP_002195203.1	3e-11
Contig_Planarian_90_10526	similar to transmembrane 7 superfamily member 1 (Danio rerio)	XP_001341229.1	2e-17
Contig_Planarian_90_26294	tyramine receptor (Bombyx mori)	BAD11157.1	1e-11
